# Supplementary material for: Genome-wide identification and characterization of lncRNAs in sunflower endosperm
Source: BMC Plant Biol. 2022 Oct 22;22:494. doi: 10.1186/s12870-022-03882-5 (PMC9587605; doi:10.1186/s12870-022-03882-5)
Supplement: Supplementary file 2 — Additional file 2: Table S2. The genomic information of lncRNAs in sunflower endosperm at 12DAP. [file 12870_2022_3882_MOESM2_ESM.xlsx]

## Sheet: Sheet1
Table S2 The genomic information of lncRNAs in sunflower endosperm at 12DAP
lncRNA_id	Chr	Start	End	Strand	Exon_number	Length	Type	Fpkm
								SY1	YS1	SY2	YS2
HanXRQr2_lncRNA00001	chr1	1205669	1207800	+	6	777	sense lncRNA	17.2662	19.7107	21.4229	10.9038
HanXRQr2_lncRNA00002	chr1	1353670	1354154	+	2	400	lincRNA	838.091	631.437	186.391	42.9441
HanXRQr2_lncRNA00003	chr1	1355450	1357877	+	1	2428	lincRNA	0	1.12306	0	0
HanXRQr2_lncRNA00004	chr1	2616717	2631324	+	2	221	lncNAT	144.711	108.458	128.985	177.316
HanXRQr2_lncRNA00005	chr1	4025821	4029317	+	3	1144	sense lncRNA	11.0295	11.9025	19.4119	33.4757
HanXRQr2_lncRNA00006	chr1	4049663	4050694	+	5	663	lincRNA	26.4223	54.5822	7.9267	1.73277
HanXRQr2_lncRNA00007	chr1	4296974	4297724	+	2	338	lincRNA	64.0832	52.3855	26.8457	11.2988
HanXRQr2_lncRNA00008	chr1	5052173	5052914	+	2	655	lincRNA	9.63999	27.5618	0	0
HanXRQr2_lncRNA00009	chr1	5970883	5972436	+	2	1018	lincRNA	0	0	123.459	176.221
HanXRQr2_lncRNA00010	chr1	6161782	6164863	+	3	756	lincRNA	19.4371	11.2805	4.3516	0.442373
HanXRQr2_lncRNA00011	chr1	6432873	6458558	+	3	830	lincRNA	0.660705	0.0506391	2.3425	1.54449
HanXRQr2_lncRNA00012	chr1	6892694	6893174	+	2	459	sense lncRNA	14.8731	101.036	20.2814	35.2824
HanXRQr2_lncRNA00013	chr1	6893319	6893908	+	2	501	lincRNA	0	2.31083	42.4323	51.9938
HanXRQr2_lncRNA00014	chr1	8019096	8019732	+	2	495	lincRNA	92.0355	0	263.996	0
HanXRQr2_lncRNA00015	chr1	8927215	8937455	+	8	1062	sense lncRNA	9.95297	11.8486	31.2558	17.307
HanXRQr2_lncRNA00016	chr1	9449163	9451175	+	4	695	lincRNA	27.0918	43.9726	41.3149	50.6351
HanXRQr2_lncRNA00017	chr1	9975914	9980106	+	5	1124	sense lncRNA	93.5287	14.35	161.31	76.5331
HanXRQr2_lncRNA00018	chr1	10664832	10671328	+	2	738	lincRNA	3.99094	0.419699	0.825712	0.314774
HanXRQr2_lncRNA00019	chr1	11861308	11862100	+	3	611	lincRNA	1.94553	9.84149	35.0195	32.805
HanXRQr2_lncRNA00020	chr1	16628209	16629129	+	3	393	sense lncRNA	21.8905	3.35028	3.53072	0.837571
HanXRQr2_lncRNA00021	chr1	18216951	18219834	+	2	1318	lincRNA	119.979	0	6.20048	0.472744
HanXRQr2_lncRNA00022	chr1	19395785	19396426	+	1	642	lincRNA	54.315	10.6183	0	4.24733
HanXRQr2_lncRNA00023	chr1	21444320	21451447	+	2	629	lncNAT	127.918	157.48	128.134	114.962
HanXRQr2_lncRNA00024	chr1	21724092	21725134	+	2	518	lincRNA	0	2.57174	5.22873	24.0029
HanXRQr2_lncRNA00025	chr1	22446187	22446644	+	3	219	lincRNA	0	15.1586	8.51998	10.1057
HanXRQr2_lncRNA00026	chr1	29639782	29640286	+	2	269	lncNAT	87.573	100.817	146.814	76.3765
HanXRQr2_lncRNA00027	chr1	30622752	30624237	+	2	760	sense lncRNA	16.1933	0	5.68954	59.698
HanXRQr2_lncRNA00028	chr1	31075370	31076647	+	1	1278	lincRNA	39.2341	0.508888	41.0449	69.2087
HanXRQr2_lncRNA00029	chr1	32707696	32728082	+	3	1181	sense lncRNA	29.1243	42.5411	16.1505	34.296
HanXRQr2_lncRNA00030	chr1	33977732	33980122	+	3	1636	lincRNA	32.0963	13.873	16.3202	29.3591
HanXRQr2_lncRNA00031	chr1	35118825	35119782	+	2	593	lincRNA	44.8297	3.73323	10.6737	0
HanXRQr2_lncRNA00032	chr1	36343839	36346542	+	2	1741	lincRNA	51.7112	2.56754	137.576	397.683
HanXRQr2_lncRNA00033	chr1	36448785	36451368	+	4	703	sense lncRNA	97.2309	58.5668	72.3176	58.303
HanXRQr2_lncRNA00034	chr1	36469595	36478491	+	5	3556	lincRNA	1.99214	0.100496	5.59333	2.2109
HanXRQr2_lncRNA00035	chr1	36516177	36522372	+	2	497	lincRNA	2.45317	0	0.577217	6.38128
HanXRQr2_lncRNA00036	chr1	36987810	36989032	+	5	690	sense lncRNA	220.761	70.7258	144.441	120.712
HanXRQr2_lncRNA00037	chr1	37263094	37269029	+	2	473	lincRNA	1.9523	0	3.67491	12.05
HanXRQr2_lncRNA00038	chr1	41320804	41327288	+	4	551	sense lncRNA	1.78428	0	8.56453	2.50716
HanXRQr2_lncRNA00039	chr1	41726977	41732487	+	2	2317	lincRNA	0	37.9643	6.30857	9.89669
HanXRQr2_lncRNA00040	chr1	41861450	41864447	+	3	377	lincRNA	11.0635	9.52031	2.38624	2.31575
HanXRQr2_lncRNA00041	chr1	42063223	42083251	+	2	321	sense lncRNA	1.07138	0.646674	0.312485	0
HanXRQr2_lncRNA00042	chr1	46178438	46186035	+	6	623	lincRNA	0.507635	3.59503	1.42138	0
HanXRQr2_lncRNA00043	chr1	48702203	48709493	+	2	821	lincRNA	0.245264	0.934983	3.43369	0.56099
HanXRQr2_lncRNA00044	chr1	49797748	49798459	+	2	596	lincRNA	1.08343	0	5.41715	33.7967
HanXRQr2_lncRNA00045	chr1	50075399	50081839	+	2	408	lincRNA	0.971707	0.423348	0	3.91597
HanXRQr2_lncRNA00046	chr1	50878697	50880942	+	2	1706	sense lncRNA	0.343456	2.60607	0.686912	2.89563
HanXRQr2_lncRNA00047	chr1	50911424	50917391	+	3	515	sense lncRNA	13.1859	10.599	12.3141	8.78944
HanXRQr2_lncRNA00048	chr1	52059980	52060964	+	2	278	lincRNA	7.2618	0.692077	19.9699	2.76831
HanXRQr2_lncRNA00049	chr1	53859831	53860641	+	4	580	lincRNA	40.9005	0	0	0
HanXRQr2_lncRNA00050	chr1	56409979	56410364	+	2	269	lincRNA	61.8118	101.919	0	0
HanXRQr2_lncRNA00051	chr1	56698134	56698401	+	2	200	lincRNA	7.28013	25.9053	21.8404	2.87837
HanXRQr2_lncRNA00052	chr1	58842229	58844126	+	3	476	lincRNA	8.22371	0	5.82513	1.62572
HanXRQr2_lncRNA00053	chr1	59306624	59310252	+	6	1003	lncNAT	3.20293	7.13818	30.7974	4.69617
HanXRQr2_lncRNA00054	chr1	59842130	59842737	+	2	504	lincRNA	14.9754	0	29.9507	20.3001
HanXRQr2_lncRNA00055	chr1	60184896	60186252	+	3	286	lincRNA	0	0	3.29443	6.02826
HanXRQr2_lncRNA00056	chr1	60746380	60753397	+	2	395	lincRNA	0.219835	0	3.51737	0
HanXRQr2_lncRNA00057	chr1	61815758	61816248	+	2	383	sense lncRNA	29.1561	81.9448	23.6025	14.568
HanXRQr2_lncRNA00058	chr1	61821797	61825784	+	2	242	lincRNA	1.63079	1.35402	0.815394	0.386862
HanXRQr2_lncRNA00059	chr1	62005544	62006768	+	3	221	lincRNA	4.37931	3.89541	0	0
HanXRQr2_lncRNA00060	chr1	62011462	62014048	+	4	340	lincRNA	9.54189	2.76534	1.78911	3.26813
HanXRQr2_lncRNA00061	chr1	62014127	62014782	+	2	393	lincRNA	12.4701	1.36297	0	23.1705
HanXRQr2_lncRNA00062	chr1	62718887	62721081	+	2	1097	lincRNA	36.4438	0	2.37033	30.575
HanXRQr2_lncRNA00063	chr1	64682280	64682742	+	2	382	lincRNA	46.3469	1.47235	3.86224	8.83408
HanXRQr2_lncRNA00064	chr1	64683254	64684736	+	3	543	lincRNA	0	0	0.520164	18.8573
HanXRQr2_lncRNA00065	chr1	65590700	65595205	+	5	454	sense lncRNA	1.81544	4.76223	0.302573	0.198426
HanXRQr2_lncRNA00066	chr1	66403487	66404425	+	3	798	lincRNA	49.8677	0	11.7743	0
HanXRQr2_lncRNA00067	chr1	67638195	67642700	+	3	545	lincRNA	19.1738	12.9898	27.7335	60.6193
HanXRQr2_lncRNA00068	chr1	67934646	67935605	+	2	882	lincRNA	36.2151	0	22.0131	42.8427
HanXRQr2_lncRNA00069	chr1	68999057	69013319	+	2	251	lincRNA	0.378589	1.00315	0	0
HanXRQr2_lncRNA00070	chr1	71202975	71241885	+	2	1108	lncNAT	5.76387	10.8458	5.39597	3.65355
HanXRQr2_lncRNA00071	chr1	73025395	73026287	+	2	380	lincRNA	10.196	19.8682	10.9243	3.45533
HanXRQr2_lncRNA00072	chr1	74891790	74892465	+	2	561	lincRNA	63.487	10.0843	29.0982	366.059
HanXRQr2_lncRNA00073	chr1	75028592	75038769	+	2	200	lincRNA	1.36424	0.255594	0.303165	0.511187
HanXRQr2_lncRNA00074	chr1	75581337	75583718	+	3	993	intronic lncRNA	23.7535	8.25793	4.2928	1.8768
HanXRQr2_lncRNA00075	chr1	75624460	75625589	+	4	498	lincRNA	21.2949	3.41329	4.02877	1.36531
HanXRQr2_lncRNA00076	chr1	75670473	75675447	+	3	450	sense lncRNA	20.3084	27.1308	11.8615	9.45468
HanXRQr2_lncRNA00077	chr1	76314977	76317193	+	3	781	sense lncRNA	473.906	129.074	437.024	347.034
HanXRQr2_lncRNA00078	chr1	76813208	76813939	+	2	474	lincRNA	33.526	30.5365	21.4194	12.2146
HanXRQr2_lncRNA00079	chr1	77122742	77124142	+	2	630	lincRNA	79.8441	0	265.528	111.223
HanXRQr2_lncRNA00080	chr1	77937523	77940834	+	3	2236	sense lncRNA	95.8359	27.3749	122.832	80.478
HanXRQr2_lncRNA00081	chr1	78440202	78444153	+	6	666	sense lncRNA	1.31651	1.56154	1.31651	0.390386
HanXRQr2_lncRNA00082	chr1	78447092	78448350	+	2	1183	lincRNA	29.4101	47.0076	0	0
HanXRQr2_lncRNA00083	chr1	78492157	78493309	+	2	346	lincRNA	169.094	728.16	6.50361	4.65278
HanXRQr2_lncRNA00084	chr1	78526148	78527343	+	2	392	lincRNA	146.276	844.931	10.8756	10.3198
HanXRQr2_lncRNA00085	chr1	78638406	78651148	+	2	2464	lincRNA	12.197	35.7138	0.534957	0.280659
HanXRQr2_lncRNA00086	chr1	78654852	78672063	+	2	460	lincRNA	1.51141	5.5574	0	0
HanXRQr2_lncRNA00087	chr1	78987963	78988779	+	2	728	lincRNA	0	17.5222	0	0
HanXRQr2_lncRNA00088	chr1	81327429	81329780	+	7	863	sense lncRNA	0.579674	1.52059	2.31869	1.52059
HanXRQr2_lncRNA00089	chr1	81600119	81601495	+	4	424	sense lncRNA	20.1288	12.3765	11.6877	2.97035
HanXRQr2_lncRNA00090	chr1	81955866	81957489	+	2	326	lincRNA	0	9.61121	1.90001	0.400467
HanXRQr2_lncRNA00091	chr1	82262257	82262973	+	2	625	sense lncRNA	214.872	147.148	290.933	492.57
HanXRQr2_lncRNA00092	chr1	82263565	82264985	+	3	905	sense lncRNA	40.7332	25.5144	417.401	720.917
HanXRQr2_lncRNA00093	chr1	83006086	83006377	+	2	210	lincRNA	134.729	156.417	6.12403	0
HanXRQr2_lncRNA00094	chr1	83013666	83016993	+	7	1504	sense lncRNA	0	0.39084	26.1925	20.91
HanXRQr2_lncRNA00095	chr1	83286753	83291571	+	2	1789	lincRNA	10.2567	4.48211	70.5826	7.20339
HanXRQr2_lncRNA00096	chr1	85233774	85235256	+	1	1483	lincRNA	1.20581	0	56.0702	16.5483
HanXRQr2_lncRNA00097	chr1	86676954	86677385	+	2	247	lincRNA	9.03275	8.92827	3.01092	12.4996
HanXRQr2_lncRNA00098	chr1	86678159	86681053	+	8	885	lincRNA	0.532921	0	0.532921	0.449298
HanXRQr2_lncRNA00099	chr1	88265537	88268521	+	3	631	sense lncRNA	19.173	47.5504	23.5306	16.5393
HanXRQr2_lncRNA00100	chr1	89368837	89369289	+	3	246	lincRNA	25.6588	0	0	0
HanXRQr2_lncRNA00101	chr1	89725055	89725572	+	3	330	lincRNA	0	30.1324	0	0
HanXRQr2_lncRNA00102	chr1	90706866	90717715	+	2	1132	lncNAT	11.3721	21.0136	27.5192	33.3746
HanXRQr2_lncRNA00103	chr1	90755805	90756584	+	3	532	lincRNA	0	0	0.833793	1.97796
HanXRQr2_lncRNA00104	chr1	91021296	91022565	+	2	1160	lincRNA	1.21481	26.1167	0.607404	0
HanXRQr2_lncRNA00105	chr1	91489371	91489676	+	2	205	lincRNA	0	2.92192	2.22777	64.2823
HanXRQr2_lncRNA00106	chr1	93280265	93284894	+	8	1139	lincRNA	18.1201	1.99932	22.7555	16.8276
HanXRQr2_lncRNA00107	chr1	93299354	93300504	+	2	1004	sense lncRNA	13.9826	3.55359	16.313	41.4585
HanXRQr2_lncRNA00108	chr1	95175461	95183486	+	4	453	lincRNA	2.88339	0.0810314	1.24947	0.0810314
HanXRQr2_lncRNA00109	chr1	96780640	96781991	+	3	729	sense lncRNA	5.77241	0.570564	0.481034	0
HanXRQr2_lncRNA00110	chr1	97256368	97258429	+	3	509	sense lncRNA	14.3092	4.29779	3.03529	1.653
HanXRQr2_lncRNA00111	chr1	98804243	98805708	+	5	724	sense lncRNA	279.936	322.961	61.0387	279.485
HanXRQr2_lncRNA00112	chr1	98956037	98960003	+	2	368	lincRNA	6.52999	0	0.687367	3.15541
HanXRQr2_lncRNA00113	chr1	99882620	99883306	+	3	409	sense lncRNA	26.5066	4.49143	24.6133	13.4743
HanXRQr2_lncRNA00114	chr1	101435998	101436439	+	2	327	lincRNA	0	41.6421	0	0
HanXRQr2_lncRNA00115	chr1	101951256	101952483	+	2	331	lincRNA	0	0	14.4481	0
HanXRQr2_lncRNA00116	chr1	101992885	101993291	+	2	263	lincRNA	13.3994	83.4795	6.69972	15.3778
HanXRQr2_lncRNA00117	chr1	102526850	102529021	+	6	955	sense lncRNA	207.504	130.698	45.2137	211.674
HanXRQr2_lncRNA00118	chr1	104599649	104602905	+	2	1820	lincRNA	31.0207	8.16277	3.01971	0.837208
HanXRQr2_lncRNA00119	chr1	104762964	104765519	+	6	1014	sense lncRNA	42.2521	9.15998	4.22521	5.34332
HanXRQr2_lncRNA00120	chr1	104855898	104856590	+	2	507	intronic lncRNA	139.684	143.212	27.5433	38.706
HanXRQr2_lncRNA00121	chr1	105129468	105134878	+	11	967	sense lncRNA	0.360576	1.1405	0	0
HanXRQr2_lncRNA00122	chr1	105520034	105520733	+	2	566	sense lncRNA	1.9477	0	10.7124	109.848
HanXRQr2_lncRNA00123	chr1	107235330	107238936	+	9	1403	lincRNA	15.1456	3.4218	2.70457	2.99408
HanXRQr2_lncRNA00124	chr1	110719833	110720719	+	3	712	lincRNA	0	6.14833	32.2565	33.8158
HanXRQr2_lncRNA00125	chr1	112996790	112997914	+	2	1042	lincRNA	0	0	0.685691	0.578096
HanXRQr2_lncRNA00126	chr1	113868851	113872070	+	5	1884	sense lncRNA	178.95	120.741	21.4093	73.0676
HanXRQr2_lncRNA00127	chr1	115806810	115807784	+	2	277	lincRNA	3.49588	1.83407	0.699176	0.917035
HanXRQr2_lncRNA00128	chr1	116094306	116095303	+	2	824	lincRNA	3.90997	40.9663	4.56163	2.31885
HanXRQr2_lncRNA00129	chr1	118302389	118310308	+	3	1024	lincRNA	9.93454	12.8248	0	0
HanXRQr2_lncRNA00130	chr1	119943186	119943942	+	2	580	sense lncRNA	101.903	43.8154	58.0845	134.883
HanXRQr2_lncRNA00131	chr1	120308270	120309022	+	3	364	sense lncRNA	13.5796	0	103.205	203.045
HanXRQr2_lncRNA00132	chr1	120698262	120698689	+	2	316	lincRNA	12.1562	45.0586	7.59764	3.60468
HanXRQr2_lncRNA00133	chr1	122688778	122689499	+	2	358	lincRNA	0	39.6555	4.95351	0
HanXRQr2_lncRNA00134	chr1	122757347	122758753	+	2	883	sense lncRNA	67.9843	11.5558	73.4669	200.146
HanXRQr2_lncRNA00135	chr1	123507837	123510117	+	9	1340	lincRNA	22.4144	5.09575	0	0
HanXRQr2_lncRNA00136	chr1	123583905	123585018	+	2	933	lincRNA	39.1149	40.8553	10.5085	20.0814
HanXRQr2_lncRNA00137	chr1	125035026	125042200	+	2	825	lincRNA	3.61038	28.1629	0.38004	0.249229
HanXRQr2_lncRNA00138	chr1	125376343	125377195	+	3	591	sense lncRNA	4.57462	52.4518	5.33706	2.71302
HanXRQr2_lncRNA00139	chr1	125469537	125471654	+	3	508	lncNAT	52.7685	35.4044	67.9658	82.0739
HanXRQr2_lncRNA00140	chr1	126121034	126126029	+	4	782	sense lncRNA	17.2933	71.9872	5.09533	3.38457
HanXRQr2_lncRNA00141	chr1	126304803	126308529	+	4	877	lincRNA	0	2.87881	14.8155	0
HanXRQr2_lncRNA00142	chr1	127050302	127051229	+	2	801	sense lncRNA	21.7253	18.2876	274.72	344.139
HanXRQr2_lncRNA00143	chr1	127299613	127300773	+	3	477	lincRNA	2.31036	0	24.6438	17.0277
HanXRQr2_lncRNA00144	chr1	127301970	127302823	+	2	740	lincRNA	7.22625	0	48.7772	87.5775
HanXRQr2_lncRNA00145	chr1	127303034	127305624	+	6	1548	lincRNA	39.7283	0	0	5.17624
HanXRQr2_lncRNA00146	chr1	130105302	130110887	+	2	213	lincRNA	0.552383	0.232853	0	0
HanXRQr2_lncRNA00147	chr1	131430798	131435195	+	6	1485	sense lncRNA	259.782	61.3963	0	0
HanXRQr2_lncRNA00148	chr1	131736375	131737835	+	2	222	sense lncRNA	12.0189	8.97594	6.67719	2.63998
HanXRQr2_lncRNA00149	chr1	132671006	132671452	+	3	202	lincRNA	0	0	0	9.15029
HanXRQr2_lncRNA00150	chr1	132845344	132848285	+	5	613	sense lncRNA	32.251	15.9163	3.67085	1.98954
HanXRQr2_lncRNA00151	chr1	132854172	132854974	+	2	725	lincRNA	17.8277	0	43.2958	70.148
HanXRQr2_lncRNA00152	chr1	133662941	133665522	+	5	535	lincRNA	0	0	0.503763	0.597523
HanXRQr2_lncRNA00153	chr1	134449339	134450351	+	3	567	lincRNA	1.52301	0	21.3221	9.63018
HanXRQr2_lncRNA00154	chr1	135173707	135178876	+	2	278	lincRNA	0	0	2.1097	9.33885
HanXRQr2_lncRNA00155	chr1	136885856	136886124	+	1	269	lincRNA	71.6917	12.0884	2.86767	72.5307
HanXRQr2_lncRNA00156	chr1	137374869	137375557	+	2	205	lincRNA	0	0	17.8092	53.2053
HanXRQr2_lncRNA00157	chr1	138250414	138253460	+	4	798	sense lncRNA	20.7598	10.2452	7.0887	13.02
HanXRQr2_lncRNA00158	chr1	139080187	139080902	+	2	528	lincRNA	4.99502	36.1794	0	1.90418
HanXRQr2_lncRNA00159	chr1	139093722	139094260	+	2	351	lincRNA	4.29352	12.066	0	0
HanXRQr2_lncRNA00160	chr1	139213263	139220287	+	2	601	lncNAT	0.194077	9.03655	0	1.78185
HanXRQr2_lncRNA00161	chr1	140234635	140237584	+	2	254	lincRNA	20.0038	13.4028	49.7064	39.9774
HanXRQr2_lncRNA00162	chr1	140877898	140878820	+	2	352	intronic lncRNA	10.0291	28.8892	36.7733	4.22768
HanXRQr2_lncRNA00163	chr1	142144998	142146609	+	4	797	sense lncRNA	128.558	50.4739	30.8709	88.1906
HanXRQr2_lncRNA00164	chr1	142628817	142629289	+	2	376	lincRNA	2501.06	425.658	2734.8	618.101
HanXRQr2_lncRNA00165	chr1	142643874	142653742	+	3	555	lincRNA	15.2204	10.7756	2.44614	3.59187
HanXRQr2_lncRNA00166	chr1	142691469	142692064	+	2	496	lincRNA	0	29.4625	0	0
HanXRQr2_lncRNA00167	chr1	143011625	143012208	+	2	458	lincRNA	89.8812	3.06202	0	0
HanXRQr2_lncRNA00168	chr1	143044205	143044674	+	2	381	intronic lncRNA	27.6748	0	0	0
HanXRQr2_lncRNA00169	chr1	143206876	143207505	+	3	492	intronic lncRNA	7.0961	3.24617	52.5112	15.1488
HanXRQr2_lncRNA00170	chr1	143216895	143218415	+	3	628	sense lncRNA	11.6649	40.1931	5.57885	17.9586
HanXRQr2_lncRNA00171	chr1	143674053	143678365	+	6	789	sense lncRNA	45.3999	14.067	40.01	22.444
HanXRQr2_lncRNA00172	chr1	143903724	143904295	+	2	414	sense lncRNA	8.09164	3.41097	1.34861	2.27398
HanXRQr2_lncRNA00173	chr1	147651516	147651819	+	2	213	lincRNA	0	30.4501	0	0
HanXRQr2_lncRNA00174	chr1	147686912	147688273	+	2	272	sense lncRNA	10.5035	0	0	0
HanXRQr2_lncRNA00175	chr1	147688708	147689819	+	3	937	sense lncRNA	39.5413	0	0	0
HanXRQr2_lncRNA00176	chr1	147930368	147932531	+	1	2164	lincRNA	26.7764	64.4552	80.9593	202.455
HanXRQr2_lncRNA00177	chr1	257615	259026	-	2	419	sense lncRNA	1.38178	0	2.30297	1.09264
HanXRQr2_lncRNA00178	chr1	258596	279952	-	3	248	sense lncRNA	1.17222	0.734139	1.88392	0.478787
HanXRQr2_lncRNA00179	chr1	1268923	1269497	-	2	496	lincRNA	0	0	35.0628	8.04942
HanXRQr2_lncRNA00180	chr1	1518217	1520841	-	3	500	lincRNA	22.4805	4.67449	11.2402	8.3102
HanXRQr2_lncRNA00181	chr1	1862910	1864013	-	1	1104	lincRNA	18.1671	0	5.58987	41.2365
HanXRQr2_lncRNA00182	chr1	2263756	2268155	-	6	915	sense lncRNA	19.8064	21.5642	34.4394	26.6485
HanXRQr2_lncRNA00183	chr1	2813644	2816227	-	5	1827	sense lncRNA	354.322	145.362	1.03805	1.31907
HanXRQr2_lncRNA00184	chr1	3265260	3269692	-	3	545	lincRNA	12.0069	0.293417	0	0
HanXRQr2_lncRNA00185	chr1	3457262	3460788	-	2	844	lincRNA	0	1.01402	0	13.4357
HanXRQr2_lncRNA00186	chr1	5522119	5527301	-	3	515	lincRNA	0.878354	0	5.01916	2.38133
HanXRQr2_lncRNA00187	chr1	5626412	5638800	-	4	431	sense lncRNA	3.96933	0.550243	0.866035	0.220097
HanXRQr2_lncRNA00188	chr1	6233987	6236885	-	6	464	sense lncRNA	0.266093	0	31.9311	8.97355
HanXRQr2_lncRNA00189	chr1	7581185	7584712	-	3	1165	sense lncRNA	459.681	552.229	271.867	615.587
HanXRQr2_lncRNA00190	chr1	7910797	7917136	-	2	394	lincRNA	0.923222	0.608362	2.0516	0
HanXRQr2_lncRNA00191	chr1	9884113	9885903	-	2	346	lincRNA	2.99534	0.761247	3.99379	4.56748
HanXRQr2_lncRNA00192	chr1	10124785	10125470	-	3	532	lincRNA	6.74696	1.89609	0	27.4933
HanXRQr2_lncRNA00193	chr1	11715137	11716243	-	2	944	lincRNA	97.5577	0	18.8147	51.1122
HanXRQr2_lncRNA00194	chr1	11954649	11955131	-	2	377	lincRNA	0	0	4.23414	1.85116
HanXRQr2_lncRNA00195	chr1	12945000	12952502	-	2	1185	lncNAT	0	0	4.42067	15.4219
HanXRQr2_lncRNA00196	chr1	14217490	14220485	-	8	796	sense lncRNA	10.7436	8.19128	0.298434	0.455071
HanXRQr2_lncRNA00197	chr1	15348544	15352844	-	3	4133	lincRNA	5.73934	0.151211	13.0929	64.5671
HanXRQr2_lncRNA00198	chr1	16886710	16887301	-	2	349	lincRNA	29.9394	22.6548	9.21211	3.02064
HanXRQr2_lncRNA00199	chr1	17710290	17710804	-	3	389	lincRNA	294.24	326.535	266.457	537.735
HanXRQr2_lncRNA00200	chr1	18826326	18827456	-	2	802	lincRNA	31.6219	21.6986	2.37164	0
HanXRQr2_lncRNA00201	chr1	18848792	18849857	-	2	891	lincRNA	32.5639	14.6422	4.34185	0
HanXRQr2_lncRNA00202	chr1	23630156	23642754	-	3	304	lincRNA	0.7575	0	0.432857	1.13547
HanXRQr2_lncRNA00203	chr1	25765363	25765927	-	3	313	lincRNA	8.05754	17.7491	0	0
HanXRQr2_lncRNA00204	chr1	26151452	26153176	-	2	1305	lincRNA	54.424	0	6.73821	0
HanXRQr2_lncRNA00205	chr1	27437496	27440325	-	3	364	sense lncRNA	13.9016	0	4.08871	8.27311
HanXRQr2_lncRNA00206	chr1	28913962	28914249	-	2	208	lincRNA	2.367	0	30.771	40.3591
HanXRQr2_lncRNA00207	chr1	30991811	31031962	-	3	715	lincRNA	5.29655	0.345817	4.24372	6.87792
HanXRQr2_lncRNA00208	chr1	31646115	31655449	-	3	892	lincRNA	1.75262	0	1.82565	1.05358
HanXRQr2_lncRNA00209	chr1	31679274	31680046	-	3	599	lincRNA	6.94004	0.881884	28.9168	94.3616
HanXRQr2_lncRNA00210	chr1	33755672	33763001	-	2	1763	lncNAT	1.57859	0.709804	1.68383	7.2755
HanXRQr2_lncRNA00211	chr1	33842737	33845007	-	3	762	sense lncRNA	33.0192	0.787414	46.2269	17.7168
HanXRQr2_lncRNA00212	chr1	36989875	36991269	-	3	830	lncNAT	187.459	132.403	117.784	76.9241
HanXRQr2_lncRNA00213	chr1	37146818	37150255	-	6	1025	sense lncRNA	274.225	108.968	319.235	347.189
HanXRQr2_lncRNA00214	chr1	42028082	42029363	-	2	452	lincRNA	22.3212	23.467	11.1606	8.42405
HanXRQr2_lncRNA00215	chr1	42335579	42336317	-	2	209	lincRNA	4.83956	3.68983	4.83956	12.9144
HanXRQr2_lncRNA00216	chr1	43175374	43175678	-	2	223	lincRNA	0	0	63.2297	31.9848
HanXRQr2_lncRNA00217	chr1	45647784	45654717	-	2	492	lincRNA	0	0.667496	6.28411	4.44997
HanXRQr2_lncRNA00218	chr1	46052775	46053860	-	2	716	lincRNA	60.9245	0	0	0
HanXRQr2_lncRNA00219	chr1	46405953	46414440	-	4	548	sense lncRNA	2.09028	0.0766209	0	0
HanXRQr2_lncRNA00220	chr1	49198822	49207603	-	5	686	lincRNA	10.892	25.4752	3.68924	3.48062
HanXRQr2_lncRNA00221	chr1	50056381	50059847	-	8	1703	sense lncRNA	106.177	106.509	37.9485	71.4359
HanXRQr2_lncRNA00222	chr1	50065422	50066360	-	3	405	lincRNA	0	0	17.3152	0
HanXRQr2_lncRNA00223	chr1	52726136	52726964	-	2	428	lincRNA	22.6493	2.46693	30.1991	15.6239
HanXRQr2_lncRNA00224	chr1	55560577	55562182	-	5	759	lincRNA	2.97128	0	0.848937	1.67019
HanXRQr2_lncRNA00225	chr1	55723480	55726092	-	3	350	lincRNA	0.248893	0.590434	6.22233	18.0082
HanXRQr2_lncRNA00226	chr1	57297002	57300341	-	3	1073	sense lncRNA	91.5525	25.1044	0	0
HanXRQr2_lncRNA00227	chr1	57511571	57512984	-	4	331	lincRNA	3.27328	7.35908	0	0.919884
HanXRQr2_lncRNA00228	chr1	57766850	57774516	-	3	708	lncNAT	2.13391	0.233236	0	0
HanXRQr2_lncRNA00229	chr1	58887075	58887513	-	3	223	sense lncRNA	1.48145	0	5.92582	12.3003
HanXRQr2_lncRNA00230	chr1	59724061	59786015	-	5	537	sense lncRNA	0.0209945	0.0996081	0.850279	0.224118
HanXRQr2_lncRNA00231	chr1	60588320	60590891	-	2	984	sense lncRNA	182.159	53.8042	161.649	155.847
HanXRQr2_lncRNA00232	chr1	60593581	60598961	-	5	943	sense lncRNA	8.88812	1.69207	3.01049	4.47189
HanXRQr2_lncRNA00233	chr1	61850890	61851941	-	2	564	lincRNA	11.8988	0	0	22.032
HanXRQr2_lncRNA00234	chr1	61858786	61859829	-	2	555	lincRNA	5.91113	3.11474	0	36.754
HanXRQr2_lncRNA00235	chr1	61924870	61932450	-	2	4779	lincRNA	0.719373	0	22.5703	0.471763
HanXRQr2_lncRNA00236	chr1	63403882	63404144	-	2	232	lincRNA	46.9841	5.86618	0	0
HanXRQr2_lncRNA00237	chr1	64802407	64803325	-	2	507	lincRNA	28.2145	0	0	14.8356
HanXRQr2_lncRNA00238	chr1	65561828	65567316	-	2	537	lincRNA	0	0	1.96751	0
HanXRQr2_lncRNA00239	chr1	65562234	65567964	-	2	779	lincRNA	0.118949	1.09209	0	0.156013
HanXRQr2_lncRNA00240	chr1	66757539	66762979	-	2	1033	lincRNA	0	0.82164	0	0
HanXRQr2_lncRNA00241	chr1	69524086	69530329	-	2	440	lincRNA	3.93034	0.57278	0.87341	0
HanXRQr2_lncRNA00242	chr1	70006233	70007418	-	4	416	lincRNA	1.09673	0	12.6123	1.30085
HanXRQr2_lncRNA00243	chr1	70569542	70569918	-	2	289	lncNAT	56.9194	37.9725	49.8045	16.2739
HanXRQr2_lncRNA00244	chr1	71197544	71206394	-	2	374	sense lncRNA	0	0	0.174309	0.661307
HanXRQr2_lncRNA00245	chr1	73836895	73838737	-	3	728	lincRNA	18.9204	2.58919	11.6433	0
HanXRQr2_lncRNA00246	chr1	74506307	74508186	-	3	449	lincRNA	20.926	0	17.1212	76.5095
HanXRQr2_lncRNA00247	chr1	75553420	75558266	-	4	956	sense lncRNA	50.6099	40.6558	33.7399	29.6532
HanXRQr2_lncRNA00248	chr1	76847414	76848084	-	2	576	sense lncRNA	72.1318	54.6326	53.8449	37.3101
HanXRQr2_lncRNA00249	chr1	78032020	78032863	-	2	210	lincRNA	26.5055	10.7879	0	6.9351
HanXRQr2_lncRNA00250	chr1	79389705	79402580	-	2	421	lncNAT	0.0505093	1.85721	0	0.299551
HanXRQr2_lncRNA00251	chr1	79495002	79495418	-	3	225	lincRNA	12.8649	22.8867	0	0
HanXRQr2_lncRNA00252	chr1	79682737	79683328	-	2	455	sense lncRNA	0	94.4777	0	0
HanXRQr2_lncRNA00253	chr1	79977269	79977594	-	2	208	lincRNA	0	0	12.5466	19.1987
HanXRQr2_lncRNA00254	chr1	81014353	81023121	-	2	955	lincRNA	21.4645	33.8937	0.0879693	0
HanXRQr2_lncRNA00255	chr1	81248064	81249107	-	3	461	lincRNA	62.6847	6.85141	9.79449	5.13856
HanXRQr2_lncRNA00256	chr1	82278606	82279207	-	3	468	sense lncRNA	164.861	88.3261	194.565	124.562
HanXRQr2_lncRNA00257	chr1	86929888	86937882	-	3	452	sense lncRNA	0.341061	2.12484	0	1.78934
HanXRQr2_lncRNA00258	chr1	87084982	87087686	-	2	612	lncNAT	10.9078	3.52819	35.6982	26.4614
HanXRQr2_lncRNA00259	chr1	89503799	89504479	-	3	499	sense lncRNA	87.2217	41.0652	23.7877	19.1001
HanXRQr2_lncRNA00260	chr1	89583958	89589119	-	4	808	sense lncRNA	4.62212	0.34642	15.319	26.1547
HanXRQr2_lncRNA00261	chr1	91660573	91661058	-	2	410	intronic lncRNA	52.3792	18.7346	25.396	30.7783
HanXRQr2_lncRNA00262	chr1	93303591	93306543	-	4	1569	sense lncRNA	0	3.63336	3.46273	10.9001
HanXRQr2_lncRNA00263	chr1	94448640	94451846	-	8	1595	sense lncRNA	0.836397	0	1.67279	0.85026
HanXRQr2_lncRNA00264	chr1	96111923	96113506	-	3	690	lincRNA	6.02509	0	1.72146	58.1397
HanXRQr2_lncRNA00265	chr1	98599796	98600854	-	2	722	sense lncRNA	178.096	57.5456	93.347	128.931
HanXRQr2_lncRNA00266	chr1	99678244	99680138	-	3	580	lncNAT	21.5841	20.7603	3.23761	2.83095
HanXRQr2_lncRNA00267	chr1	101042411	101043538	-	2	310	lincRNA	3.45935	1.36774	0.576559	1.36774
HanXRQr2_lncRNA00268	chr1	101124137	101125465	-	2	1258	lincRNA	0	0	90.1509	29.2375
HanXRQr2_lncRNA00269	chr1	101551484	101553747	-	2	209	lincRNA	1.3629	2.29809	0.340726	0.287261
HanXRQr2_lncRNA00270	chr1	101831678	101832288	-	2	506	lincRNA	63.5952	0	2.23141	5.85341
HanXRQr2_lncRNA00271	chr1	102665695	102674914	-	4	688	sense lncRNA	22.2073	5.32344	2.3274	1.18299
HanXRQr2_lncRNA00272	chr1	104193538	104194735	-	3	605	lincRNA	20.0862	20.6051	0.54287	19.3173
HanXRQr2_lncRNA00273	chr1	104194826	104196140	-	3	1147	lincRNA	33.9965	11.9232	0	32.1408
HanXRQr2_lncRNA00274	chr1	105756610	105757421	-	2	729	sense lncRNA	2267.66	524.612	3852.26	3382.34
HanXRQr2_lncRNA00275	chr1	106405425	106406646	-	3	934	lincRNA	72.5209	100.971	33.4712	43.1689
HanXRQr2_lncRNA00276	chr1	107565520	107574727	-	2	524	lincRNA	0.847556	2.09438	0	0
HanXRQr2_lncRNA00277	chr1	107632849	107634882	-	2	1028	sense lncRNA	154.733	119.984	130.556	97.1937
HanXRQr2_lncRNA00278	chr1	112608092	112609102	-	4	685	lincRNA	9.15611	16.7253	28.9944	0
HanXRQr2_lncRNA00279	chr1	112828698	112829158	-	2	365	lincRNA	0	42.669	0	0
HanXRQr2_lncRNA00280	chr1	114290610	114292065	-	3	479	lncNAT	0	10.0664	3.12672	24.901
HanXRQr2_lncRNA00281	chr1	114565261	114653327	-	3	1073	sense lncRNA	0.203052	0.23222	1.00511	0.479921
HanXRQr2_lncRNA00282	chr1	114651895	114654405	-	3	743	sense lncRNA	1.84326	5.43908	7.37302	5.69808
HanXRQr2_lncRNA00283	chr1	115388590	115454076	-	2	245	lncNAT	0.353928	0.641702	0.0104096	0
HanXRQr2_lncRNA00284	chr1	116254728	116270477	-	7	865	lincRNA	3.79892	1.07751	5.12028	4.50597
HanXRQr2_lncRNA00285	chr1	117404936	117499232	-	3	280	sense lncRNA	0.751842	1.02404	0.0939802	0.237046
HanXRQr2_lncRNA00286	chr1	118865290	118871997	-	2	402	lncNAT	101.703	246.094	211.745	114.422
HanXRQr2_lncRNA00287	chr1	119183662	119184942	-	3	938	sense lncRNA	49.5564	9.57887	11.1676	12.7718
HanXRQr2_lncRNA00288	chr1	122394793	122396221	-	2	397	sense lncRNA	20.022	20.9899	10.6367	3.33931
HanXRQr2_lncRNA00289	chr1	123205975	123208276	-	2	372	lncNAT	103.546	85.8857	208.433	212.454
HanXRQr2_lncRNA00290	chr1	124318278	124324404	-	2	916	lincRNA	3.79416	1.78018	1.45929	0.445044
HanXRQr2_lncRNA00291	chr1	125434298	125441847	-	2	425	lincRNA	0.204345	6.71893	0.102173	0
HanXRQr2_lncRNA00292	chr1	127342907	127350757	-	3	245	lincRNA	0.497026	0	1.3254	0.0982553
HanXRQr2_lncRNA00293	chr1	127447761	127449628	-	2	927	lincRNA	0.95729	31.0194	26.3255	10.5831
HanXRQr2_lncRNA00294	chr1	128268262	128271707	-	4	670	sense lncRNA	23.7286	65.6775	12.0881	4.71821
HanXRQr2_lncRNA00295	chr1	128770967	128774122	-	3	507	lincRNA	3.39965	0	11.8988	11.664
HanXRQr2_lncRNA00296	chr1	129019177	129020893	-	2	611	lincRNA	66.4925	1.89388	3.14491	0
HanXRQr2_lncRNA00297	chr1	129123298	129124349	-	2	1006	lincRNA	0	0	44.712	16.1484
HanXRQr2_lncRNA00298	chr1	129229005	129229656	-	3	515	lincRNA	33.9144	7.0988	2.99245	11.8313
HanXRQr2_lncRNA00299	chr1	129633900	129659455	-	2	755	lncNAT	14.6942	4.34796	2.65896	3.84114
HanXRQr2_lncRNA00300	chr1	129747926	129748937	-	4	474	sense lncRNA	4.57353	29.5617	6.8603	7.06911
HanXRQr2_lncRNA00301	chr1	129934613	129934920	-	2	241	lincRNA	0	11.6118	6.6399	0
HanXRQr2_lncRNA00302	chr1	131174587	131175442	-	3	558	sense lncRNA	19.8258	18.2343	8.11054	25.0722
HanXRQr2_lncRNA00303	chr1	131177690	131178500	-	2	267	sense lncRNA	18.4924	34.1768	8.40563	17.6396
HanXRQr2_lncRNA00304	chr1	131228288	131228826	-	2	419	lincRNA	28.9584	34.3482	6.03301	0
HanXRQr2_lncRNA00305	chr1	131301669	131302017	-	2	271	lincRNA	74.2956	0	35.8668	0
HanXRQr2_lncRNA00306	chr1	131943759	131944269	-	2	335	lincRNA	3.01919	7.6363	33.2111	17.818
HanXRQr2_lncRNA00307	chr1	132005645	132005953	-	2	221	lincRNA	11.0307	20.2549	26.4736	20.2549
HanXRQr2_lncRNA00308	chr1	133652457	133653997	-	4	873	sense lncRNA	78.9208	15.0176	35.4511	24.0281
HanXRQr2_lncRNA00309	chr1	133896951	133901026	-	7	783	sense lncRNA	274.419	58.7035	203.566	195.678
HanXRQr2_lncRNA00310	chr1	134432235	134433774	-	2	764	sense lncRNA	52.0947	13.9362	71.1293	52.3665
HanXRQr2_lncRNA00311	chr1	135554371	135555444	-	2	892	lincRNA	0	0	29.1974	11.6551
HanXRQr2_lncRNA00312	chr1	137083273	137085924	-	4	2104	sense lncRNA	0.980933	0	38.0111	4.94489
HanXRQr2_lncRNA00313	chr1	138807782	138814142	-	2	517	lincRNA	1.12449	0	0	0
HanXRQr2_lncRNA00314	chr1	138827090	138828759	-	3	364	lincRNA	1.84767	0	10.1622	0.778872
HanXRQr2_lncRNA00315	chr1	139136137	139136479	-	1	343	lincRNA	3.97491	159.011	0	5.21346
HanXRQr2_lncRNA00316	chr1	139319471	139320190	-	2	330	sense lncRNA	7.2262	12.8567	0	5.35696
HanXRQr2_lncRNA00317	chr1	139826518	139827669	-	2	756	sense lncRNA	325.977	91.7213	192.482	221.906
HanXRQr2_lncRNA00318	chr1	140545242	140548648	-	3	857	sense lncRNA	14.9435	17.5618	21.9624	17.18
HanXRQr2_lncRNA00319	chr1	140773531	140776256	-	6	1452	sense lncRNA	159.077	27.0078	54.7748	39.5114
HanXRQr2_lncRNA00320	chr1	141997279	141998510	-	2	1145	lincRNA	11.2705	0	57.6047	87.6294
HanXRQr2_lncRNA00321	chr1	142631886	142634642	-	7	1090	sense lncRNA	287.316	132.641	0	0.324305
HanXRQr2_lncRNA00322	chr1	142635865	142642594	-	5	488	sense lncRNA	0.579814	0.80235	0	0.573107
HanXRQr2_lncRNA00323	chr1	143094094	143095330	-	1	1237	lincRNA	0.525754	1.87082	1.05151	0
HanXRQr2_lncRNA00324	chr1	143438772	143441809	-	3	906	sense lncRNA	168.05	301.356	129.201	91.9998
HanXRQr2_lncRNA00325	chr1	144545268	144546249	-	2	410	lincRNA	20.4241	0	3.14217	1.98684
HanXRQr2_lncRNA00326	chr1	144566405	144568649	-	2	533	lincRNA	327.032	8.76187	26.114	57.3504
HanXRQr2_lncRNA00327	chr1	146750343	146755682	-	4	573	lincRNA	7.18561	3.32252	2.07043	0
HanXRQr2_lncRNA00328	chr1	146981271	146983934	-	7	786	sense lncRNA	17.4526	16.1212	18.4595	4.09427
HanXRQr2_lncRNA00329	chr1	147111759	147111998	-	1	240	lincRNA	3.21418	0	25.7134	48.7769
HanXRQr2_lncRNA00330	chr1	147145396	147149426	-	6	1385	sense lncRNA	20.1245	25.0643	29.0875	96.7084
HanXRQr2_lncRNA00331	chr1	147328914	147330967	-	5	1553	sense lncRNA	54.1438	48.8229	0	0.751122
HanXRQr2_lncRNA00332	chr1	147658611	147660992	-	6	626	lincRNA	0.750721	43.5003	0	42.0694
HanXRQr2_lncRNA00333	chr1	147784291	147785099	-	2	713	sense lncRNA	57.2116	59.4889	1.90705	3.21562
HanXRQr2_lncRNA00334	chr1	147785100	147786629	-	2	374	sense lncRNA	59.2586	81.2295	5.34664	7.01262
HanXRQr2_lncRNA00335	chr1	149070172	149071193	-	3	819	lincRNA	1.27272	67.9317	0	0
HanXRQr2_lncRNA00336	chr1	438085	438520	.	1	436	lincRNA	8.20283	4.69057	77.9269	50.0328
HanXRQr2_lncRNA00337	chr1	1052558	1052995	.	1	438	lincRNA	28.1791	32.6664	0	0
HanXRQr2_lncRNA00338	chr1	1221131	1221495	.	1	365	lincRNA	85.9124	17.1473	0	0
HanXRQr2_lncRNA00339	chr1	1263838	1264069	.	1	232	lincRNA	229.868	59.8502	103.721	23.2751
HanXRQr2_lncRNA00340	chr1	2027246	2027729	.	1	484	lincRNA	35.0993	95.7755	0	7.04232
HanXRQr2_lncRNA00341	chr1	3197532	3198298	.	1	767	lincRNA	62.3559	14.4147	4.02296	8.47925
HanXRQr2_lncRNA00342	chr1	3249986	3250203	.	1	218	lincRNA	0	4.10142	0	4.10142
HanXRQr2_lncRNA00343	chr1	3472991	3473565	.	1	575	lincRNA	58.815	24.1483	9.04846	0
HanXRQr2_lncRNA00344	chr1	4250133	4250677	.	1	545	lincRNA	47.5764	17.5115	0	0
HanXRQr2_lncRNA00345	chr1	4296098	4296383	.	1	286	lincRNA	148.347	115.973	186.108	63.6714
HanXRQr2_lncRNA00346	chr1	5077355	5077646	.	1	292	lincRNA	0	0	42.0224	33.6822
HanXRQr2_lncRNA00347	chr1	5803759	5803982	.	1	224	lincRNA	46.4542	6.88752	0	27.5501
HanXRQr2_lncRNA00348	chr1	8291063	8291539	.	1	477	lincRNA	0	0	9.37221	8.5748
HanXRQr2_lncRNA00349	chr1	8374062	8374426	.	1	365	lincRNA	8.45373	26.7271	0	3.56361
HanXRQr2_lncRNA00350	chr1	9204130	9204357	.	1	228	lincRNA	95.6767	133.332	14.9495	0
HanXRQr2_lncRNA00351	chr1	9356993	9357504	.	1	512	lincRNA	1.27023	36.1595	0	0
HanXRQr2_lncRNA00352	chr1	9966113	9966360	.	1	248	intronic lncRNA	97.3425	0	3.60528	0
HanXRQr2_lncRNA00353	chr1	10470150	10470423	.	1	274	intronic lncRNA	76.0141	23.7357	73.1988	35.6036
HanXRQr2_lncRNA00354	chr1	10954950	10955459	.	1	510	lincRNA	30.7432	42.0757	0	0
HanXRQr2_lncRNA00355	chr1	10984370	10984876	.	1	507	lincRNA	5.13103	3.04301	12.8276	54.7741
HanXRQr2_lncRNA00356	chr1	11249518	11250407	.	1	890	lincRNA	83.3832	28.3402	8.03693	3.0638
HanXRQr2_lncRNA00357	chr1	11410502	11410757	.	1	256	intronic lncRNA	9.03987	0	0	0
HanXRQr2_lncRNA00358	chr1	12501155	12501444	.	1	290	lincRNA	28.2081	36.9976	9.40271	0
HanXRQr2_lncRNA00359	chr1	13481836	13482284	.	1	449	lincRNA	0	10.3083	0	0
HanXRQr2_lncRNA00360	chr1	16633985	16634319	.	1	335	lincRNA	149.463	0	10.6759	0
HanXRQr2_lncRNA00361	chr1	17104472	17104942	.	1	471	lincRNA	16.378	0	6.55119	51.0897
HanXRQr2_lncRNA00362	chr1	21649908	21650411	.	1	504	lincRNA	0	58.5428	0	0
HanXRQr2_lncRNA00363	chr1	22424583	22425628	.	1	1046	lincRNA	109.429	274.342	64.041	21.3869
HanXRQr2_lncRNA00364	chr1	24889040	24889262	.	1	223	lincRNA	28.0662	67.2525	32.0757	6.11387
HanXRQr2_lncRNA00365	chr1	26099680	26099992	.	1	313	lincRNA	69.0073	72.7238	0	0
HanXRQr2_lncRNA00366	chr1	27301352	27301661	.	1	310	lincRNA	0	37.4949	0	0
HanXRQr2_lncRNA00367	chr1	27322117	27322342	.	1	226	lincRNA	40.2877	0	5.75538	0
HanXRQr2_lncRNA00368	chr1	27609275	27611417	.	1	2143	lincRNA	50.484	0	13.3511	11.7698
HanXRQr2_lncRNA00369	chr1	27699400	27699891	.	1	492	lincRNA	0	0	0	7.9312
HanXRQr2_lncRNA00370	chr1	27710315	27710561	.	1	247	lincRNA	2.7599	0	0	18.0994
HanXRQr2_lncRNA00371	chr1	27902618	27903742	.	1	1125	lincRNA	11.5619	184.451	2.31239	2.74276
HanXRQr2_lncRNA00372	chr1	28574449	28574910	.	1	462	lincRNA	73.5414	20.6575	17.4177	30.9862
HanXRQr2_lncRNA00373	chr1	31069262	31069587	.	1	326	lincRNA	0	0	0	29.9245
HanXRQr2_lncRNA00374	chr1	32267020	32267288	.	1	269	lincRNA	0	26.5906	12.6709	186.134
HanXRQr2_lncRNA00375	chr1	32817135	32817365	.	1	231	intronic lncRNA	0	46.7517	0	0
HanXRQr2_lncRNA00376	chr1	33552408	33554218	.	1	1811	lincRNA	0	55.3337	0	0
HanXRQr2_lncRNA00377	chr1	33554883	33555211	.	1	329	lincRNA	0	41.5122	0	0
HanXRQr2_lncRNA00378	chr1	33680199	33680438	.	1	240	lincRNA	0	70.7836	0	0
HanXRQr2_lncRNA00379	chr1	34879293	34880328	.	1	1036	lincRNA	33.2712	201.041	13.1829	7.44597
HanXRQr2_lncRNA00380	chr1	35111163	35111603	.	1	441	lincRNA	2.02746	54.1029	0	0
HanXRQr2_lncRNA00381	chr1	36442606	36444083	.	1	1478	lincRNA	0	29.4817	0	1.7601
HanXRQr2_lncRNA00382	chr1	36972983	36973238	.	1	256	lincRNA	31.9545	20.9557	332.859	202.572
HanXRQr2_lncRNA00383	chr1	37177337	37177764	.	1	428	lincRNA	0	39.6515	3.03906	1.80234
HanXRQr2_lncRNA00384	chr1	41584377	41586805	.	1	2429	lincRNA	90.552	2.24519	190.306	105.524
HanXRQr2_lncRNA00385	chr1	41869692	41870150	.	1	459	lincRNA	0	34.0057	0	1.4169
HanXRQr2_lncRNA00386	chr1	42365322	42365523	.	1	202	lincRNA	273.353	146.067	0	0
HanXRQr2_lncRNA00387	chr1	42429541	42429787	.	1	247	lincRNA	0	3.12309	28.9633	37.477
HanXRQr2_lncRNA00388	chr1	42505093	42505304	.	1	212	lincRNA	0	0	46.3924	32.1555
HanXRQr2_lncRNA00389	chr1	42792312	42792533	.	1	222	lincRNA	0	0	173.739	43.9431
HanXRQr2_lncRNA00390	chr1	43162850	43163334	.	1	485	lincRNA	11.2445	42.401	0	0
HanXRQr2_lncRNA00391	chr1	43433682	43434021	.	1	340	lincRNA	0	0	40.1692	2.26883
HanXRQr2_lncRNA00392	chr1	44038254	44038467	.	1	214	lincRNA	41.7808	50.9679	0	0
HanXRQr2_lncRNA00393	chr1	44727224	44727741	.	1	518	lincRNA	2.97839	1.25552	74.4597	43.9431
HanXRQr2_lncRNA00394	chr1	46571656	46572404	.	1	749	lincRNA	6.94642	0	45.1517	18.5384
HanXRQr2_lncRNA00395	chr1	46951861	46952869	.	1	1009	lincRNA	0	0	52.2819	14.1879
HanXRQr2_lncRNA00396	chr1	47144178	47144918	.	1	741	lincRNA	37.477	0	2.08206	0
HanXRQr2_lncRNA00397	chr1	47475974	47476402	.	1	429	lincRNA	0	2.08417	0	39.5992
HanXRQr2_lncRNA00398	chr1	48573071	48573337	.	1	267	lincRNA	0	40.4481	0	0
HanXRQr2_lncRNA00399	chr1	49292011	49292215	.	1	205	lincRNA	3.76294	0	22.5776	3.17248
HanXRQr2_lncRNA00400	chr1	49301702	49302861	.	1	1160	lincRNA	0	16.9572	0	0
HanXRQr2_lncRNA00401	chr1	49916362	49917281	.	1	920	lincRNA	21.2073	0	1.41382	1.67696
HanXRQr2_lncRNA00402	chr1	50001965	50003464	.	1	1500	lincRNA	0	0	17.8822	37.7205
HanXRQr2_lncRNA00403	chr1	50515855	50517747	.	1	1893	lincRNA	80.6855	0	5.70504	0.34356
HanXRQr2_lncRNA00404	chr1	50554082	50554400	.	1	319	lincRNA	47.0135	5.6057	0	0
HanXRQr2_lncRNA00405	chr1	50725247	50725484	.	1	238	lincRNA	0	0	0	6.48237
HanXRQr2_lncRNA00406	chr1	51186718	51187696	.	1	979	lincRNA	16.4392	0	93.1554	256.245
HanXRQr2_lncRNA00407	chr1	51797470	51798143	.	1	674	lincRNA	36.6245	1.92985	53.7922	75.264
HanXRQr2_lncRNA00408	chr1	53702778	53703129	.	1	352	lincRNA	38.7327	63.5021	3.87327	78.7425
HanXRQr2_lncRNA00409	chr1	53725886	53726127	.	1	242	lincRNA	0	22.3133	16.1246	28.6885
HanXRQr2_lncRNA00410	chr1	54569094	54569409	.	1	316	lincRNA	28.2946	8.62907	22.6357	51.7744
HanXRQr2_lncRNA00411	chr1	54696363	54697324	.	1	962	lincRNA	76.178	19.6054	77.7818	184.561
HanXRQr2_lncRNA00412	chr1	54915592	54915991	.	1	400	lincRNA	22.1551	75.9993	30.6763	69.2934
HanXRQr2_lncRNA00413	chr1	55964907	55965472	.	1	566	lincRNA	97.6686	27.258	19.5337	29.9838
HanXRQr2_lncRNA00414	chr1	56920948	56921199	.	1	252	lincRNA	21.2883	0	49.6727	10.8206
HanXRQr2_lncRNA00415	chr1	57445272	57445498	.	1	227	lincRNA	3.39825	40.1102	0	0
HanXRQr2_lncRNA00416	chr1	57755753	57756059	.	1	307	lincRNA	91.0409	369.876	0	0
HanXRQr2_lncRNA00417	chr1	57781392	57781644	.	1	253	lincRNA	10.2823	48.7844	0	0
HanXRQr2_lncRNA00418	chr1	58021378	58021613	.	1	236	lincRNA	18.943	46.2167	7.57719	40.4396
HanXRQr2_lncRNA00419	chr1	58472786	58473105	.	1	320	lincRNA	60.2658	6.09711	0	16.259
HanXRQr2_lncRNA00420	chr1	58713206	58713610	.	1	405	lincRNA	0	6.62303	0	4.41535
HanXRQr2_lncRNA00421	chr1	58713910	58714719	.	1	810	lincRNA	0	25.7134	0	0
HanXRQr2_lncRNA00422	chr1	59007656	59008208	.	1	553	lincRNA	100.244	160.254	9.701	2.46545
HanXRQr2_lncRNA00423	chr1	59072044	59072268	.	1	225	lincRNA	0	0	188.565	138.743
HanXRQr2_lncRNA00424	chr1	59099779	59100099	.	1	321	lincRNA	0	16.7123	0	0
HanXRQr2_lncRNA00425	chr1	59270931	59271212	.	1	282	lincRNA	2.30624	60.1803	0	0
HanXRQr2_lncRNA00426	chr1	59828637	59828946	.	1	310	lincRNA	49.0318	0	0	0
HanXRQr2_lncRNA00427	chr1	61008041	61008425	.	1	385	lincRNA	336.612	263.522	480.874	1005.1
HanXRQr2_lncRNA00428	chr1	61469641	61470645	.	1	1005	lincRNA	0	55.159	0	0
HanXRQr2_lncRNA00429	chr1	61811879	61812298	.	1	420	lincRNA	0	0	48.0026	0
HanXRQr2_lncRNA00430	chr1	61979401	61979618	.	1	218	lincRNA	24.6085	6.25409	28.7099	28.1434
HanXRQr2_lncRNA00431	chr1	62039561	62039768	.	1	208	lincRNA	3.70867	106.309	0	0
HanXRQr2_lncRNA00432	chr1	62950862	62951075	.	1	214	lincRNA	105.121	45.9589	0	0
HanXRQr2_lncRNA00433	chr1	63414032	63414236	.	1	205	lincRNA	50.7597	37.6294	0	0
HanXRQr2_lncRNA00434	chr1	63416068	63416388	.	1	321	lincRNA	2.78539	0	0	29.7313
HanXRQr2_lncRNA00435	chr1	64533405	64534003	.	1	599	lincRNA	0	0	25.7563	71.6588
HanXRQr2_lncRNA00436	chr1	64797212	64797513	.	1	302	lincRNA	0	0	13.5436	44.4094
HanXRQr2_lncRNA00437	chr1	65249015	65249391	.	1	377	lincRNA	43.1272	30.6924	0	0
HanXRQr2_lncRNA00438	chr1	65317230	65317433	.	1	204	lincRNA	0	6.6833	0	0
HanXRQr2_lncRNA00439	chr1	65726814	65727025	.	1	212	lincRNA	65.4964	0	47.303	0
HanXRQr2_lncRNA00440	chr1	66205676	66206441	.	1	766	lincRNA	0	2.33449	32.9279	50.1915
HanXRQr2_lncRNA00441	chr1	66437330	66437564	.	1	235	lincRNA	49.8147	0	19.3724	26.2605
HanXRQr2_lncRNA00442	chr1	66833393	66833717	.	1	325	lincRNA	162.315	6.29258	44.0177	16.7802
HanXRQr2_lncRNA00443	chr1	66894708	66894915	.	1	208	lincRNA	29.6693	9.38017	0	0
HanXRQr2_lncRNA00444	chr1	69136889	69137209	.	1	321	lincRNA	0	30.6392	0	13.9269
HanXRQr2_lncRNA00445	chr1	70388731	70390295	.	1	1565	lincRNA	14.5448	0	42.8031	16.7589
HanXRQr2_lncRNA00446	chr1	70477543	70478175	.	1	633	lincRNA	36.7249	30.154	5.64998	9.69236
HanXRQr2_lncRNA00447	chr1	70720397	70720792	.	1	396	lincRNA	25.3238	45.9849	0	0
HanXRQr2_lncRNA00448	chr1	70721221	70721468	.	1	248	lincRNA	2.74878	50.4739	0	0
HanXRQr2_lncRNA00449	chr1	71038265	71038482	.	1	218	lincRNA	0	0	17.8998	0
HanXRQr2_lncRNA00450	chr1	71162996	71163227	.	1	232	lincRNA	3.85392	0	50.1009	0
HanXRQr2_lncRNA00451	chr1	71509747	71510055	.	1	309	lincRNA	0	0	49.929	14.733
HanXRQr2_lncRNA00452	chr1	72178145	72179051	.	1	907	lincRNA	75.1595	0	36.8281	22.6731
HanXRQr2_lncRNA00453	chr1	72208432	72208985	.	1	554	lincRNA	109.176	2.78485	137.35	69.6212
HanXRQr2_lncRNA00454	chr1	72447346	72448184	.	1	839	lincRNA	2.13137	0	8.52547	42.2505
HanXRQr2_lncRNA00455	chr1	72573772	72574203	.	1	432	lincRNA	0	3.01092	85.7114	91.833
HanXRQr2_lncRNA00456	chr1	73130846	73131049	.	1	204	lincRNA	40.0998	52.5946	3.34165	17.5315
HanXRQr2_lncRNA00457	chr1	73822116	73822368	.	1	253	lincRNA	0	0	56.5529	88.4216
HanXRQr2_lncRNA00458	chr1	74287503	74288230	.	1	728	lincRNA	31.9325	29.9647	36.8451	44.947
HanXRQr2_lncRNA00459	chr1	74336113	74336414	.	1	302	lincRNA	0	30.1491	0	0
HanXRQr2_lncRNA00460	chr1	75396212	75396420	.	1	209	lincRNA	0	0	32.617	77.0046
HanXRQr2_lncRNA00461	chr1	75396929	75397146	.	1	218	lincRNA	11.9332	3.53854	32.8162	120.31
HanXRQr2_lncRNA00462	chr1	75502404	75502628	.	1	225	lincRNA	242.403	12.119	0	0
HanXRQr2_lncRNA00463	chr1	75602282	75602516	.	1	235	lincRNA	0	11.0699	29.5431	5.53496
HanXRQr2_lncRNA00464	chr1	75684805	75685299	.	1	495	lincRNA	6.88582	46.9633	0	0
HanXRQr2_lncRNA00465	chr1	77127559	77128000	.	1	442	lincRNA	5.8856	57.5934	5.8856	0
HanXRQr2_lncRNA00466	chr1	77880181	77880548	.	1	368	lincRNA	29.1557	127.818	0	0
HanXRQr2_lncRNA00467	chr1	78088057	78088260	.	1	204	lincRNA	117.223	137.085	0	0
HanXRQr2_lncRNA00468	chr1	78553847	78554779	.	1	933	lincRNA	13.1517	241.496	0	0
HanXRQr2_lncRNA00469	chr1	79720573	79721657	.	1	1085	lincRNA	31.7687	11.3755	24.5758	32.7046
HanXRQr2_lncRNA00470	chr1	79723702	79724957	.	1	1256	lincRNA	4.27122	1.0855	76.882	28.7658
HanXRQr2_lncRNA00471	chr1	81063867	81064084	.	1	218	lincRNA	7.07709	17.8998	0	0
HanXRQr2_lncRNA00472	chr1	83291664	83291899	.	1	236	lincRNA	106.876	15.1544	75.1021	15.1544
HanXRQr2_lncRNA00473	chr1	83724991	83725195	.	1	205	lincRNA	15.8624	0	72.967	0
HanXRQr2_lncRNA00474	chr1	84779513	84780087	.	1	575	intronic lncRNA	7.77486	15.4123	99.5182	36.7523
HanXRQr2_lncRNA00475	chr1	86224411	86224760	.	1	350	lincRNA	17.6321	46.4542	0	0
HanXRQr2_lncRNA00476	chr1	86925033	86925244	.	1	212	lincRNA	0	0	0	37.9575
HanXRQr2_lncRNA00477	chr1	87100772	87101507	.	1	736	lincRNA	0	60.7899	0	0
HanXRQr2_lncRNA00478	chr1	87102245	87103284	.	1	1040	lincRNA	12.0361	61.6149	0	0
HanXRQr2_lncRNA00479	chr1	87151977	87152645	.	1	669	lincRNA	0	0	140.674	60.2724
HanXRQr2_lncRNA00480	chr1	87323842	87324053	.	1	212	lincRNA	28.9399	16.87	115.76	25.305
HanXRQr2_lncRNA00481	chr1	87352563	87353022	.	1	460	lincRNA	39.587	6.70785	49.4838	20.1235
HanXRQr2_lncRNA00482	chr1	87716600	87717160	.	1	561	lincRNA	0	0	11.1564	48.6058
HanXRQr2_lncRNA00483	chr1	87728206	87728493	.	1	288	lincRNA	0	2.25819	0	13.5491
HanXRQr2_lncRNA00484	chr1	89484063	89484528	.	1	466	lincRNA	11.7029	38.3738	0	5.75607
HanXRQr2_lncRNA00485	chr1	90412137	90412356	.	1	220	lincRNA	26.6056	0	0	14.0255
HanXRQr2_lncRNA00486	chr1	90811494	90811725	.	1	232	lincRNA	46.247	29.3835	3.85392	2.93835
HanXRQr2_lncRNA00487	chr1	91301111	91301313	.	1	203	lincRNA	53.2002	0	0	6.40747
HanXRQr2_lncRNA00488	chr1	94130218	94130865	.	1	648	lincRNA	0	1.3798	6.312	52.4323
HanXRQr2_lncRNA00489	chr1	95393481	95393781	.	1	301	lincRNA	47.5345	12.814	0	0
HanXRQr2_lncRNA00490	chr1	96039269	96039980	.	1	712	lincRNA	67.8116	5.74463	13.8135	0
HanXRQr2_lncRNA00491	chr1	96573317	96574456	.	1	1140	lincRNA	96.7637	0	0	0
HanXRQr2_lncRNA00492	chr1	96766195	96766446	.	1	252	lincRNA	27.0514	109.99	29.7566	88.7013
HanXRQr2_lncRNA00493	chr1	98375552	98377182	.	1	1631	intronic lncRNA	103.675	53.9178	49.8435	237.9
HanXRQr2_lncRNA00494	chr1	98529323	98530300	.	1	978	lincRNA	16.456	9.0614	3.65689	85.7348
HanXRQr2_lncRNA00495	chr1	98605949	98606161	.	1	213	lincRNA	18.108	15.2666	3.62161	0
HanXRQr2_lncRNA00496	chr1	99526335	99526878	.	1	544	lincRNA	35.0873	0	0	1.64358
HanXRQr2_lncRNA00497	chr1	101928108	101928414	.	1	307	lincRNA	0	0	425.805	238.708
HanXRQr2_lncRNA00498	chr1	102417282	102419087	.	1	1806	lincRNA	32.18	15.8534	20.2982	69.8305
HanXRQr2_lncRNA00499	chr1	102745834	102747542	.	1	1709	lincRNA	114.65	0	9.47891	2.28329
HanXRQr2_lncRNA00500	chr1	104217944	104218491	.	1	548	lincRNA	0	9.78951	0	16.3159
HanXRQr2_lncRNA00501	chr1	104545578	104545783	.	1	206	lincRNA	28.4137	0	34.7279	3.74467
HanXRQr2_lncRNA00502	chr1	104641344	104641597	.	1	254	lincRNA	35.2011	2.68384	49.2816	24.1546
HanXRQr2_lncRNA00503	chr1	104747882	104748440	.	1	559	lincRNA	1.37997	0	1.37997	46.5373
HanXRQr2_lncRNA00504	chr1	104945609	104945999	.	1	391	lincRNA	12.2043	0	31.3824	0
HanXRQr2_lncRNA00505	chr1	105561628	105561841	.	1	214	lincRNA	0	0	60.7811	0
HanXRQr2_lncRNA00506	chr1	105570202	105570423	.	1	222	lincRNA	28.1926	33.7777	0	0
HanXRQr2_lncRNA00507	chr1	108057916	108058363	.	1	448	lincRNA	6.88752	0	24.1063	33.3889
HanXRQr2_lncRNA00508	chr1	108200028	108200359	.	1	332	lincRNA	20.533	53.862	0	0
HanXRQr2_lncRNA00509	chr1	108246318	108246760	.	1	443	lincRNA	32.2977	27.861	5.87231	3.48263
HanXRQr2_lncRNA00510	chr1	109011905	109012258	.	1	354	lincRNA	50.5146	0	5.05146	0
HanXRQr2_lncRNA00511	chr1	109256812	109257393	.	1	582	lincRNA	67.5971	11.1745	0	0
HanXRQr2_lncRNA00512	chr1	109893983	109894286	.	1	304	lincRNA	29.1515	26.4703	15.697	8.82344
HanXRQr2_lncRNA00513	chr1	110100344	110101299	.	1	956	lincRNA	8.16349	44.3799	0	0
HanXRQr2_lncRNA00514	chr1	110102223	110102816	.	1	594	lincRNA	42.1465	35.5767	0	0
HanXRQr2_lncRNA00515	chr1	110583679	110584272	.	1	594	lincRNA	0	0	37.6611	4.37952
HanXRQr2_lncRNA00516	chr1	111023263	111023487	.	1	225	lincRNA	69.6845	0	3.02976	0
HanXRQr2_lncRNA00517	chr1	112271830	112272593	.	1	764	lincRNA	28.0914	0	0.851254	3.02907
HanXRQr2_lncRNA00518	chr1	112490568	112491120	.	1	553	lincRNA	11.3178	1.23272	29.103	35.749
HanXRQr2_lncRNA00519	chr1	113738490	113740359	.	1	1870	lincRNA	28.4635	24.345	11.5504	23.6494
HanXRQr2_lncRNA00520	chr1	114830065	114830356	.	1	292	intronic lncRNA	21.0112	67.3644	25.6803	24.4961
HanXRQr2_lncRNA00521	chr1	114978597	114978879	.	1	283	lincRNA	0	0	13.7885	0
HanXRQr2_lncRNA00522	chr1	115245031	115246193	.	1	1163	lincRNA	33.827	4.68923	40.7461	45.1338
HanXRQr2_lncRNA00523	chr1	115250281	115250493	.	1	213	lincRNA	21.7296	0	0	0
HanXRQr2_lncRNA00524	chr1	115479533	115479805	.	1	273	lincRNA	57.4323	150.656	0	0
HanXRQr2_lncRNA00525	chr1	116027605	116028023	.	1	419	lincRNA	65.191	53.3906	26.3869	22.0927
HanXRQr2_lncRNA00526	chr1	116126425	116127563	.	1	1139	lincRNA	26.6898	11.3716	21.9798	1.79551
HanXRQr2_lncRNA00527	chr1	116605845	116606048	.	1	204	lincRNA	0	6.37606	34.0325	9.56409
HanXRQr2_lncRNA00528	chr1	117054724	117055177	.	1	454	lincRNA	12.0123	11.8164	3.00307	47.2657
HanXRQr2_lncRNA00529	chr1	117247216	117247452	.	1	237	lincRNA	8.23238	29.2938	2.74413	0
HanXRQr2_lncRNA00530	chr1	117728367	117728585	.	1	219	lincRNA	102.067	0	0	0
HanXRQr2_lncRNA00531	chr1	117736928	117737385	.	1	458	lincRNA	42.1071	19.8799	5.05286	24.1399
HanXRQr2_lncRNA00532	chr1	117922782	117923119	.	1	338	lincRNA	0	50.2606	0	0
HanXRQr2_lncRNA00533	chr1	118680352	118681211	.	1	860	lincRNA	20.4182	118.401	0	0
HanXRQr2_lncRNA00534	chr1	118755052	118756185	.	1	1134	lincRNA	41.7882	12.0229	67.0187	87.1657
HanXRQr2_lncRNA00535	chr1	118941740	118941948	.	1	209	lincRNA	0	43.5647	0	0
HanXRQr2_lncRNA00536	chr1	119172343	119172680	.	1	338	lincRNA	34.2865	2.64529	4.03371	0
HanXRQr2_lncRNA00537	chr1	120320695	120321539	.	1	845	lincRNA	86.971	84.8999	25.3986	40.1677
HanXRQr2_lncRNA00538	chr1	120997639	120997994	.	1	356	lincRNA	82.8809	76.5951	52.7424	3.82975
HanXRQr2_lncRNA00539	chr1	121459869	121460544	.	1	676	lincRNA	21.6814	0	0	0
HanXRQr2_lncRNA00540	chr1	121933597	121933804	.	1	208	intronic lncRNA	39.3286	0	29.4965	0
HanXRQr2_lncRNA00541	chr1	122305104	122305357	.	1	254	lincRNA	23.0442	57.7033	25.6047	33.4072
HanXRQr2_lncRNA00542	chr1	123127138	123127568	.	1	431	lincRNA	2.0745	1.58166	35.2665	9.48997
HanXRQr2_lncRNA00543	chr1	123219093	123219565	.	1	473	lincRNA	0	34.3741	0	4.12489
HanXRQr2_lncRNA00544	chr1	123440696	123440914	.	1	219	lincRNA	0	0	37.3532	77.5711
HanXRQr2_lncRNA00545	chr1	123628076	123628407	.	1	332	lincRNA	11.7535	65.058	21.548	125.469
HanXRQr2_lncRNA00546	chr1	123643425	123643652	.	1	228	lincRNA	35.2938	38.8686	27.4507	2.9899
HanXRQr2_lncRNA00547	chr1	124328208	124328769	.	1	562	lincRNA	59.0219	11.5722	35.6877	24.3016
HanXRQr2_lncRNA00548	chr1	124458276	124459156	.	1	881	lincRNA	1.54755	0	3.0951	51.7589
HanXRQr2_lncRNA00549	chr1	124505425	124505700	.	1	276	lincRNA	40.0583	0	18.851	44.719
HanXRQr2_lncRNA00550	chr1	124853828	124854064	.	1	237	lincRNA	18.8631	25.8872	15.0904	14.3818
HanXRQr2_lncRNA00551	chr1	125316521	125317143	.	1	623	lincRNA	6.19103	0	44.5754	50.1079
HanXRQr2_lncRNA00552	chr1	125429034	125429349	.	1	316	lincRNA	8.62907	5.65892	32.359	25.4651
HanXRQr2_lncRNA00553	chr1	125432336	125432702	.	1	367	lincRNA	0	60.9555	5.31628	0
HanXRQr2_lncRNA00554	chr1	125707071	125707333	.	1	263	lincRNA	0	15.552	0	0
HanXRQr2_lncRNA00555	chr1	125708770	125708982	.	1	213	lincRNA	50.7025	0	0	0
HanXRQr2_lncRNA00556	chr1	126156424	126156695	.	1	272	lincRNA	0	0	0	9.8615
HanXRQr2_lncRNA00557	chr1	126292362	126292592	.	1	231	lincRNA	16.8924	10.0182	16.8924	36.7335
HanXRQr2_lncRNA00558	chr1	126620999	126621344	.	1	346	lincRNA	0	0	5.16826	39.4044
HanXRQr2_lncRNA00559	chr1	127263999	127264210	.	1	212	lincRNA	0	9.20318	0	3.06773
HanXRQr2_lncRNA00560	chr1	127989966	127991200	.	1	1235	lincRNA	49.6783	0	62.9258	96.2887
HanXRQr2_lncRNA00561	chr1	128366801	128367029	.	1	229	lincRNA	0	0	28.3999	0
HanXRQr2_lncRNA00562	chr1	128367379	128367783	.	1	405	lincRNA	0	0	61.8149	0
HanXRQr2_lncRNA00563	chr1	128928546	128929335	.	1	790	lincRNA	1079.96	18.1112	170.88	50.2175
HanXRQr2_lncRNA00564	chr1	129252692	129252996	.	1	305	lincRNA	84.9326	23.452	8.94028	35.1781
HanXRQr2_lncRNA00565	chr1	130362852	130363149	.	1	298	lincRNA	10.9121	18.1202	4.36482	0
HanXRQr2_lncRNA00566	chr1	130383698	130384250	.	1	553	intronic lncRNA	0	25.8872	72.7575	49.309
HanXRQr2_lncRNA00567	chr1	131038838	131039099	.	1	262	lincRNA	2.94428	0	2.94428	32.2697
HanXRQr2_lncRNA00568	chr1	131532361	131533148	.	1	788	lincRNA	38.0643	49.9249	5.19058	0
HanXRQr2_lncRNA00569	chr1	131705214	131705830	.	1	617	lincRNA	110.677	290.057	0	0
HanXRQr2_lncRNA00570	chr1	131713522	131714260	.	1	739	lincRNA	4.83956	1.84492	0	3.68983
HanXRQr2_lncRNA00571	chr1	132318533	132318745	.	1	213	lincRNA	0	0	32.5945	12.2133
HanXRQr2_lncRNA00572	chr1	132653187	132653400	.	1	214	lincRNA	35.0405	0	0	0
HanXRQr2_lncRNA00573	chr1	132670420	132670623	.	1	204	lincRNA	15.9402	15.1255	19.1282	30.2511
HanXRQr2_lncRNA00574	chr1	132772691	132774053	.	1	1363	lincRNA	47.231	148.043	0	0
HanXRQr2_lncRNA00575	chr1	133739423	133739637	.	1	215	lincRNA	14.3517	9.07477	10.7638	33.2741
HanXRQr2_lncRNA00576	chr1	134717353	134717569	.	1	217	lincRNA	245.034	111.249	6.28291	0
HanXRQr2_lncRNA00577	chr1	134892087	134892315	.	1	229	lincRNA	17.04	47.16	25.5599	16.8429
HanXRQr2_lncRNA00578	chr1	135551100	135551393	.	1	294	lincRNA	33.4531	0	0	6.95608
HanXRQr2_lncRNA00579	chr1	137153263	137153468	.	1	206	lincRNA	3.74467	0	29.9574	47.3562
HanXRQr2_lncRNA00580	chr1	137240387	137240866	.	1	480	lincRNA	32.6646	9.31363	0	0
HanXRQr2_lncRNA00581	chr1	137611077	137611468	.	1	392	lincRNA	3.31815	0	0	0
HanXRQr2_lncRNA00582	chr1	138126864	138127286	.	1	423	lincRNA	0	0	59.1845	6.4463
HanXRQr2_lncRNA00583	chr1	138171324	138172167	.	1	844	lincRNA	20.1076	4.6234	20.1076	63.1865
HanXRQr2_lncRNA00584	chr1	138546428	138546786	.	1	359	lincRNA	11.3933	0	28.4831	47.3205
HanXRQr2_lncRNA00585	chr1	138698270	138700238	.	1	1969	lincRNA	0.660598	1.5671	6.60598	89.3244
HanXRQr2_lncRNA00586	chr1	138780258	138780463	.	1	206	lincRNA	0	0	39.063	0
HanXRQr2_lncRNA00587	chr1	139794799	139795280	.	1	482	lincRNA	0	5.39716	73.6193	0
HanXRQr2_lncRNA00588	chr1	139806009	139806778	.	1	770	lincRNA	412.559	150.953	395.738	41.8025
HanXRQr2_lncRNA00589	chr1	140375605	140376050	.	1	446	lincRNA	0	0	975.537	428.941
HanXRQr2_lncRNA00590	chr1	140903902	140904695	.	1	794	lincRNA	43.9172	12.8784	42.7911	7.72704
HanXRQr2_lncRNA00591	chr1	141126706	141127192	.	1	487	lincRNA	80.7834	106.835	26.9278	36.0568
HanXRQr2_lncRNA00592	chr1	141182647	141183076	.	1	430	lincRNA	0	49.9038	0	0
HanXRQr2_lncRNA00593	chr1	141680200	141680419	.	1	220	lincRNA	0	0	65.0358	77.1403
HanXRQr2_lncRNA00594	chr1	141680640	141680856	.	1	217	lincRNA	41.2032	53.4048	24.7219	43.9804
HanXRQr2_lncRNA00595	chr1	141933847	141934076	.	1	230	lincRNA	0	45.2423	3.35392	2.82764
HanXRQr2_lncRNA00596	chr1	142436234	142436474	.	1	241	lincRNA	0	0	31.1148	3.71
HanXRQr2_lncRNA00597	chr1	143019138	143019481	.	1	344	lincRNA	52.9361	4.4849	0	13.4547
HanXRQr2_lncRNA00598	chr1	143621758	143621960	.	1	203	lincRNA	13.2134	0	8.80895	73.8784
HanXRQr2_lncRNA00599	chr1	143764696	143764946	.	1	251	lincRNA	0	5.18214	18.4399	64.7767
HanXRQr2_lncRNA00600	chr1	144315530	144315997	.	1	468	lincRNA	71.3742	0	42.2419	189.138
HanXRQr2_lncRNA00601	chr1	144462605	144462842	.	1	238	lincRNA	0	64.8237	0	0
HanXRQr2_lncRNA00602	chr1	144772419	144772762	.	1	344	lincRNA	270.312	71.3403	7.79746	13.8717
HanXRQr2_lncRNA00603	chr1	145192330	145192956	.	1	627	lincRNA	0	0	44.2911	0
HanXRQr2_lncRNA00604	chr1	146124652	146124940	.	1	289	lincRNA	49.535	34.0318	44.8174	163.972
HanXRQr2_lncRNA00605	chr1	146679521	146679971	.	1	451	lincRNA	431.169	174.464	63.4496	290.773
HanXRQr2_lncRNA00606	chr1	147164281	147164542	.	1	262	intronic lncRNA	0	0	6.82526	41.6303
HanXRQr2_lncRNA00607	chr1	148381841	148382449	.	1	609	lincRNA	33.5811	11.7453	38.0586	17.6179
HanXRQr2_lncRNA00608	chr1	148619538	148619779	.	1	242	lincRNA	29.5617	86.0656	26.8743	0
HanXRQr2_lncRNA00609	chr1	149072512	149073309	.	1	798	lincRNA	0	577.477	0	0
HanXRQr2_lncRNA00610	chr10	975281	982147	+	2	450	lincRNA	0	0.189416	4.49339	3.88302
HanXRQr2_lncRNA00611	chr10	990027	990674	+	3	402	sense lncRNA	12.624	40.0141	31.56	34.4949
HanXRQr2_lncRNA00612	chr10	1199889	1202246	+	4	729	sense lncRNA	38.8891	39.2571	62.6087	89.6371
HanXRQr2_lncRNA00613	chr10	1208382	1210664	+	2	817	sense lncRNA	12.8398	8.26123	21.625	9.11584
HanXRQr2_lncRNA00614	chr10	4455314	4456898	+	3	1203	sense lncRNA	42.5791	55.8465	69.6749	80.1031
HanXRQr2_lncRNA00615	chr10	4458574	4465306	+	14	1906	sense lncRNA	691.7	1353.42	181.208	194.541
HanXRQr2_lncRNA00616	chr10	4531480	4541242	+	7	2964	sense lncRNA	4.30432	1.32666	0	0
HanXRQr2_lncRNA00617	chr10	4719408	4720663	+	3	1043	sense lncRNA	170.74	69.9032	81.6851	109.774
HanXRQr2_lncRNA00618	chr10	7554580	7562507	+	4	514	lincRNA	6.54116	2.23563	4.39837	0.945845
HanXRQr2_lncRNA00619	chr10	7579667	7587183	+	8	1172	sense lncRNA	3.07863	4.84503	3.3865	0.692147
HanXRQr2_lncRNA00620	chr10	7731777	7733880	+	3	484	lincRNA	0.324	0	15.228	39.096
HanXRQr2_lncRNA00621	chr10	7747183	7749277	+	3	478	lincRNA	3.10434	3.68211	9.62344	4.05032
HanXRQr2_lncRNA00622	chr10	8582375	8583214	+	2	463	lincRNA	0	0	0	25.9694
HanXRQr2_lncRNA00623	chr10	9786777	9787806	+	2	921	lincRNA	31.4553	0	0.748935	8.83982
HanXRQr2_lncRNA00624	chr10	10404992	10407279	+	4	564	lincRNA	0.297944	0	4.17122	5.86173
HanXRQr2_lncRNA00625	chr10	10572139	10578749	+	2	443	lincRNA	35.7102	3.96728	4.91876	0
HanXRQr2_lncRNA00626	chr10	10704649	10705954	+	2	657	sense lncRNA	4.1077	0.521973	9.58463	2.60986
HanXRQr2_lncRNA00627	chr10	11643311	11644082	+	2	650	lincRNA	24.7247	44.0105	9.71329	5.79086
HanXRQr2_lncRNA00628	chr10	12023865	12025382	+	2	625	lincRNA	3.42745	6.60621	3.85588	20.3268
HanXRQr2_lncRNA00629	chr10	12268691	12270239	+	3	557	sense lncRNA	1.73165	0	9.81269	0
HanXRQr2_lncRNA00630	chr10	14184514	14186806	+	3	733	lincRNA	16.767	2.37836	27.685	30.324
HanXRQr2_lncRNA00631	chr10	14486068	14489292	+	3	869	lincRNA	93.5251	24.8044	42.5766	43.7605
HanXRQr2_lncRNA00632	chr10	15917872	15919695	+	4	1111	sense lncRNA	210.04	96.0775	183.131	136.763
HanXRQr2_lncRNA00633	chr10	15967513	15968587	+	4	656	sense lncRNA	25.833	88.3277	64.5825	44.1639
HanXRQr2_lncRNA00634	chr10	17214597	17215222	+	2	247	sense lncRNA	32.8506	75.139	11.4263	13.0677
HanXRQr2_lncRNA00635	chr10	17717363	17723023	+	3	513	sense lncRNA	0.408798	6.4335	1.49893	2.29768
HanXRQr2_lncRNA00636	chr10	19306488	19308622	+	3	1266	lincRNA	9.13852	29.989	7.92005	15.8978
HanXRQr2_lncRNA00637	chr10	19310688	19313489	+	4	453	sense lncRNA	42.759	12.651	34.1433	6.56881
HanXRQr2_lncRNA00638	chr10	19889055	19891622	+	4	1665	sense lncRNA	82.0545	149.594	45.0794	44.1574
HanXRQr2_lncRNA00639	chr10	21404283	21405443	+	2	807	lincRNA	33.6102	0	10.0831	5.31544
HanXRQr2_lncRNA00640	chr10	21624290	21625847	+	2	1021	lincRNA	113.055	0	10.3299	0
HanXRQr2_lncRNA00641	chr10	25153935	25155505	+	3	373	sense lncRNA	69.1342	30.9347	0	0
HanXRQr2_lncRNA00642	chr10	26086471	26094994	+	4	977	sense lncRNA	23.9156	54.942	29.475	15.6749
HanXRQr2_lncRNA00643	chr10	26213701	26214730	+	2	653	lincRNA	0	0	0	22.0996
HanXRQr2_lncRNA00644	chr10	29461910	29463051	+	3	272	lincRNA	12.5269	1.7908	23.488	10.7448
HanXRQr2_lncRNA00645	chr10	29662853	29670223	+	5	485	sense lncRNA	4.0815	11.7349	1.46515	6.26447
HanXRQr2_lncRNA00646	chr10	30105772	30110828	+	2	1298	sense lncRNA	13.3454	0	13.0758	4.06654
HanXRQr2_lncRNA00647	chr10	30823912	30825484	+	2	753	lincRNA	27.8521	0	0	0
HanXRQr2_lncRNA00648	chr10	31201076	31201999	+	2	605	lincRNA	5.00911	18.3001	3.33941	45.7503
HanXRQr2_lncRNA00649	chr10	31657489	31666602	+	4	2271	sense lncRNA	3.14146	3.23739	3.96422	3.82601
HanXRQr2_lncRNA00650	chr10	31668588	31670053	+	3	1001	sense lncRNA	17.0771	0	12.1979	29.2953
HanXRQr2_lncRNA00651	chr10	31764001	31764644	+	2	562	lincRNA	89.8373	12.1185	0	0
HanXRQr2_lncRNA00652	chr10	32457235	32459796	+	3	1810	sense lncRNA	3.45904	5.23483	10.9093	6.63078
HanXRQr2_lncRNA00653	chr10	33189408	33190674	+	5	914	lincRNA	127.024	7.53256	5.64552	4.30432
HanXRQr2_lncRNA00654	chr10	37680373	37682097	+	5	863	sense lncRNA	0.44719	27.1454	10.2854	0.377019
HanXRQr2_lncRNA00655	chr10	37886777	37890576	+	12	1623	sense lncRNA	29.0618	231.057	25.4739	16.941
HanXRQr2_lncRNA00656	chr10	37892464	37899756	+	2	341	lincRNA	0	2.85587	0	0
HanXRQr2_lncRNA00657	chr10	41303154	41304155	+	2	590	lincRNA	2.67697	0.680336	0	13.6067
HanXRQr2_lncRNA00658	chr10	42235652	42236948	+	3	676	lincRNA	24.3851	9.02579	0	2.00573
HanXRQr2_lncRNA00659	chr10	43274850	43277054	+	4	809	sense lncRNA	2.16412	0.810983	2.47327	2.02746
HanXRQr2_lncRNA00660	chr10	43488977	43495801	+	2	523	lincRNA	4.97819	0.399529	0.78603	0.0998822
HanXRQr2_lncRNA00661	chr10	44554455	44555254	+	2	695	lincRNA	8.94243	7.71403	1.6259	39.5344
HanXRQr2_lncRNA00662	chr10	46179074	46180843	+	2	1002	lincRNA	0	23.8786	4.04117	0
HanXRQr2_lncRNA00663	chr10	46252079	46252478	+	2	325	sense lncRNA	30.8561	0	0	3.25179
HanXRQr2_lncRNA00664	chr10	46644111	46644314	+	1	204	lincRNA	17.5315	100.249	35.0631	50.1247
HanXRQr2_lncRNA00665	chr10	48735239	48738713	+	8	1399	sense lncRNA	54.1647	41.3609	165.602	253.593
HanXRQr2_lncRNA00666	chr10	50932816	50935244	+	2	236	lincRNA	3.92909	0	13.1905	13.2515
HanXRQr2_lncRNA00667	chr10	50959797	50962225	+	2	236	lincRNA	3.74846	0	3.74846	1.27032
HanXRQr2_lncRNA00668	chr10	51475517	51477614	+	4	765	lincRNA	7.6711	21.4452	0.852344	0
HanXRQr2_lncRNA00669	chr10	53280476	53284238	+	6	1031	sense lncRNA	66.3037	113.575	85.6876	134.247
HanXRQr2_lncRNA00670	chr10	55099542	55100481	+	4	687	sense lncRNA	265.678	262.605	90.635	214.187
HanXRQr2_lncRNA00671	chr10	56359145	56361153	+	6	830	sense lncRNA	31.1536	17.6447	14.6867	17.984
HanXRQr2_lncRNA00672	chr10	57503819	57504283	+	2	372	lincRNA	164.234	234.968	24.884	44.7558
HanXRQr2_lncRNA00673	chr10	58171781	58173589	+	2	621	sense lncRNA	2.63785	2.96554	21.8565	16.3104
HanXRQr2_lncRNA00674	chr10	59202855	59211948	+	2	3838	lincRNA	15.5188	14.8445	44.1248	15.6927
HanXRQr2_lncRNA00675	chr10	62067093	62067380	+	2	200	lincRNA	0	2.67848	0	0
HanXRQr2_lncRNA00676	chr10	62446657	62449550	+	2	616	lincRNA	131.923	142.982	114.93	161.12
HanXRQr2_lncRNA00677	chr10	66934915	66937395	+	2	468	sense lncRNA	27.6722	23.3301	11.1933	9.69902
HanXRQr2_lncRNA00678	chr10	69479686	69480603	+	2	558	lincRNA	1.94795	0	3.8959	43.0701
HanXRQr2_lncRNA00679	chr10	72045223	72045512	+	2	207	lincRNA	26.6001	91.9472	5.32002	0
HanXRQr2_lncRNA00680	chr10	77779846	77780291	+	2	424	intronic lncRNA	10.3776	4.37461	50.1585	0
HanXRQr2_lncRNA00681	chr10	78632809	78634457	+	3	795	sense lncRNA	101.394	49.1946	45.0037	79.7862
HanXRQr2_lncRNA00682	chr10	80792454	80794466	+	2	678	lincRNA	44.0692	17.4463	0	0.969237
HanXRQr2_lncRNA00683	chr10	80795299	80795702	+	2	330	lncNAT	5.0621	0	0	42.0497
HanXRQr2_lncRNA00684	chr10	80815556	80816085	+	2	320	lincRNA	0	0	52.7649	46.5752
HanXRQr2_lncRNA00685	chr10	81346088	81346379	+	2	209	lincRNA	9.18605	0	27.5582	7.00373
HanXRQr2_lncRNA00686	chr10	83914018	83915107	+	4	684	sense lncRNA	326.961	1221.96	51.6627	443.318
HanXRQr2_lncRNA00687	chr10	87769756	87773228	+	4	1104	sense lncRNA	18.2545	5.40636	4.90711	1.54467
HanXRQr2_lncRNA00688	chr10	89587288	89588529	+	2	961	sense lncRNA	117.343	12.0751	82.7879	20.3082
HanXRQr2_lncRNA00689	chr10	90286328	90330036	+	11	1668	lncNAT	4.27096	1.51769	2.5767	2.60387
HanXRQr2_lncRNA00690	chr10	91678828	91680368	+	3	1032	lincRNA	57.397	0	2.53222	0
HanXRQr2_lncRNA00691	chr10	92002514	92004861	+	3	912	sense lncRNA	30.4637	6.96793	33.1292	31.646
HanXRQr2_lncRNA00692	chr10	92015053	92021843	+	2	583	sense lncRNA	0.100382	0.394983	0.702676	0.131661
HanXRQr2_lncRNA00693	chr10	93203222	93204950	+	5	608	lincRNA	18.0551	2.67693	8.27524	0.892311
HanXRQr2_lncRNA00694	chr10	93758243	93764741	+	2	409	lincRNA	6.74124	2.51742	3.98972	1.46849
HanXRQr2_lncRNA00695	chr10	94637829	94638163	+	2	249	lincRNA	0	27.1792	0	5.8241
HanXRQr2_lncRNA00696	chr10	98236839	98237725	+	2	524	lincRNA	3.84271	0	1.53708	40.3206
HanXRQr2_lncRNA00697	chr10	98242482	98243412	+	2	568	lincRNA	4.19135	6.62859	0	41.4287
HanXRQr2_lncRNA00698	chr10	99004350	99005359	+	2	393	lincRNA	41.8467	1.77051	8.77431	43.3776
HanXRQr2_lncRNA00699	chr10	99863246	99867727	+	6	1154	lincRNA	3.91782	16.3506	4.35313	1.03267
HanXRQr2_lncRNA00700	chr10	99868953	99869383	+	2	342	lincRNA	16.596	49.0315	8.29799	0
HanXRQr2_lncRNA00701	chr10	100287003	100290615	+	7	1258	sense lncRNA	286.075	450.753	194.759	355.471
HanXRQr2_lncRNA00702	chr10	100399552	100400969	+	2	300	lncNAT	85.4092	77.9696	108.801	147.225
HanXRQr2_lncRNA00703	chr10	101283192	101283608	+	2	322	lincRNA	40.8691	25.7298	4.90429	8.57658
HanXRQr2_lncRNA00704	chr10	102310442	102315306	+	3	746	lincRNA	5.6146	5.86678	3.07466	5.23254
HanXRQr2_lncRNA00705	chr10	102664156	102666769	+	6	1121	sense lncRNA	31.4683	15.6472	546.248	1065.31
HanXRQr2_lncRNA00706	chr10	104438916	104444115	+	2	425	lincRNA	1.25069	7.86237	5.25289	7.12064
HanXRQr2_lncRNA00707	chr10	105325444	105326603	+	2	265	lincRNA	27.7482	0	9.2494	2.35068
HanXRQr2_lncRNA00708	chr10	107001464	107004429	+	3	391	sense lncRNA	0	2.63125	1.04033	0
HanXRQr2_lncRNA00709	chr10	112439833	112440662	+	2	395	lincRNA	18.8904	32.3172	0.821321	0
HanXRQr2_lncRNA00710	chr10	112478209	112478659	+	2	300	lincRNA	41.819	0	0	0
HanXRQr2_lncRNA00711	chr10	113066571	113071291	+	3	1184	lincRNA	2.27268	2.59914	4.54535	13.1401
HanXRQr2_lncRNA00712	chr10	113621170	113623265	+	3	420	lincRNA	0	0	9.56892	2.172
HanXRQr2_lncRNA00713	chr10	114090152	114091774	+	2	411	sense lncRNA	32.7617	38.012	62.1633	102.467
HanXRQr2_lncRNA00714	chr10	114673545	114682960	+	4	1209	sense lncRNA	5.89858	10.5676	3.11314	3.03906
HanXRQr2_lncRNA00715	chr10	115154245	115156848	+	3	434	lincRNA	29.8438	2.06016	0	0
HanXRQr2_lncRNA00716	chr10	119174360	119175351	+	2	854	lincRNA	81.2948	6.22099	26.2241	12.442
HanXRQr2_lncRNA00717	chr10	123405736	123407354	+	3	649	lincRNA	20.4336	20.2109	17.1201	11.3686
HanXRQr2_lncRNA00718	chr10	123493422	123499547	+	2	410	lncNAT	2.14069	0	0	0
HanXRQr2_lncRNA00719	chr10	125104202	125105406	+	3	1043	sense lncRNA	0	0	19.205	43.1773
HanXRQr2_lncRNA00720	chr10	125225983	125228899	+	3	593	lincRNA	1.16849	0	0.934791	12.5672
HanXRQr2_lncRNA00721	chr10	127009900	127018598	+	3	1445	lincRNA	0	0.177354	2.01859	0.532063
HanXRQr2_lncRNA00722	chr10	128975060	128977035	+	4	1179	sense lncRNA	391.663	628.521	122.436	171.77
HanXRQr2_lncRNA00723	chr10	129148773	129155043	+	2	578	lncNAT	30.2266	0.217412	0.142578	0.217412
HanXRQr2_lncRNA00724	chr10	132321221	132323289	+	2	606	lincRNA	8.56651	31.9788	11.2024	16.8537
HanXRQr2_lncRNA00725	chr10	134904247	134909860	+	3	2592	lincRNA	17.3598	0.364284	14.3338	9.71423
HanXRQr2_lncRNA00726	chr10	136284763	136287218	+	3	958	sense lncRNA	165.211	138.492	230.227	301.876
HanXRQr2_lncRNA00727	chr10	136816249	136817096	+	2	380	lincRNA	11.8257	0.766932	19.1031	1.53386
HanXRQr2_lncRNA00728	chr10	137739342	137744414	+	2	363	sense lncRNA	54.0197	28.7285	15.8565	153.512
HanXRQr2_lncRNA00729	chr10	137773426	137784816	+	3	1341	lincRNA	1.54154	0.541763	6.56582	10.4967
HanXRQr2_lncRNA00730	chr10	139365859	139366790	+	3	563	sense lncRNA	17.2682	14.6287	1.91869	0.731434
HanXRQr2_lncRNA00731	chr10	139374927	139376310	+	5	652	sense lncRNA	31.2128	0.939824	1.11474	0
HanXRQr2_lncRNA00732	chr10	139870676	139871557	+	2	233	lincRNA	6.18319	0	20.0954	7.0961
HanXRQr2_lncRNA00733	chr10	141658233	141659213	+	2	950	sense lncRNA	162.424	69.9845	55.0252	34.5991
HanXRQr2_lncRNA00734	chr10	142071771	142072986	+	2	313	lincRNA	13.2352	0	0	6.72727
HanXRQr2_lncRNA00735	chr10	142587612	142588556	+	4	426	sense lncRNA	248.155	211.28	75.9158	80.5205
HanXRQr2_lncRNA00736	chr10	143277733	143279262	+	3	744	lincRNA	5.25946	0	48.5039	2.67332
HanXRQr2_lncRNA00737	chr10	144856468	144856960	+	2	402	lincRNA	6.59593	1.56471	36.9372	42.2472
HanXRQr2_lncRNA00738	chr10	146348768	146356934	+	2	317	lincRNA	1.86113	2.25368	0.218957	0
HanXRQr2_lncRNA00739	chr10	146698549	146747039	+	2	467	sense lncRNA	14.9696	12.4463	3.35662	3.71511
HanXRQr2_lncRNA00740	chr10	147681945	147686821	+	2	592	lincRNA	0.838667	12.2832	0.698889	2.93331
HanXRQr2_lncRNA00741	chr10	150024694	150026685	+	2	781	lncNAT	2.61188	4.25975	33.9544	116.562
HanXRQr2_lncRNA00742	chr10	150330448	150332727	+	2	368	lincRNA	15.294	0	0	0
HanXRQr2_lncRNA00743	chr10	150501528	150507931	+	2	429	lincRNA	6.6251	0.20311	6.02282	5.07775
HanXRQr2_lncRNA00744	chr10	150629466	150629928	+	1	463	lincRNA	0	0	13.2511	67.5892
HanXRQr2_lncRNA00745	chr10	150632999	150634506	+	3	581	lincRNA	0	0	12.9382	41.4348
HanXRQr2_lncRNA00746	chr10	151654019	151654874	+	2	222	lincRNA	14.6233	1.59275	0	10.3529
HanXRQr2_lncRNA00747	chr10	152369634	152377134	+	3	225	lincRNA	0.181761	0	0.0908807	1.43038
HanXRQr2_lncRNA00748	chr10	152558397	152560223	+	4	447	lincRNA	8.54329	3.80001	3.20374	0.844447
HanXRQr2_lncRNA00749	chr10	153477628	153479248	+	3	539	sense lncRNA	91.562	113.125	73.9115	71.0714
HanXRQr2_lncRNA00750	chr10	153644666	153647631	+	2	1198	lincRNA	0	0	11.9638	3.94688
HanXRQr2_lncRNA00751	chr10	153648974	153649781	+	2	259	lincRNA	11.8116	0	0	0
HanXRQr2_lncRNA00752	chr10	153650022	153650406	+	2	273	lincRNA	43.9203	6.01093	0	0
HanXRQr2_lncRNA00753	chr10	154478993	154482514	+	8	1864	sense lncRNA	683.402	673.567	218.069	272.911
HanXRQr2_lncRNA00754	chr10	155174617	155175313	+	3	557	sense lncRNA	118.422	135.297	1.10675	0
HanXRQr2_lncRNA00755	chr10	155549485	155551546	+	3	1163	sense lncRNA	85.6253	11.2739	87.2783	63.3074
HanXRQr2_lncRNA00756	chr10	155953042	155956953	+	7	1474	sense lncRNA	189.244	130.048	29.101	16.2274
HanXRQr2_lncRNA00757	chr10	156570966	156572308	+	2	612	sense lncRNA	11.1379	6.89265	14.5277	14.9341
HanXRQr2_lncRNA00758	chr10	157137679	157139605	+	3	835	lincRNA	55.6788	19.4568	4.6399	6.01393
HanXRQr2_lncRNA00759	chr10	158415697	158416806	+	2	451	lincRNA	15.2891	0.585908	47.9521	5.85908
HanXRQr2_lncRNA00760	chr10	158740391	158744763	+	6	848	sense lncRNA	10.4445	7.97399	9.50914	6.3383
HanXRQr2_lncRNA00761	chr10	162252328	162252803	+	2	363	lincRNA	0	14.3213	0	10.0249
HanXRQr2_lncRNA00762	chr10	163811743	163819766	+	4	467	lincRNA	14.4427	0.557147	0.764614	1.8943
HanXRQr2_lncRNA00763	chr10	164707651	164707983	+	2	238	lincRNA	3.90606	4.63305	11.7182	41.6974
HanXRQr2_lncRNA00764	chr10	166102417	166104617	+	6	947	sense lncRNA	45.9038	22.6096	129.181	101.898
HanXRQr2_lncRNA00765	chr10	166333884	166334117	+	1	234	lincRNA	125.271	94.4965	0	0
HanXRQr2_lncRNA00766	chr10	166846657	166847313	+	2	571	lincRNA	28.0149	50.3532	0	0
HanXRQr2_lncRNA00767	chr10	168345062	168345438	+	2	345	lincRNA	1.72509	0	13.8007	59.3387
HanXRQr2_lncRNA00768	chr10	168483716	168491742	+	2	208	lncNAT	2.00498	0.339702	4.90106	0.0849254
HanXRQr2_lncRNA00769	chr10	169209041	169210154	+	2	309	lincRNA	13.1568	2.33522	3.46231	12.8437
HanXRQr2_lncRNA00770	chr10	169323693	169324698	+	2	561	sense lncRNA	54.2104	39.9949	12.875	10.6653
HanXRQr2_lncRNA00771	chr10	170052093	170053387	+	2	783	lincRNA	37.6655	5.95678	0	1.19136
HanXRQr2_lncRNA00772	chr10	170420266	170421074	+	2	643	sense lncRNA	312.719	267.941	224.289	574.023
HanXRQr2_lncRNA00773	chr10	171517164	171517940	+	1	777	lincRNA	47.3766	0	0	0
HanXRQr2_lncRNA00774	chr10	171598048	171598565	+	2	400	lincRNA	22.5993	0	0	0
HanXRQr2_lncRNA00775	chr10	172377793	172378552	+	1	760	lincRNA	36.4702	34.9818	34.1173	44.8484
HanXRQr2_lncRNA00776	chr10	172974241	172976130	+	5	732	lincRNA	13.4689	3.44105	33.4683	26.4961
HanXRQr2_lncRNA00777	chr10	173213592	173214975	+	3	508	sense lncRNA	0	0.646032	0.492555	3.23016
HanXRQr2_lncRNA00778	chr10	174195315	174197623	+	3	448	lincRNA	8.44987	4.00902	4.78826	1.33634
HanXRQr2_lncRNA00779	chr10	174594449	174595026	+	2	475	lincRNA	33.0233	24.7504	0	0
HanXRQr2_lncRNA00780	chr10	175069698	175071042	+	5	612	sense lncRNA	34.8147	109.545	42.0678	138.222
HanXRQr2_lncRNA00781	chr10	176143561	176145676	+	5	1148	sense lncRNA	64.1104	69.2977	28.6725	22.395
HanXRQr2_lncRNA00782	chr10	177247416	177251805	+	3	1094	lincRNA	0	0	12.2202	1.24227
HanXRQr2_lncRNA00783	chr10	177986888	177988462	+	3	975	lincRNA	1.13538	4.32823	0	0
HanXRQr2_lncRNA00784	chr10	177990922	177991404	+	2	377	lincRNA	0	0	0	2.69299
HanXRQr2_lncRNA00785	chr10	178955145	178956452	+	2	746	lincRNA	24.4952	43.7484	4.1694	2.73428
HanXRQr2_lncRNA00786	chr10	179745407	179746512	+	2	397	lncNAT	19.4049	49.5204	9.99647	23.714
HanXRQr2_lncRNA00787	chr10	180222068	180222555	+	2	409	sense lncRNA	45.8048	26.5415	10.9931	0
HanXRQr2_lncRNA00788	chr10	181086657	181088593	+	5	588	sense lncRNA	6.37194	100.055	0.796492	0
HanXRQr2_lncRNA00789	chr10	212054	213010	-	3	580	lincRNA	24.9314	0	37.7533	174.711
HanXRQr2_lncRNA00790	chr10	235502	236216	-	3	393	lincRNA	11.8247	0	5.45755	6.47331
HanXRQr2_lncRNA00791	chr10	2790040	2791464	-	3	1028	sense lncRNA	1186.5	603.72	200.782	190.397
HanXRQr2_lncRNA00792	chr10	3037767	3047707	-	3	2004	lincRNA	6.67344	0.588796	18.2356	5.62628
HanXRQr2_lncRNA00793	chr10	3990817	3993513	-	3	438	sense lncRNA	5.56074	6.29888	15.4184	23.5379
HanXRQr2_lncRNA00794	chr10	4867035	4868426	-	3	353	sense lncRNA	3.27048	0	0.934423	9.42086
HanXRQr2_lncRNA00795	chr10	7460156	7460978	-	3	311	lincRNA	2.1728	34.7889	0	0
HanXRQr2_lncRNA00796	chr10	7606607	7608466	-	3	654	lincRNA	0	0	4.56206	0.69931
HanXRQr2_lncRNA00797	chr10	9800991	9801896	-	4	403	sense lncRNA	19.7375	7.52424	1.97375	12.0388
HanXRQr2_lncRNA00798	chr10	10055478	10059646	-	2	263	lncNAT	0	0	7.21629	11.6999
HanXRQr2_lncRNA00799	chr10	10340786	10341225	-	2	420	sense lncRNA	343.947	302.778	17.0424	99.5712
HanXRQr2_lncRNA00800	chr10	10853008	10854868	-	4	686	sense lncRNA	34.9467	78.3423	22.7154	65.4925
HanXRQr2_lncRNA00801	chr10	10918042	10923592	-	2	268	lincRNA	0.483215	3.07015	0	0
HanXRQr2_lncRNA00802	chr10	11786162	11789229	-	4	912	sense lncRNA	228.554	57.0229	96.8025	96.0275
HanXRQr2_lncRNA00803	chr10	12991134	12992238	-	4	375	sense lncRNA	14.1892	17.8013	0	0
HanXRQr2_lncRNA00804	chr10	13544135	13549460	-	3	607	sense lncRNA	18.5607	28.9674	20.5145	19.4082
HanXRQr2_lncRNA00805	chr10	14448076	14448810	-	2	208	lincRNA	2.43295	9.27478	42.5766	2.78243
HanXRQr2_lncRNA00806	chr10	15120469	15121343	-	2	542	lincRNA	26.4481	20.8115	5.28962	0
HanXRQr2_lncRNA00807	chr10	15233522	15234091	-	3	366	lincRNA	0	39.2153	2.39192	0
HanXRQr2_lncRNA00808	chr10	16345893	16349117	-	5	831	sense lncRNA	0.422757	0.277243	0.211379	3.32692
HanXRQr2_lncRNA00809	chr10	19172474	19176613	-	5	1190	sense lncRNA	9.50279	24.6633	11.5524	27.8052
HanXRQr2_lncRNA00810	chr10	19179243	19189423	-	2	1175	lincRNA	0.468704	0	1.20524	0.351285
HanXRQr2_lncRNA00811	chr10	19337405	19338136	-	2	514	lincRNA	32.9794	13.0379	12.2146	6.51895
HanXRQr2_lncRNA00812	chr10	24262391	24279935	-	2	263	lincRNA	3.0777	3.48439	1.05521	1.18618
HanXRQr2_lncRNA00813	chr10	25652864	25654413	-	3	500	lincRNA	0	19.6127	1.75922	3.46107
HanXRQr2_lncRNA00814	chr10	28110379	28110807	-	2	322	lincRNA	0	26.9721	0	0
HanXRQr2_lncRNA00815	chr10	28419936	28429254	-	4	620	sense lncRNA	1.40722	0.558307	1.98666	1.67492
HanXRQr2_lncRNA00816	chr10	29085460	29087386	-	3	1409	sense lncRNA	181.833	0	19.1031	0
HanXRQr2_lncRNA00817	chr10	29108081	29109618	-	3	1020	lincRNA	107.829	0	19.4515	3.00937
HanXRQr2_lncRNA00818	chr10	30831722	30833821	-	2	520	lincRNA	11.0699	8.76467	0	0
HanXRQr2_lncRNA00819	chr10	32278892	32285082	-	2	432	intronic lncRNA	0	1.37061	6.82818	9.34505
HanXRQr2_lncRNA00820	chr10	32497335	32515491	-	5	925	sense lncRNA	51.0652	20.7997	9.01151	11.9392
HanXRQr2_lncRNA00821	chr10	32547515	32548702	-	2	1140	lncNAT	91.5554	165.327	55.8423	36.6785
HanXRQr2_lncRNA00822	chr10	32779395	32780086	-	4	343	lincRNA	31.5235	15.5048	3.94044	5.16826
HanXRQr2_lncRNA00823	chr10	33720598	33721830	-	5	715	lincRNA	3.69222	50.0505	0	5.63068
HanXRQr2_lncRNA00824	chr10	33726357	33726780	-	1	424	lincRNA	59.0449	3.21555	6.32624	3.21555
HanXRQr2_lncRNA00825	chr10	34094636	34095269	-	2	541	lincRNA	30.4181	0	0	58.4707
HanXRQr2_lncRNA00826	chr10	34832921	34833198	-	2	250	lincRNA	36.7822	0	46.5908	19.2973
HanXRQr2_lncRNA00827	chr10	34833383	34833816	-	2	248	lincRNA	11.9882	0	28.4719	0
HanXRQr2_lncRNA00828	chr10	36845189	36848127	-	4	445	lincRNA	0	0	6.08444	24.8185
HanXRQr2_lncRNA00829	chr10	37450007	37452829	-	3	1120	sense lncRNA	28.9652	13.1316	39.6222	50.4529
HanXRQr2_lncRNA00830	chr10	37568365	37569514	-	2	1079	lincRNA	34.3812	431.505	0	0
HanXRQr2_lncRNA00831	chr10	38135033	38135821	-	1	789	lincRNA	10.7157	0	22.2556	0.977697
HanXRQr2_lncRNA00832	chr10	41357585	41365518	-	2	1184	lincRNA	2.49171	0	0	0
HanXRQr2_lncRNA00833	chr10	43488113	43488941	-	2	654	lincRNA	16.4747	1.86104	0.784509	0
HanXRQr2_lncRNA00834	chr10	43744886	43746039	-	3	221	lincRNA	6.97312	0	3.87396	5.90725
HanXRQr2_lncRNA00835	chr10	44007055	44008584	-	3	1015	sense lncRNA	41.3431	0	0	0
HanXRQr2_lncRNA00836	chr10	44286131	44287704	-	4	1061	sense lncRNA	466.88	414.108	318.327	330.036
HanXRQr2_lncRNA00837	chr10	45932687	45933576	-	2	513	lincRNA	8.66744	0	2.60023	25.5759
HanXRQr2_lncRNA00838	chr10	47097949	47100961	-	3	2640	sense lncRNA	5.12049	3.02191	8.70484	5.82797
HanXRQr2_lncRNA00839	chr10	47726344	47733948	-	4	604	sense lncRNA	0.537827	0	4.84045	3.76219
HanXRQr2_lncRNA00840	chr10	48078550	48081245	-	2	463	lincRNA	0	1.01142	0	16.4356
HanXRQr2_lncRNA00841	chr10	48217066	48300081	-	3	579	lncNAT	0.329034	1.0686	0.148849	0.195137
HanXRQr2_lncRNA00842	chr10	48351599	48352573	-	3	551	lincRNA	40.3495	27.967	22.0088	40.5522
HanXRQr2_lncRNA00843	chr10	48433286	48433965	-	2	582	lincRNA	34.0325	4.78205	2.26883	0.956409
HanXRQr2_lncRNA00844	chr10	48454180	48456928	-	3	380	sense lncRNA	13.6389	8.13122	20.3343	77.084
HanXRQr2_lncRNA00845	chr10	48689530	48692363	-	8	1081	sense lncRNA	18.5882	0.544391	22.9484	25.5864
HanXRQr2_lncRNA00846	chr10	51365649	51368367	-	5	1324	sense lncRNA	123.101	122.656	51.6475	39.1317
HanXRQr2_lncRNA00847	chr10	51446925	51448347	-	2	484	lincRNA	2.28517	15.1787	0	0
HanXRQr2_lncRNA00848	chr10	52503604	52527825	-	5	1158	sense lncRNA	1.4027	0.619161	0.775175	0.337724
HanXRQr2_lncRNA00849	chr10	53610102	53620754	-	5	879	sense lncRNA	2.30368	1.00716	19.7732	20.2272
HanXRQr2_lncRNA00850	chr10	54941785	54946699	-	2	576	lincRNA	25.8026	38.9233	24.2148	5.96405
HanXRQr2_lncRNA00851	chr10	55060170	55062912	-	5	556	intronic lncRNA	5.86728	2.48522	0.65192	0.745566
HanXRQr2_lncRNA00852	chr10	58974652	58976183	-	2	943	lincRNA	31.593	0	4.44971	0
HanXRQr2_lncRNA00853	chr10	59086688	59089698	-	2	1707	lincRNA	87.9096	25.8757	67.3902	31.2558
HanXRQr2_lncRNA00854	chr10	59633792	59635670	-	3	1127	sense lncRNA	1.90337	0	0.475843	74.3735
HanXRQr2_lncRNA00855	chr10	61501741	61503768	-	2	803	lincRNA	0	0	60.8417	9.41198
HanXRQr2_lncRNA00856	chr10	61557903	61559700	-	2	576	lincRNA	2.8937	0	27.1284	1.2871
HanXRQr2_lncRNA00857	chr10	61685403	61686062	-	2	288	lincRNA	0	0	0	36.5772
HanXRQr2_lncRNA00858	chr10	65642865	65643660	-	2	776	intronic lncRNA	26.9621	9.69099	26.9621	36.8258
HanXRQr2_lncRNA00859	chr10	72394517	72394940	-	2	331	lincRNA	16.0777	23.1962	22.5088	10.5437
HanXRQr2_lncRNA00860	chr10	72854316	72869400	-	3	1008	lincRNA	3.96639	0	2.75923	0.102274
HanXRQr2_lncRNA00861	chr10	76129960	76131383	-	2	259	lincRNA	6.27885	1.43616	0	0
HanXRQr2_lncRNA00862	chr10	79339093	79346993	-	2	224	lincRNA	1.64627	0	0.576194	0.390534
HanXRQr2_lncRNA00863	chr10	79350044	79357424	-	3	228	lincRNA	3.14955	0.923583	2.90728	3.50961
HanXRQr2_lncRNA00864	chr10	84230921	84232857	-	5	781	lincRNA	11.0799	17.9211	102.405	25.886
HanXRQr2_lncRNA00865	chr10	84309325	84310009	-	2	600	lincRNA	41.7686	5.97106	7.83161	14.9277
HanXRQr2_lncRNA00866	chr10	90343243	90344660	-	5	543	lincRNA	123.071	163.31	0.480745	0
HanXRQr2_lncRNA00867	chr10	91624558	91632414	-	2	1220	lincRNA	0.744969	0	0.165549	0
HanXRQr2_lncRNA00868	chr10	91968260	91969482	-	2	723	lincRNA	26.1976	0	0	0
HanXRQr2_lncRNA00869	chr10	92771743	92772281	-	2	447	sense lncRNA	50.6773	68.6963	103.768	87.3016
HanXRQr2_lncRNA00870	chr10	93599661	93600639	-	2	728	lincRNA	3.65315	29.2454	31.9651	0
HanXRQr2_lncRNA00871	chr10	94895455	94899618	-	6	891	sense lncRNA	169.846	65.9759	182.73	217.082
HanXRQr2_lncRNA00872	chr10	94900218	94905672	-	10	2480	sense lncRNA	19.9101	15.5553	28.7326	18.6664
HanXRQr2_lncRNA00873	chr10	95328540	95329262	-	2	545	sense lncRNA	23.4966	15.0859	37.1	5.65723
HanXRQr2_lncRNA00874	chr10	96713458	96716057	-	7	1349	sense lncRNA	13.0545	0	296.397	543.299
HanXRQr2_lncRNA00875	chr10	97518989	97520250	-	2	523	lincRNA	19.9863	22.6715	7.5624	2.83394
HanXRQr2_lncRNA00876	chr10	100335250	100338478	-	6	956	sense lncRNA	1.81271	6.21136	0	0
HanXRQr2_lncRNA00877	chr10	100773136	100778086	-	2	514	lincRNA	1.65226	0	0.275377	3.97301
HanXRQr2_lncRNA00878	chr10	100894560	100895403	-	2	509	lincRNA	5.39397	0	3.08227	23.7636
HanXRQr2_lncRNA00879	chr10	101592992	101594046	-	2	339	lincRNA	16.9499	1.29232	0	0
HanXRQr2_lncRNA00880	chr10	102659750	102660661	-	4	598	sense lncRNA	16.0709	5.7049	4.22918	2.85245
HanXRQr2_lncRNA00881	chr10	102737238	102743709	-	2	543	lincRNA	5.79315	0	0.21066	0.276301
HanXRQr2_lncRNA00882	chr10	104426568	104428190	-	2	629	lincRNA	7.61356	24.7153	4.00714	6.65412
HanXRQr2_lncRNA00883	chr10	104462722	104463452	-	4	476	lincRNA	69.7185	30.7742	7.33879	1.86511
HanXRQr2_lncRNA00884	chr10	106162258	106171903	-	2	715	lincRNA	2.03923	0	0	0
HanXRQr2_lncRNA00885	chr10	106276087	106276989	-	2	820	lincRNA	6.83413	10.8033	30.7536	17.2853
HanXRQr2_lncRNA00886	chr10	108271027	108273773	-	6	1035	sense lncRNA	12.0751	3.55128	0	0
HanXRQr2_lncRNA00887	chr10	108605340	108605673	-	2	237	lincRNA	0	32.3342	81.7816	46.1918
HanXRQr2_lncRNA00888	chr10	110047283	110049117	-	7	786	lincRNA	26.7989	2.97197	0	0
HanXRQr2_lncRNA00889	chr10	113110038	113111555	-	2	1172	lincRNA	59.9641	0	9.14707	0
HanXRQr2_lncRNA00890	chr10	113177921	113201288	-	4	781	sense lncRNA	2.90792	1.25441	7.11675	1.63364
HanXRQr2_lncRNA00891	chr10	114782819	114784628	-	2	1709	lincRNA	13.6381	0.359314	9.37616	37.3687
HanXRQr2_lncRNA00892	chr10	117286633	117287845	-	1	1213	lincRNA	0	0	21.9177	43.4892
HanXRQr2_lncRNA00893	chr10	117833727	117874113	-	3	318	lncNAT	0.354269	0.0573008	0.61192	0
HanXRQr2_lncRNA00894	chr10	118130739	118132756	-	2	465	lincRNA	47.8512	2.70246	24.3687	56.4139
HanXRQr2_lncRNA00895	chr10	118679056	118684421	-	3	387	lincRNA	5.7503	1.818	0.431272	1.0908
HanXRQr2_lncRNA00896	chr10	119630707	119633726	-	5	1455	sense lncRNA	267.938	455.344	651.9	902.399
HanXRQr2_lncRNA00897	chr10	119782800	119783407	-	2	371	lincRNA	27.8114	26.6438	0	10.15
HanXRQr2_lncRNA00898	chr10	121675620	121678583	-	8	893	sense lncRNA	4.82722	28.8886	6.36315	4.42437
HanXRQr2_lncRNA00899	chr10	123348800	123349571	-	2	438	sense lncRNA	28.9543	74.1742	24.3216	22.0757
HanXRQr2_lncRNA00900	chr10	123408649	123409485	-	2	328	lincRNA	7.37302	24.0873	0	21.7563
HanXRQr2_lncRNA00901	chr10	124038889	124054776	-	2	1127	lncNAT	0.245604	0.291315	0	1.45658
HanXRQr2_lncRNA00902	chr10	128871960	128873538	-	5	1034	sense lncRNA	5.6625	1.29518	17.5538	24.6084
HanXRQr2_lncRNA00903	chr10	130905963	130907976	-	4	1009	sense lncRNA	144.283	91.0508	231.74	120.837
HanXRQr2_lncRNA00904	chr10	131585623	131586886	-	2	748	sense lncRNA	47.6024	28.2988	48.2127	69.4607
HanXRQr2_lncRNA00905	chr10	131830446	131833183	-	6	791	sense lncRNA	11.2039	29.0634	5.97542	11.756
HanXRQr2_lncRNA00906	chr10	135776914	135778968	-	6	1148	sense lncRNA	5.63934	49.1651	2.98553	0
HanXRQr2_lncRNA00907	chr10	136134247	136135394	-	3	799	lincRNA	7.9312	32.9257	0	0
HanXRQr2_lncRNA00908	chr10	137368047	137369128	-	2	632	lincRNA	12.3952	0	0.826348	25.2013
HanXRQr2_lncRNA00909	chr10	140981222	140981854	-	2	553	sense lncRNA	58.495	17.4662	6.09323	24.6581
HanXRQr2_lncRNA00910	chr10	141664035	141664480	-	2	369	lncNAT	5.18881	21.873	63.9953	5.83281
HanXRQr2_lncRNA00911	chr10	141664971	141665364	-	2	305	lincRNA	65.7474	43.1169	10.3812	2.26931
HanXRQr2_lncRNA00912	chr10	142449342	142450265	-	2	573	intronic lncRNA	1.47553	0	53.1192	54.1884
HanXRQr2_lncRNA00913	chr10	143725134	143726083	-	2	733	lincRNA	126.649	0	123.91	237.105
HanXRQr2_lncRNA00914	chr10	144892420	144893062	-	2	471	sense lncRNA	31.9821	54.0692	0	2.12036
HanXRQr2_lncRNA00915	chr10	144980788	144984719	-	7	1427	sense lncRNA	182.907	115.288	87.7259	158.493
HanXRQr2_lncRNA00916	chr10	145565457	145566047	-	3	203	lincRNA	27.5109	6.52625	3.30131	1.30525
HanXRQr2_lncRNA00917	chr10	147856465	147857763	-	2	525	lincRNA	22.5658	0	22.041	22.7141
HanXRQr2_lncRNA00918	chr10	147887504	147889178	-	3	846	sense lncRNA	0	0	4.27101	10.5924
HanXRQr2_lncRNA00919	chr10	147929121	147931531	-	2	738	lncNAT	1.91971	30.7511	0.639903	0
HanXRQr2_lncRNA00920	chr10	148403661	148406787	-	4	388	sense lncRNA	5.88609	0	0	0
HanXRQr2_lncRNA00921	chr10	149055949	149056860	-	2	433	sense lncRNA	208.821	178.646	88.2344	56.808
HanXRQr2_lncRNA00922	chr10	151120073	151122427	-	6	790	lincRNA	48.1512	14.9127	20.6362	96.3801
HanXRQr2_lncRNA00923	chr10	151765722	151932173	-	3	705	sense lncRNA	8.08442	5.19968	1.29416	1.15489
HanXRQr2_lncRNA00924	chr10	151983951	151984952	-	3	760	lincRNA	30.7945	0	16.937	9.08684
HanXRQr2_lncRNA00925	chr10	153265521	153268576	-	4	516	sense lncRNA	56.8824	22.8208	32.1218	44.1788
HanXRQr2_lncRNA00926	chr10	153680343	153682419	-	9	1213	sense lncRNA	0	0	48.2211	135.562
HanXRQr2_lncRNA00927	chr10	153886033	153888755	-	5	1204	sense lncRNA	46.9547	94.381	76.5066	131.182
HanXRQr2_lncRNA00928	chr10	155070453	155072996	-	4	436	lincRNA	30.0192	4.60159	3.63869	3.06773
HanXRQr2_lncRNA00929	chr10	155401095	155401953	-	2	741	lincRNA	97.6119	55.1662	10.3167	43.7166
HanXRQr2_lncRNA00930	chr10	156052656	156053394	-	2	486	lincRNA	52.1923	58.0834	12.5262	10.5606
HanXRQr2_lncRNA00931	chr10	156067839	156068158	-	2	260	lincRNA	6.3909	22.3527	8.5212	0
HanXRQr2_lncRNA00932	chr10	156659075	156659681	-	2	478	lincRNA	0	0	19.2857	43.2087
HanXRQr2_lncRNA00933	chr10	157037094	157037706	-	2	393	lincRNA	62.7189	14.4569	23.3373	33.362
HanXRQr2_lncRNA00934	chr10	157930064	157933149	-	6	1182	sense lncRNA	401.699	396.622	219.722	326.022
HanXRQr2_lncRNA00935	chr10	158198529	158199313	-	3	519	sense lncRNA	179.759	29.6138	52.1042	59.2276
HanXRQr2_lncRNA00936	chr10	158441914	158444300	-	4	521	lincRNA	0.544917	0	0.272458	0
HanXRQr2_lncRNA00937	chr10	158467608	158469966	-	3	777	sense lncRNA	13.0802	4.13539	13.0802	2.75692
HanXRQr2_lncRNA00938	chr10	158736314	158739517	-	5	1032	sense lncRNA	1.62387	0.722287	1.01492	0.240762
HanXRQr2_lncRNA00939	chr10	160253910	160256161	-	3	491	lincRNA	17.8663	0	0	0
HanXRQr2_lncRNA00940	chr10	160773950	160776183	-	4	739	sense lncRNA	230.316	199.416	100.483	85.5888
HanXRQr2_lncRNA00941	chr10	162463987	162602814	-	3	468	sense lncRNA	1.05623	0.26516	0.502352	0.314263
HanXRQr2_lncRNA00942	chr10	162602862	162603910	-	2	973	lincRNA	55.1527	28.519	33.0916	29.759
HanXRQr2_lncRNA00943	chr10	163040815	163048067	-	2	237	sense lncRNA	0.469941	0.123274	3.28959	0.246549
HanXRQr2_lncRNA00944	chr10	166201731	166242005	-	2	221	lncNAT	3.08426	2.98793	1.13036	2.56655
HanXRQr2_lncRNA00945	chr10	166290711	166294071	-	4	1403	sense lncRNA	32.3617	40.8288	10.7872	14.5126
HanXRQr2_lncRNA00946	chr10	166292409	166294275	-	3	375	sense lncRNA	13.1447	83.3288	11.319	23.9451
HanXRQr2_lncRNA00947	chr10	167283353	167284361	-	2	301	lincRNA	7.09013	1.52904	0	2.29357
HanXRQr2_lncRNA00948	chr10	167584743	167588131	-	3	475	sense lncRNA	8.70628	3.41954	13.719	9.25289
HanXRQr2_lncRNA00949	chr10	167935502	167937246	-	3	437	lincRNA	2.65239	6.33587	1.32619	3.35428
HanXRQr2_lncRNA00950	chr10	168113900	168139599	-	4	404	lncNAT	0	0.765385	0	0.0695805
HanXRQr2_lncRNA00951	chr10	168412714	168415255	-	3	630	lincRNA	1.27923	0	10.4896	0.606926
HanXRQr2_lncRNA00952	chr10	170107213	170108692	-	3	814	lincRNA	165.818	115.388	190.691	347.978
HanXRQr2_lncRNA00953	chr10	170017449	170019755	-	2	618	lincRNA	1.12763	28.4219	0	0
HanXRQr2_lncRNA00954	chr10	170332708	170335148	-	2	769	lincRNA	16.1167	2.23415	38.0939	132.094
HanXRQr2_lncRNA00955	chr10	172042256	172046473	-	7	590	lincRNA	1.90777	0	3.81554	12.1212
HanXRQr2_lncRNA00956	chr10	173453146	173460534	-	2	702	lincRNA	1.35718	0.176034	0	0
HanXRQr2_lncRNA00957	chr10	174756574	174758204	-	2	880	lincRNA	0	1.09639	0	0
HanXRQr2_lncRNA00958	chr10	174772760	174774236	-	2	731	lincRNA	19.3742	37.0816	0	0
HanXRQr2_lncRNA00959	chr10	175372985	175376276	-	2	242	lincRNA	14.3948	4.34861	14.3948	3.93446
HanXRQr2_lncRNA00960	chr10	175502450	175503717	-	2	505	lincRNA	0	0	0	0.512901
HanXRQr2_lncRNA00961	chr10	175714646	175719280	-	2	559	sense lncRNA	53.4599	64.2419	50.6536	30.1238
HanXRQr2_lncRNA00962	chr10	176210779	176213233	-	2	220	lincRNA	2.77677	2.18519	0.555353	4.00619
HanXRQr2_lncRNA00963	chr10	176383399	176385134	-	2	740	lincRNA	0	0.888713	29.5958	2.66614
HanXRQr2_lncRNA00964	chr10	176596964	176599002	-	3	546	lincRNA	29.8182	2.67463	5.70055	11.0328
HanXRQr2_lncRNA00965	chr10	176639314	176640410	-	3	297	lincRNA	2.81277	1.1857	42.1916	1.1857
HanXRQr2_lncRNA00966	chr10	177250827	177252229	-	2	351	lincRNA	0.637284	0	49.7081	12.633
HanXRQr2_lncRNA00967	chr10	177976141	177976397	-	2	226	lincRNA	6.00313	0	18.0094	12.6529
HanXRQr2_lncRNA00968	chr10	178436013	178437331	-	3	595	sense lncRNA	16.5385	29.8262	11.3702	54.9074
HanXRQr2_lncRNA00969	chr10	179149680	179150256	-	2	485	lincRNA	31.5598	2.67384	65.374	112.301
HanXRQr2_lncRNA00970	chr10	179228901	179230206	-	2	397	lincRNA	0	0	21.2231	12.0054
HanXRQr2_lncRNA00971	chr10	179236785	179239066	-	4	737	lincRNA	30.7615	3.98993	128.454	51.0141
HanXRQr2_lncRNA00972	chr10	179393322	179394141	-	2	668	sense lncRNA	47.3862	41.4343	0	1.09038
HanXRQr2_lncRNA00973	chr10	179915715	179918008	-	5	650	sense lncRNA	263.942	321.474	217.731	178.895
HanXRQr2_lncRNA00974	chr10	180048939	180052882	-	5	2603	lincRNA	5.44082	1.72844	2.94711	53.4088
HanXRQr2_lncRNA00975	chr10	180593037	180593478	-	2	399	sense lncRNA	282.731	172.154	78.5365	48.5562
HanXRQr2_lncRNA00976	chr10	1535168	1535485	.	1	318	lincRNA	40.7303	2.81166	6.4311	28.1166
HanXRQr2_lncRNA00977	chr10	2479692	2480009	.	1	318	lincRNA	6.13546	0	26.587	48.5159
HanXRQr2_lncRNA00978	chr10	2699241	2699954	.	1	714	lincRNA	0	0	5.00901	1.90951
HanXRQr2_lncRNA00979	chr10	3338096	3338766	.	1	671	lincRNA	0	0	47.1349	0
HanXRQr2_lncRNA00980	chr10	3686407	3686624	.	1	218	lincRNA	21.8893	28.7099	21.8893	65.6227
HanXRQr2_lncRNA00981	chr10	4337167	4338244	.	1	1078	lincRNA	2.4132	0	1.2066	37.9261
HanXRQr2_lncRNA00982	chr10	4406082	4406353	.	1	272	lincRNA	19.723	10.0249	82.1791	37.5935
HanXRQr2_lncRNA00983	chr10	4416192	4417781	.	1	1590	lincRNA	47.5456	17.1793	3.88127	2.04515
HanXRQr2_lncRNA00984	chr10	4945710	4946141	.	1	432	lincRNA	9.468	0	23.67	51.7424
HanXRQr2_lncRNA00985	chr10	5930975	5931726	.	1	752	lincRNA	44.1067	117.967	1.72968	0
HanXRQr2_lncRNA00986	chr10	5938767	5939019	.	1	253	lincRNA	14.1361	0	144.895	32.3334
HanXRQr2_lncRNA00987	chr10	6523265	6523494	.	1	230	lincRNA	0	155.52	53.6628	70.6911
HanXRQr2_lncRNA00988	chr10	6639593	6640337	.	1	745	lincRNA	36.6011	0	0	0
HanXRQr2_lncRNA00989	chr10	7080206	7080480	.	1	275	lincRNA	9.45976	2.8051	0	0
HanXRQr2_lncRNA00990	chr10	7780175	7780662	.	1	488	lincRNA	4804	75.4336	916.095	414.885
HanXRQr2_lncRNA00991	chr10	8594451	8595275	.	1	825	lincRNA	11.2204	0	9.35033	38.6273
HanXRQr2_lncRNA00992	chr10	9813216	9813421	.	1	206	lincRNA	6.61841	78.126	29.7828	60.7647
HanXRQr2_lncRNA00993	chr10	9928801	9929198	.	1	398	lincRNA	9.8044	54.2695	1.63407	15.5056
HanXRQr2_lncRNA00994	chr10	10163992	10164211	.	1	220	lincRNA	0	34.0848	0	0
HanXRQr2_lncRNA00995	chr10	10273918	10274340	.	1	423	lincRNA	0	0	38.2966	27.6748
HanXRQr2_lncRNA00996	chr10	11362815	11363162	.	1	348	lincRNA	17.6301	125.895	1.9589	35.9699
HanXRQr2_lncRNA00997	chr10	11807890	11808301	.	1	412	lincRNA	0	33.7021	3.15708	29.9574
HanXRQr2_lncRNA00998	chr10	13423617	13424436	.	1	820	lincRNA	485.218	11.6387	1511.26	775.637
HanXRQr2_lncRNA00999	chr10	13911490	13913493	.	1	2004	lincRNA	0	88.5967	0	0
HanXRQr2_lncRNA01000	chr10	14974616	14977234	.	1	2619	lincRNA	65.8531	17.0697	0.520578	3.07254
HanXRQr2_lncRNA01001	chr10	16093906	16094250	.	1	345	lincRNA	0	0	15.0808	69.3144
HanXRQr2_lncRNA01002	chr10	16096256	16096558	.	1	303	lincRNA	53.1154	0	47.2137	38.247
HanXRQr2_lncRNA01003	chr10	16832528	16832738	.	1	211	lincRNA	47.5272	0	14.6237	15.4113
HanXRQr2_lncRNA01004	chr10	16997480	16997776	.	1	297	lincRNA	22.9527	21.0733	34.4291	6.02094
HanXRQr2_lncRNA01005	chr10	17553237	17553442	.	1	206	lincRNA	50.5133	0	0	0
HanXRQr2_lncRNA01006	chr10	18252092	18252384	.	1	293	lincRNA	45.7735	6.97983	15.2578	27.9193
HanXRQr2_lncRNA01007	chr10	19330159	19330715	.	1	557	lincRNA	45.7025	23.3522	84.4804	204.332
HanXRQr2_lncRNA01008	chr10	19336279	19336795	.	1	517	lincRNA	10.5485	0	0	121.059
HanXRQr2_lncRNA01009	chr10	20132162	20133205	.	1	1044	lincRNA	21.1803	107.878	0	1.47778
HanXRQr2_lncRNA01010	chr10	20342900	20343155	.	1	256	lincRNA	48.8966	5.32575	6.98523	0
HanXRQr2_lncRNA01011	chr10	21112401	21112846	.	1	446	lincRNA	3.4592	27.7058	0	52.4953
HanXRQr2_lncRNA01012	chr10	22719714	22719915	.	1	202	lincRNA	84.3683	0	0	0
HanXRQr2_lncRNA01013	chr10	22992057	22992594	.	1	538	lincRNA	4.83538	0	37.4742	17.206
HanXRQr2_lncRNA01014	chr10	23717217	23717462	.	1	246	lincRNA	18.1729	24.9401	3.63459	96.9893
HanXRQr2_lncRNA01015	chr10	24367064	24367670	.	1	607	lincRNA	41.9379	1.07143	0	0
HanXRQr2_lncRNA01016	chr10	25236186	25236499	.	1	314	lincRNA	13.026	0	0	48.4072
HanXRQr2_lncRNA01017	chr10	26193936	26194396	.	1	461	lincRNA	0	1.67332	0	16.7332
HanXRQr2_lncRNA01018	chr10	26205108	26205551	.	1	444	lincRNA	0	0	0	3.0707
HanXRQr2_lncRNA01019	chr10	26248404	26250123	.	1	1720	lincRNA	33.6367	0.756231	8.07282	9.07477
HanXRQr2_lncRNA01020	chr10	27774039	27774250	.	1	212	lincRNA	6.4311	0	28.9399	0
HanXRQr2_lncRNA01021	chr10	28137112	28137491	.	1	380	lincRNA	0	28.4201	0	0
HanXRQr2_lncRNA01022	chr10	28759141	28760089	.	1	949	lincRNA	89.5051	0	41.455	27.2966
HanXRQr2_lncRNA01023	chr10	31336095	31336546	.	1	452	lincRNA	0	1.43885	51.1993	7.19423
HanXRQr2_lncRNA01024	chr10	32454535	32454842	.	1	308	lincRNA	0	55.1002	2.11155	5.00911
HanXRQr2_lncRNA01025	chr10	33809043	33809513	.	1	471	lincRNA	34.1698	0	5.69496	1.44734
HanXRQr2_lncRNA01026	chr10	33924604	33926072	.	1	1469	intronic lncRNA	0	0	1.05024	12.8389
HanXRQr2_lncRNA01027	chr10	34705849	34706232	.	1	384	lincRNA	3.5505	0	26.6288	69.8523
HanXRQr2_lncRNA01028	chr10	35398096	35398843	.	1	748	lincRNA	0	34.0325	0	0
HanXRQr2_lncRNA01029	chr10	38046948	38047335	.	1	388	lincRNA	46.0881	35.139	0	0
HanXRQr2_lncRNA01030	chr10	38142975	38143932	.	1	958	lincRNA	37.0402	39.3745	23.3514	10.8619
HanXRQr2_lncRNA01031	chr10	38775759	38776981	.	1	1223	lincRNA	31.7716	9.50402	1.67219	0
HanXRQr2_lncRNA01032	chr10	39128395	39128635	.	1	241	lincRNA	18.8901	51.2134	0	0
HanXRQr2_lncRNA01033	chr10	39154915	39155469	.	1	555	lincRNA	77.3283	31.9353	0	0
HanXRQr2_lncRNA01034	chr10	40415961	40416527	.	1	567	lincRNA	38.094	0	5.44199	0
HanXRQr2_lncRNA01035	chr10	40964604	40965775	.	1	1172	lincRNA	61.0735	16.0207	104.697	45.7735
HanXRQr2_lncRNA01036	chr10	41081230	41081481	.	1	252	lincRNA	0	0	38.7118	27.5501
HanXRQr2_lncRNA01037	chr10	41153627	41153884	.	1	258	lincRNA	38.1209	0	6.93108	0
HanXRQr2_lncRNA01038	chr10	41263410	41263776	.	1	367	lincRNA	0	28.3535	0	0
HanXRQr2_lncRNA01039	chr10	42298866	42299685	.	1	820	lincRNA	4.98802	0	34.0848	0
HanXRQr2_lncRNA01040	chr10	43326512	43327237	.	1	726	lincRNA	205.141	108.379	125.413	133.88
HanXRQr2_lncRNA01041	chr10	44087128	44087628	.	1	501	lincRNA	41.0469	0	0	0
HanXRQr2_lncRNA01042	chr10	44131798	44132613	.	1	816	lincRNA	0	0.797008	31.1964	47.0235
HanXRQr2_lncRNA01043	chr10	45341253	45341805	.	1	553	lincRNA	64.1016	9.701	30.8181	46.8882
HanXRQr2_lncRNA01044	chr10	46665201	46665580	.	1	380	lincRNA	0	38.5701	0	0
HanXRQr2_lncRNA01045	chr10	47111849	47112242	.	1	394	lincRNA	13.6159	39.7945	2.26931	10.3812
HanXRQr2_lncRNA01046	chr10	47584776	47584985	.	1	210	lincRNA	84.4869	9.29083	0	18.5817
HanXRQr2_lncRNA01047	chr10	48025382	48025853	.	1	472	lincRNA	0	0	21.6641	54.9347
HanXRQr2_lncRNA01048	chr10	48301149	48301705	.	1	557	lincRNA	27.6985	53.71	22.1588	7.00565
HanXRQr2_lncRNA01049	chr10	50962963	50963689	.	1	727	lincRNA	0	0	3.75074	22.1375
HanXRQr2_lncRNA01050	chr10	51465959	51466337	.	1	379	lincRNA	30.8877	0	0	16.2829
HanXRQr2_lncRNA01051	chr10	51467380	51467696	.	1	317	lincRNA	47.9491	23.6551	36.6669	21.5046
HanXRQr2_lncRNA01052	chr10	51643603	51643832	.	1	230	lincRNA	298.499	158.348	77.1403	178.142
HanXRQr2_lncRNA01053	chr10	52577177	52577513	.	1	337	lincRNA	0	0	0	47.7566
HanXRQr2_lncRNA01054	chr10	56323107	56323321	.	1	215	lincRNA	9.07477	35.8792	0	0
HanXRQr2_lncRNA01055	chr10	56363186	56363657	.	1	472	lincRNA	15.1544	44.7724	0	0
HanXRQr2_lncRNA01056	chr10	56367855	56368083	.	1	229	lincRNA	0	39.7599	0	0
HanXRQr2_lncRNA01057	chr10	56765482	56765722	.	1	241	lincRNA	0	0	31.1148	66.7799
HanXRQr2_lncRNA01058	chr10	57453546	57454109	.	1	564	lincRNA	4.61247	5.47094	54.1965	0
HanXRQr2_lncRNA01059	chr10	58246294	58246636	.	1	343	lincRNA	67.775	17.8871	88.6289	37.7616
HanXRQr2_lncRNA01060	chr10	59212600	59213432	.	1	833	lincRNA	0	0.780742	66.6759	53.8712
HanXRQr2_lncRNA01061	chr10	59541302	59541993	.	1	692	lincRNA	39.4044	87.8604	2.95533	3.87619
HanXRQr2_lncRNA01062	chr10	59545464	59546010	.	1	547	lincRNA	19.0233	40.897	13.0785	1.41024
HanXRQr2_lncRNA01063	chr10	63339298	63339519	.	1	222	lincRNA	0	36.8484	0	0
HanXRQr2_lncRNA01064	chr10	63409841	63410280	.	1	440	lincRNA	96.4253	53.2111	0	0
HanXRQr2_lncRNA01065	chr10	63667571	63668544	.	1	974	lincRNA	62.9904	18.3595	0	0
HanXRQr2_lncRNA01066	chr10	63672756	63673195	.	1	440	lincRNA	26.6056	0	0	0
HanXRQr2_lncRNA01067	chr10	63686646	63687031	.	1	386	lincRNA	55.5923	14.1284	0	3.5321
HanXRQr2_lncRNA01068	chr10	63784379	63784707	.	1	329	lincRNA	46.8938	0	0	0
HanXRQr2_lncRNA01069	chr10	63999377	63999693	.	1	317	lincRNA	88.1689	11.2821	0	0
HanXRQr2_lncRNA01070	chr10	64062582	64063010	.	1	429	lincRNA	25.7718	52.1461	0	0
HanXRQr2_lncRNA01071	chr10	64084638	64084948	.	1	311	lincRNA	97.7482	19.7275	0	0
HanXRQr2_lncRNA01072	chr10	64162197	64162489	.	1	293	lincRNA	118.475	42.1734	0	0
HanXRQr2_lncRNA01073	chr10	64180323	64180610	.	1	288	lincRNA	56.808	0	4.734	0
HanXRQr2_lncRNA01074	chr10	64258859	64259136	.	1	278	lincRNA	51.4672	27.7483	0	0
HanXRQr2_lncRNA01075	chr10	64601346	64602959	.	1	1614	lincRNA	47.6415	136.846	49.8574	38.4352
HanXRQr2_lncRNA01076	chr10	65986835	65987037	.	1	203	lincRNA	64.6002	0	0	0
HanXRQr2_lncRNA01077	chr10	66994580	66995515	.	1	936	lincRNA	49.5249	0	9.468	0
HanXRQr2_lncRNA01078	chr10	67050771	67051008	.	1	238	lincRNA	0	0	27.326	0
HanXRQr2_lncRNA01079	chr10	67634122	67634527	.	1	406	lincRNA	8.80895	0	92.494	30.223
HanXRQr2_lncRNA01080	chr10	68282562	68283242	.	1	681	lincRNA	1.13275	32.4702	0	0
HanXRQr2_lncRNA01081	chr10	69089511	69090038	.	1	528	lincRNA	65.8457	25.4008	19.3664	11.8537
HanXRQr2_lncRNA01082	chr10	70323516	70324477	.	1	962	lincRNA	45.9713	30.4712	2.70419	23.2543
HanXRQr2_lncRNA01083	chr10	71758612	71759728	.	1	1117	lincRNA	10.4059	33.5661	0	0
HanXRQr2_lncRNA01084	chr10	72871988	72872381	.	1	394	lincRNA	48.9469	0	1.95787	0
HanXRQr2_lncRNA01085	chr10	74137609	74138233	.	1	625	lincRNA	2.18143	14.3057	18.5421	57.223
HanXRQr2_lncRNA01086	chr10	74785630	74785893	.	1	264	lincRNA	12.3174	11.6879	39.4157	11.6879
HanXRQr2_lncRNA01087	chr10	75396205	75396491	.	1	287	lincRNA	40.4997	0	3.11536	0
HanXRQr2_lncRNA01088	chr10	76613893	76614661	.	1	769	lincRNA	7.02187	140.389	1.00312	0
HanXRQr2_lncRNA01089	chr10	80534553	80535375	.	1	823	lincRNA	0	39.1105	0	0
HanXRQr2_lncRNA01090	chr10	80541152	80541920	.	1	769	lincRNA	0	8.02499	0	0
HanXRQr2_lncRNA01091	chr10	81255027	81255688	.	1	662	lincRNA	2.70124	42.2199	0	1.02975
HanXRQr2_lncRNA01092	chr10	83817793	83818639	.	1	847	lincRNA	396.175	0	19.1257	0.767837
HanXRQr2_lncRNA01093	chr10	85449359	85449712	.	1	354	lincRNA	5.77709	0	177.164	0
HanXRQr2_lncRNA01094	chr10	86797379	86798132	.	1	754	lincRNA	10.3505	33.7617	0	0
HanXRQr2_lncRNA01095	chr10	88059508	88059730	.	1	223	lincRNA	44.104	18.3416	60.1419	0
HanXRQr2_lncRNA01096	chr10	89102285	89102936	.	1	652	lincRNA	5.91566	58.8514	0	0
HanXRQr2_lncRNA01097	chr10	89254651	89255184	.	1	534	lincRNA	199.147	0	53.6166	202.598
HanXRQr2_lncRNA01098	chr10	89255489	89255818	.	1	330	lincRNA	11.8247	0	1.97078	16.3631
HanXRQr2_lncRNA01099	chr10	89599254	89599577	.	1	324	lincRNA	0	27.352	0	0
HanXRQr2_lncRNA01100	chr10	89964394	89964699	.	1	306	lincRNA	35.2929	0	0	0
HanXRQr2_lncRNA01101	chr10	92202571	92202818	.	1	248	lincRNA	65.9706	36.0528	0	0
HanXRQr2_lncRNA01102	chr10	92371556	92372106	.	1	551	lincRNA	1.18032	0	22.4261	18.2001
HanXRQr2_lncRNA01103	chr10	92448911	92449124	.	1	214	intronic lncRNA	54.315	6.37099	20.8904	12.742
HanXRQr2_lncRNA01104	chr10	92490567	92490773	.	1	207	lincRNA	22.3595	40.8438	11.1797	9.42548
HanXRQr2_lncRNA01105	chr10	93153573	93154555	.	1	983	intronic lncRNA	20.8046	35.4733	11.0958	146.441
HanXRQr2_lncRNA01106	chr10	93374422	93374684	.	1	263	lincRNA	14.8371	49.8625	0	0
HanXRQr2_lncRNA01107	chr10	93505699	93505964	.	1	266	lincRNA	0	33.316	0	28.1904
HanXRQr2_lncRNA01108	chr10	93513571	93514725	.	1	1155	lincRNA	9.35033	0	275.835	247.192
HanXRQr2_lncRNA01109	chr10	96488397	96489480	.	1	1084	lincRNA	507.499	96.5044	0	0
HanXRQr2_lncRNA01110	chr10	97582889	97583214	.	1	326	lincRNA	17.9547	4.73253	19.9496	35.494
HanXRQr2_lncRNA01111	chr10	97726288	97726895	.	1	608	lincRNA	13.2352	6.72727	8.82344	0
HanXRQr2_lncRNA01112	chr10	99409168	99409486	.	1	319	lincRNA	19.3455	40.7748	12.0909	22.4261
HanXRQr2_lncRNA01113	chr10	100961101	100961871	.	1	771	lincRNA	0.884172	3.47902	3.53669	6.95805
HanXRQr2_lncRNA01114	chr10	101860224	101860534	.	1	311	lincRNA	27.1854	34.7255	2.09118	0
HanXRQr2_lncRNA01115	chr10	102940411	102941355	.	1	945	lincRNA	3.78459	38.2327	0	0
HanXRQr2_lncRNA01116	chr10	102956209	102956474	.	1	266	lincRNA	40.6001	0	0	0
HanXRQr2_lncRNA01117	chr10	104665311	104665591	.	1	281	lincRNA	82.4828	292.733	109.168	35.0007
HanXRQr2_lncRNA01118	chr10	104802607	104804438	.	1	1832	lincRNA	115.73	0	59.2848	0
HanXRQr2_lncRNA01119	chr10	106073331	106073577	.	1	247	lincRNA	0	2.7599	36.1987	41.3986
HanXRQr2_lncRNA01120	chr10	106407281	106408723	.	1	1443	lincRNA	63.6153	11.2675	21.3833	2.70419
HanXRQr2_lncRNA01121	chr10	107915279	107915535	.	1	257	lincRNA	34.4827	3.47902	135.278	10.4371
HanXRQr2_lncRNA01122	chr10	108178246	108178755	.	1	510	lincRNA	256.318	18.1506	0	0
HanXRQr2_lncRNA01123	chr10	108696467	108696803	.	1	337	lincRNA	10.6126	0	122.045	22.2512
HanXRQr2_lncRNA01124	chr10	109957878	109958720	.	1	843	lincRNA	157.392	243.016	43.9233	24.6874
HanXRQr2_lncRNA01125	chr10	110567337	110567895	.	1	559	lincRNA	64.6331	422.263	10.9754	12.7958
HanXRQr2_lncRNA01126	chr10	113614680	113615380	.	1	701	lincRNA	6.49431	46.2181	0	0
HanXRQr2_lncRNA01127	chr10	115567852	115568222	.	1	371	lincRNA	149.42	0	166.29	27.5618
HanXRQr2_lncRNA01128	chr10	115571582	115571948	.	1	367	intronic lncRNA	56.7517	0	0	0
HanXRQr2_lncRNA01129	chr10	115739947	115740317	.	1	371	lincRNA	18.3746	62.6599	0	4.81999
HanXRQr2_lncRNA01130	chr10	116564325	116565246	.	1	922	lincRNA	2.82151	0	53.6087	22.5899
HanXRQr2_lncRNA01131	chr10	117307898	117308972	.	1	1075	lincRNA	59.0528	22.8289	0	9.51204
HanXRQr2_lncRNA01132	chr10	117943828	117944196	.	1	369	lincRNA	56.4441	29.9623	0	0
HanXRQr2_lncRNA01133	chr10	118260679	118261182	.	1	504	lincRNA	14.8783	10.6442	2.70514	65.6389
HanXRQr2_lncRNA01134	chr10	119301077	119301376	.	1	300	intronic lncRNA	0	5.14268	32.5179	17.9994
HanXRQr2_lncRNA01135	chr10	119917853	119918121	.	1	269	lincRNA	16.6191	43.0812	0	0
HanXRQr2_lncRNA01136	chr10	122303525	122304168	.	1	644	lincRNA	1.19783	156.53	0	0
HanXRQr2_lncRNA01137	chr10	122305053	122305700	.	1	648	lincRNA	41.028	77.2687	2.104	12.4182
HanXRQr2_lncRNA01138	chr10	123066729	123067579	.	1	851	lincRNA	0	0	0	1.81293
HanXRQr2_lncRNA01139	chr10	123445908	123446112	.	1	205	lincRNA	34.8921	26.6028	21.8075	6.6507
HanXRQr2_lncRNA01140	chr10	123847375	123848101	.	1	727	lincRNA	120.963	10.7349	13.794	19.6807
HanXRQr2_lncRNA01141	chr10	124430376	124430865	.	1	490	lincRNA	0	0	0	21.8965
HanXRQr2_lncRNA01142	chr10	125276916	125277345	.	1	430	lincRNA	4.53738	34.0852	0	0
HanXRQr2_lncRNA01143	chr10	125491589	125495358	.	1	3770	lincRNA	0.948657	3.79725	64.2715	11.3917
HanXRQr2_lncRNA01144	chr10	126794076	126794612	.	1	537	lincRNA	188.182	3.63329	7.18252	6.05548
HanXRQr2_lncRNA01145	chr10	127084067	127084675	.	1	609	lincRNA	19.0293	5.87264	14.5518	95.4303
HanXRQr2_lncRNA01146	chr10	127163490	127164048	.	1	559	lincRNA	62.8253	1.37997	0	0
HanXRQr2_lncRNA01147	chr10	127672482	127672760	.	1	279	lincRNA	51.2751	0	57.6844	232.119
HanXRQr2_lncRNA01148	chr10	127956075	127956914	.	1	840	lincRNA	51.4268	42.583	9.18336	0
HanXRQr2_lncRNA01149	chr10	128161001	128161219	.	1	219	lincRNA	12.4511	16.3308	28.0149	85.7365
HanXRQr2_lncRNA01150	chr10	128406082	128408076	.	1	1995	lincRNA	0	49.4935	0	0
HanXRQr2_lncRNA01151	chr10	129268455	129268840	.	1	386	lincRNA	81.0721	0	20.8471	28.2568
HanXRQr2_lncRNA01152	chr10	129273691	129275795	.	1	2105	lincRNA	0	0	1.46585	99.4847
HanXRQr2_lncRNA01153	chr10	129306882	129307431	.	1	550	lincRNA	267.721	238.971	162.368	164.191
HanXRQr2_lncRNA01154	chr10	131835557	131836473	.	1	917	lincRNA	0	0	2.8369	6.72979
HanXRQr2_lncRNA01155	chr10	132188594	132189244	.	1	651	lincRNA	20.6016	41.8861	5.49376	9.42437
HanXRQr2_lncRNA01156	chr10	132207390	132207803	.	1	414	lincRNA	0	40.8438	13.043	3.14183
HanXRQr2_lncRNA01157	chr10	133008414	133009497	.	1	1084	lincRNA	0.628871	0	48.4231	0.824824
HanXRQr2_lncRNA01158	chr10	133562926	133563436	.	1	511	lincRNA	0	64.9125	22.9089	31.7015
HanXRQr2_lncRNA01159	chr10	134566254	134566511	.	1	258	lincRNA	0	0	27.7243	50.2024
HanXRQr2_lncRNA01160	chr10	135566188	135566533	.	1	346	lincRNA	60.1962	0	0	7.51859
HanXRQr2_lncRNA01161	chr10	136135757	136136155	.	1	399	lincRNA	0	0	0	6.72262
HanXRQr2_lncRNA01162	chr10	136637059	136637306	.	1	248	lincRNA	5.24482	0	0	37.3259
HanXRQr2_lncRNA01163	chr10	137588574	137589210	.	1	637	lincRNA	105.272	17.1227	16.8435	0
HanXRQr2_lncRNA01164	chr10	137601362	137603612	.	1	2251	lincRNA	72.9937	13.2903	4.45501	0.28892
HanXRQr2_lncRNA01165	chr10	137806983	137807191	.	1	209	lincRNA	45.6639	29.9462	0	0
HanXRQr2_lncRNA01166	chr10	137890051	137890279	.	1	229	lincRNA	0	47.16	5.67998	3.36857
HanXRQr2_lncRNA01167	chr10	138066939	138067227	.	1	289	lincRNA	0	0	40.2194	11.7941
HanXRQr2_lncRNA01168	chr10	138153470	138153699	.	1	230	lincRNA	0	0	26.8314	33.9317
HanXRQr2_lncRNA01169	chr10	138781152	138781821	.	1	670	lincRNA	0	0	59.0125	50.7107
HanXRQr2_lncRNA01170	chr10	139767489	139768154	.	1	666	lincRNA	33.2015	0	1.95303	0
HanXRQr2_lncRNA01171	chr10	140289791	140290551	.	1	761	lincRNA	65.7951	50.1642	63.4453	111.974
HanXRQr2_lncRNA01172	chr10	141072051	141072252	.	1	202	lincRNA	34.3694	0	19.0941	32.196
HanXRQr2_lncRNA01173	chr10	142191693	142192029	.	1	337	lincRNA	44.5024	92.86	26.2969	50.4097
HanXRQr2_lncRNA01174	chr10	142599173	142599404	.	1	232	lincRNA	58.8686	69.8252	5.60654	26.6001
HanXRQr2_lncRNA01175	chr10	143124185	143125100	.	1	916	lincRNA	44.9007	0	40.0202	5.20947
HanXRQr2_lncRNA01176	chr10	143125510	143125772	.	1	263	lincRNA	17.5985	0	49.8625	12.3642
HanXRQr2_lncRNA01177	chr10	143304171	143304709	.	1	539	lincRNA	43.0012	0	0	4.97649
HanXRQr2_lncRNA01178	chr10	143764949	143765283	.	1	335	lincRNA	5.8241	0	46.5928	6.90808
HanXRQr2_lncRNA01179	chr10	144425113	144425525	.	1	413	lincRNA	49.793	49.5179	0	0
HanXRQr2_lncRNA01180	chr10	144832266	144832522	.	1	257	lincRNA	21.011	37.9587	0	5.06115
HanXRQr2_lncRNA01181	chr10	144918306	144920566	.	1	2261	lincRNA	1.50751	3.16359	30.4517	0.790897
HanXRQr2_lncRNA01182	chr10	144961208	144961975	.	1	768	lincRNA	93.9971	261.152	1.69364	2.00886
HanXRQr2_lncRNA01183	chr10	145037104	145037358	.	1	255	lincRNA	0	0	49.0883	0
HanXRQr2_lncRNA01184	chr10	145177370	145177600	.	1	231	lincRNA	0	0	43.4123	90.0929
HanXRQr2_lncRNA01185	chr10	146758258	146758484	.	1	227	lincRNA	156.159	389.942	135.138	764.128
HanXRQr2_lncRNA01186	chr10	147551286	147551559	.	1	274	lincRNA	16.615	109.798	0	0
HanXRQr2_lncRNA01187	chr10	147627041	147627266	.	1	226	lincRNA	71.2122	12.0654	31.6499	63.3435
HanXRQr2_lncRNA01188	chr10	148369335	148369586	.	1	252	lincRNA	0	0	6.12224	0
HanXRQr2_lncRNA01189	chr10	149237905	149238388	.	1	484	lincRNA	36.62	7.38933	0	0
HanXRQr2_lncRNA01190	chr10	149258759	149259147	.	1	389	lincRNA	11.7031	113.033	1.67187	0
HanXRQr2_lncRNA01191	chr10	149301011	149301522	.	1	512	lincRNA	8.73153	0	5.23892	34.6174
HanXRQr2_lncRNA01192	chr10	149618483	149619320	.	1	838	lincRNA	0	0	26.6953	34.9238
HanXRQr2_lncRNA01193	chr10	149626700	149627270	.	1	571	lincRNA	14.3264	0	7.16318	17.2245
HanXRQr2_lncRNA01194	chr10	150257315	150257861	.	1	547	intronic lncRNA	24.9681	5.64097	51.1251	88.8453
HanXRQr2_lncRNA01195	chr10	150433836	150435418	.	1	1583	lincRNA	41.7966	0	0	0
HanXRQr2_lncRNA01196	chr10	150489025	150489267	.	1	243	lincRNA	0	53.5274	0	0
HanXRQr2_lncRNA01197	chr10	151052017	151052601	.	1	585	lincRNA	36.1241	88.6467	0	0
HanXRQr2_lncRNA01198	chr10	151626908	151627164	.	1	257	lincRNA	5.06115	3.00157	60.7338	0
HanXRQr2_lncRNA01199	chr10	151627826	151628349	.	1	524	lincRNA	11.9442	0	40.9516	0
HanXRQr2_lncRNA01200	chr10	151749031	151749262	.	1	232	lincRNA	56.5252	8.40981	0	0
HanXRQr2_lncRNA01201	chr10	151763031	151763841	.	1	811	lincRNA	1.68113	6.61486	7.56506	66.1486
HanXRQr2_lncRNA01202	chr10	154242492	154242717	.	1	226	lincRNA	25.8992	47.786	2.87769	3.41329
HanXRQr2_lncRNA01203	chr10	155306066	155306359	.	1	294	lincRNA	3.04119	9.27478	12.1647	0
HanXRQr2_lncRNA01204	chr10	155319764	155320072	.	1	309	lincRNA	2.49645	10.5236	37.4467	0
HanXRQr2_lncRNA01205	chr10	155360970	155361207	.	1	238	lincRNA	0	0	8.59281	116.46
HanXRQr2_lncRNA01206	chr10	155565371	155565997	.	1	627	lincRNA	44.6019	2.46061	0	0
HanXRQr2_lncRNA01207	chr10	155682039	155682966	.	1	928	lincRNA	18.3061	0	110.8	91.0887
HanXRQr2_lncRNA01208	chr10	155789847	155790062	.	1	216	lincRNA	28.5705	0	7.14262	51.1856
HanXRQr2_lncRNA01209	chr10	155854906	155855566	.	1	661	lincRNA	205.231	96.0389	7.21917	5.41064
HanXRQr2_lncRNA01210	chr10	156393482	156393686	.	1	205	lincRNA	88.8294	26.3406	28.5523	112.888
HanXRQr2_lncRNA01211	chr10	156786636	156786848	.	1	213	lincRNA	20.9885	0	0	0
HanXRQr2_lncRNA01212	chr10	156802830	156803287	.	1	458	intronic lncRNA	0	0	0	34.0799
HanXRQr2_lncRNA01213	chr10	158546162	158547586	.	1	1425	lincRNA	60.7547	0	70.3224	45.8035
HanXRQr2_lncRNA01214	chr10	158584904	158585287	.	1	384	lincRNA	0	0	0	42.1861
HanXRQr2_lncRNA01215	chr10	158766020	158766379	.	1	360	lincRNA	57.1236	70.0632	109.28	37.872
HanXRQr2_lncRNA01216	chr10	158779174	158779469	.	1	296	lincRNA	216.305	232.899	476.914	415.263
HanXRQr2_lncRNA01217	chr10	158879024	158879930	.	1	907	lincRNA	39.0829	3.94315	0.751595	0
HanXRQr2_lncRNA01218	chr10	159671174	159671391	.	1	218	lincRNA	11.9332	21.2313	17.8998	49.5396
HanXRQr2_lncRNA01219	chr10	160580071	160580752	.	1	682	lincRNA	245.159	205.908	0	3.99822
HanXRQr2_lncRNA01220	chr10	160785500	160785836	.	1	337	lincRNA	75.5379	0	0	7.71939
HanXRQr2_lncRNA01221	chr10	160873590	160874376	.	1	787	lincRNA	173.239	249.941	1.73239	0
HanXRQr2_lncRNA01222	chr10	161322082	161322359	.	1	278	lincRNA	271.373	255.284	11.6971	11.0993
HanXRQr2_lncRNA01223	chr10	162409570	162410036	.	1	467	lincRNA	22.975	140.135	0	0
HanXRQr2_lncRNA01224	chr10	162463032	162463279	.	1	248	intronic lncRNA	24.884	2.62241	3.11049	5.24482
HanXRQr2_lncRNA01225	chr10	163324094	163324313	.	1	220	lincRNA	27.8876	150.373	0	0
HanXRQr2_lncRNA01226	chr10	163495280	163495785	.	1	506	lincRNA	2.57059	6.09804	0	0
HanXRQr2_lncRNA01227	chr10	163557615	163558436	.	1	822	lincRNA	89.1933	0.829314	120.737	19.0742
HanXRQr2_lncRNA01228	chr10	163626089	163626414	.	1	326	lincRNA	47.3253	0	4.73253	5.98489
HanXRQr2_lncRNA01229	chr10	164032158	164032865	.	1	708	lincRNA	76.065	0	0	0
HanXRQr2_lncRNA01230	chr10	164114714	164115847	.	1	1134	lincRNA	17.2052	2.721	19.4993	17.0062
HanXRQr2_lncRNA01231	chr10	164371368	164371639	.	1	272	lincRNA	0	0	16.4358	5.01247
HanXRQr2_lncRNA01232	chr10	164474909	164475481	.	1	573	lincRNA	36.3488	0	4.03876	52.2103
HanXRQr2_lncRNA01233	chr10	164498004	164498285	.	1	282	lincRNA	99.1119	129.995	45.9299	34.8766
HanXRQr2_lncRNA01234	chr10	164906853	164907210	.	1	358	lincRNA	54.4993	15.0833	0	6.46427
HanXRQr2_lncRNA01235	chr10	165086716	165087061	.	1	346	lincRNA	266.165	202.933	0	7.88088
HanXRQr2_lncRNA01236	chr10	166681794	166682012	.	1	219	lincRNA	28.1791	62.3631	24.6567	11.8787
HanXRQr2_lncRNA01237	chr10	167138821	167139352	.	1	532	lincRNA	39.7229	0	16.658	33.6131
HanXRQr2_lncRNA01238	chr10	167251205	167252121	.	1	917	lincRNA	40.4258	26.9192	7.09224	0
HanXRQr2_lncRNA01239	chr10	167739125	167739458	.	1	334	lincRNA	0	0	2.67697	44.9021
HanXRQr2_lncRNA01240	chr10	168067915	168068155	.	1	241	lincRNA	92.8244	134.929	60.816	24.2872
HanXRQr2_lncRNA01241	chr10	168795750	168796046	.	1	297	lincRNA	11.4764	54.1884	36.7244	93.3245
HanXRQr2_lncRNA01242	chr10	169348800	169349212	.	1	413	lincRNA	11.023	1.8678	1826.67	5795.79
HanXRQr2_lncRNA01243	chr10	169535762	169535970	.	1	209	lincRNA	0	0	4.27803	3.2617
HanXRQr2_lncRNA01244	chr10	170647346	170647586	.	1	241	lincRNA	25.6067	86.3546	0	0
HanXRQr2_lncRNA01245	chr10	171138031	171139514	.	1	1484	lincRNA	4.59364	106.642	0	0
HanXRQr2_lncRNA01246	chr10	171161564	171161775	.	1	212	lincRNA	0	0	33.745	29.1095
HanXRQr2_lncRNA01247	chr10	171187548	171188076	.	1	529	lincRNA	49.0154	104.381	0	12.8865
HanXRQr2_lncRNA01248	chr10	171193194	171194445	.	1	1252	lincRNA	0	71.1654	0	0
HanXRQr2_lncRNA01249	chr10	171375192	171375395	.	1	204	lincRNA	36.7581	341.865	36.7581	70.1262
HanXRQr2_lncRNA01250	chr10	171755403	171755884	.	1	482	lincRNA	36.4309	0	1.34929	0
HanXRQr2_lncRNA01251	chr10	172005754	172006413	.	1	660	lincRNA	13.5471	0	21.6754	69.2025
HanXRQr2_lncRNA01252	chr10	172040530	172040936	.	1	407	lincRNA	51.1741	0	3.79068	27.1648
HanXRQr2_lncRNA01253	chr10	172309084	172309756	.	1	673	lincRNA	433.53	0	234.998	96.9836
HanXRQr2_lncRNA01254	chr10	172401173	172402017	.	1	845	intronic lncRNA	27.7076	5.47741	17.7021	41.9935
HanXRQr2_lncRNA01255	chr10	172607818	172608554	.	1	737	lincRNA	71.5772	20.3491	64.2982	58.2725
HanXRQr2_lncRNA01256	chr10	173121382	173122600	.	1	1219	lincRNA	305.65	44.282	345.517	260.357
HanXRQr2_lncRNA01257	chr10	173365176	173366694	.	1	1519	lincRNA	67.7657	20.6016	12.117	61.8048
HanXRQr2_lncRNA01258	chr10	173414906	173415158	.	1	253	lincRNA	0	0	17.9941	30.4902
HanXRQr2_lncRNA01259	chr10	174555517	174556072	.	1	556	lincRNA	16.0811	0	54.6757	0
HanXRQr2_lncRNA01260	chr10	175246219	175246535	.	1	317	lincRNA	58.4027	57.4449	0	4.10321
HanXRQr2_lncRNA01261	chr10	175271697	175272205	.	1	509	lincRNA	29.4643	0	13.3929	54.4546
HanXRQr2_lncRNA01262	chr10	175881570	175882068	.	1	499	lincRNA	0	0	15.6399	32.4638
HanXRQr2_lncRNA01263	chr10	175882468	175884772	.	1	2305	lincRNA	48.0996	0	271.142	91.09
HanXRQr2_lncRNA01264	chr10	175984228	175984635	.	1	408	lincRNA	0	15.9402	0	1.59402
HanXRQr2_lncRNA01265	chr10	176063175	176063880	.	1	706	lincRNA	152.561	0	606.381	659.817
HanXRQr2_lncRNA01266	chr10	176076885	176077535	.	1	651	lincRNA	34.9655	14.2194	28.9714	72.282
HanXRQr2_lncRNA01267	chr10	176340422	176340716	.	1	295	lincRNA	0	36.9734	21.2161	2.31083
HanXRQr2_lncRNA01268	chr10	176552392	176553083	.	1	692	lincRNA	22.2949	0.939824	33.4423	10.3381
HanXRQr2_lncRNA01269	chr10	177578474	177578760	.	1	287	lincRNA	19.002	24.9229	4.7505	49.8458
HanXRQr2_lncRNA01270	chr10	177834958	177836034	.	1	1077	lincRNA	36.8355	2.865	44.6857	75.9226
HanXRQr2_lncRNA01271	chr10	177838017	177838220	.	1	204	lincRNA	0	0	26.2973	10.0249
HanXRQr2_lncRNA01272	chr10	177923865	177924446	.	1	582	lincRNA	1.32543	0	60.97	5.58727
HanXRQr2_lncRNA01273	chr10	177985743	177986023	.	1	281	lincRNA	0	0	21.8337	41.3645
HanXRQr2_lncRNA01274	chr10	178904179	178904402	.	1	224	lincRNA	8.71016	44.7689	0	6.88752
HanXRQr2_lncRNA01275	chr10	179469259	179470008	.	1	750	lincRNA	0	0	7.15287	8.18036
HanXRQr2_lncRNA01276	chr10	180044273	180044704	.	1	432	lincRNA	0	0	12.4996	33.1201
HanXRQr2_lncRNA01277	chr10	180226591	180226868	.	1	278	lincRNA	12.2607	61.1082	2.45214	0
HanXRQr2_lncRNA01278	chr10	180449601	180450049	.	1	449	lincRNA	5.79384	0	42.0053	37.797
HanXRQr2_lncRNA01279	chr11	883445	884955	+	3	457	lincRNA	15.9768	8.1208	0.591733	11.2789
HanXRQr2_lncRNA01280	chr11	1239688	1247409	+	2	895	lincRNA	21.5777	1.43177	0.0998967	1.01066
HanXRQr2_lncRNA01281	chr11	1406461	1419546	+	2	283	lincRNA	0.88559	0.956559	1.14606	0.546605
HanXRQr2_lncRNA01282	chr11	2801280	2850515	+	2	513	lncNAT	0.387674	4.75783	0.138455	0
HanXRQr2_lncRNA01283	chr11	3502737	3503374	+	2	334	lincRNA	0	44.7365	0	0
HanXRQr2_lncRNA01284	chr11	5405552	5407235	+	4	1124	sense lncRNA	93.977	48.9817	88.6676	74.8894
HanXRQr2_lncRNA01285	chr11	5435228	5439407	+	4	261	lincRNA	2.95274	0.311176	0.92273	0.155588
HanXRQr2_lncRNA01286	chr11	6486660	6489167	+	3	1277	sense lncRNA	109.539	5.70404	0.271809	0
HanXRQr2_lncRNA01287	chr11	6492307	6492907	+	2	501	sense lncRNA	72.5025	251.572	78.9953	156.591
HanXRQr2_lncRNA01288	chr11	6494997	6495776	+	2	451	sense lncRNA	42.4129	48.9423	18.3407	14.8575
HanXRQr2_lncRNA01289	chr11	6546541	6547201	+	4	288	sense lncRNA	37.3448	20.6619	2.33405	4.9195
HanXRQr2_lncRNA01290	chr11	7500108	7506266	+	2	557	lincRNA	2.98844	2.17757	0.885464	4.35513
HanXRQr2_lncRNA01291	chr11	7872963	7902312	+	2	787	sense lncRNA	2.99143	8.83105	0.620444	1.81352
HanXRQr2_lncRNA01292	chr11	8121081	8129158	+	3	1875	sense lncRNA	56.0063	84.4736	13.6142	1.94095
HanXRQr2_lncRNA01293	chr11	8244620	8255065	+	5	983	sense lncRNA	32.1233	11.3934	13.6616	22.9113
HanXRQr2_lncRNA01294	chr11	8836145	8837541	+	3	302	lincRNA	7.91417	6.62622	0	0.552185
HanXRQr2_lncRNA01295	chr11	8916985	8918333	+	2	477	lincRNA	26.5118	24.2561	3.97676	5.05335
HanXRQr2_lncRNA01296	chr11	9049336	9051184	+	4	891	sense lncRNA	0	0	0	0.70347
HanXRQr2_lncRNA01297	chr11	9567222	9567886	+	2	398	lncNAT	1.02511	0	45.1047	68.5708
HanXRQr2_lncRNA01298	chr11	10046870	10048141	+	2	613	sense lncRNA	80.2722	29.716	1.02258	1.2129
HanXRQr2_lncRNA01299	chr11	10054507	10055309	+	2	713	lincRNA	116.913	44.1447	122.481	578.975
HanXRQr2_lncRNA01300	chr11	10056217	10056609	+	2	245	lincRNA	0	0	5.88857	26.4777
HanXRQr2_lncRNA01301	chr11	10898220	10903496	+	2	598	lincRNA	24.028	36.0897	0	0.33887
HanXRQr2_lncRNA01302	chr11	10912898	10913722	+	2	740	sense lncRNA	41.7806	4.67517	0	0
HanXRQr2_lncRNA01303	chr11	11626820	11630707	+	7	1101	sense lncRNA	96.4334	29.4357	55.9314	46.9131
HanXRQr2_lncRNA01304	chr11	12065421	12070532	+	4	794	sense lncRNA	1.01778	2.41441	0.508888	0
HanXRQr2_lncRNA01305	chr11	12349804	12350843	+	2	508	lincRNA	2.57916	15.7315	0	0
HanXRQr2_lncRNA01306	chr11	12351732	12354920	+	2	707	sense lncRNA	127.237	13.256	7.25684	4.07876
HanXRQr2_lncRNA01307	chr11	12431444	12433722	+	5	634	sense lncRNA	86.745	23.9318	32.6042	36.8786
HanXRQr2_lncRNA01308	chr11	12543200	12548259	+	2	658	lincRNA	35.7311	1.67696	16.5803	14.6353
HanXRQr2_lncRNA01309	chr11	14094893	14098202	+	3	796	sense lncRNA	33.5595	14.1468	0	0
HanXRQr2_lncRNA01310	chr11	14987199	14990966	+	6	841	sense lncRNA	20.0818	73.5599	0.361835	0
HanXRQr2_lncRNA01311	chr11	15508437	15510085	+	3	560	sense lncRNA	25.2413	13.0984	25.2413	268.05
HanXRQr2_lncRNA01312	chr11	16176003	16183781	+	6	780	lincRNA	0.892483	0	4.16492	0
HanXRQr2_lncRNA01313	chr11	16676223	16677126	+	3	455	sense lncRNA	3.01636	0	0.754089	26.7046
HanXRQr2_lncRNA01314	chr11	16820999	16823157	+	5	1193	sense lncRNA	2.50107	4.21724	3.57296	13.8566
HanXRQr2_lncRNA01315	chr11	17627137	17627625	+	2	295	lincRNA	45.2192	3.15502	87.7784	550.551
HanXRQr2_lncRNA01316	chr11	17743366	17749942	+	14	2207	sense lncRNA	82.1107	26.845	6.66129	2.38392
HanXRQr2_lncRNA01317	chr11	18238871	18240737	+	3	1068	sense lncRNA	29.6092	87.5936	1.39338	0
HanXRQr2_lncRNA01318	chr11	20400054	20401867	+	2	695	sense lncRNA	0.492894	2.25478	1.47868	0
HanXRQr2_lncRNA01319	chr11	24454751	24455831	+	5	414	sense lncRNA	4.28161	9.62602	170.551	166.651
HanXRQr2_lncRNA01320	chr11	26162151	26175636	+	2	323	lincRNA	1.77321	0	0.286001	0.385798
HanXRQr2_lncRNA01321	chr11	27610027	27611272	+	3	546	lincRNA	10.395	40.1847	0	0.717583
HanXRQr2_lncRNA01322	chr11	31617465	31620301	+	3	498	lincRNA	0	0	0.961151	8.19416
HanXRQr2_lncRNA01323	chr11	32440655	32442067	+	2	628	sense lncRNA	7.36428	0	1.84107	37.1234
HanXRQr2_lncRNA01324	chr11	33013368	33013976	+	2	528	sense lncRNA	23.5068	11.7453	14.5518	35.2358
HanXRQr2_lncRNA01325	chr11	35227160	35229229	+	3	1149	sense lncRNA	36.4452	11.9251	26.0772	64.8425
HanXRQr2_lncRNA01326	chr11	36098098	36104899	+	2	200	lncNAT	0	0	1.05158	2.70594
HanXRQr2_lncRNA01327	chr11	37217074	37220391	+	7	1383	sense lncRNA	532.17	301.266	19.7617	88.2041
HanXRQr2_lncRNA01328	chr11	37373158	37374360	+	2	736	lincRNA	32.8665	26.7564	15.2999	30.4725
HanXRQr2_lncRNA01329	chr11	37769768	37770704	+	5	387	lincRNA	2.77634	3.29307	14.5758	44.4565
HanXRQr2_lncRNA01330	chr11	37880786	37887250	+	2	646	lncNAT	4.7022	0.738109	12.0321	5.06132
HanXRQr2_lncRNA01331	chr11	38139189	38140862	+	2	769	lincRNA	14.2852	18.6483	0	0
HanXRQr2_lncRNA01332	chr11	40200541	40203582	+	2	2169	sense lncRNA	22.8577	14.1082	0.44819	4.70274
HanXRQr2_lncRNA01333	chr11	40217731	40220481	+	2	1878	sense lncRNA	86.5253	11.2163	6.14661	10.6555
HanXRQr2_lncRNA01334	chr11	43031420	43031914	+	2	412	lincRNA	0	68.8582	0	0
HanXRQr2_lncRNA01335	chr11	44670989	44671439	+	2	415	sense lncRNA	229.197	37.4929	374.584	144.204
HanXRQr2_lncRNA01336	chr11	46107997	46108505	+	2	247	lincRNA	2.55544	0	30.6652	9.09315
HanXRQr2_lncRNA01337	chr11	46142046	46142568	+	2	429	lincRNA	35.9011	22.1584	0	0
HanXRQr2_lncRNA01338	chr11	51254108	51263277	+	3	1533	lincRNA	0.371699	0	0.371699	1.56006
HanXRQr2_lncRNA01339	chr11	53836356	53838440	+	5	342	lincRNA	0	0.980858	0	8.17382
HanXRQr2_lncRNA01340	chr11	55041749	55043015	+	2	310	lincRNA	9.2395	2.43537	8.7262	3.65305
HanXRQr2_lncRNA01341	chr11	57003867	57004311	+	1	445	intronic lncRNA	3.0638	38.1754	10.7233	6.0277
HanXRQr2_lncRNA01342	chr11	57830453	57831946	+	3	516	sense lncRNA	5.22376	1.549	2.61188	7.74501
HanXRQr2_lncRNA01343	chr11	58146724	58151615	+	2	221	lincRNA	0	0	0.731078	1.25414
HanXRQr2_lncRNA01344	chr11	59006904	59013203	+	2	224	lincRNA	0.857114	1.34201	0	0
HanXRQr2_lncRNA01345	chr11	59422669	59423923	+	2	974	lincRNA	80.3913	0	2.17274	12.8239
HanXRQr2_lncRNA01346	chr11	59626197	59628336	+	2	1877	lincRNA	44.6981	193.284	23.07	0.607811
HanXRQr2_lncRNA01347	chr11	60116024	60120095	+	12	1728	sense lncRNA	294.643	492.287	155.525	217.818
HanXRQr2_lncRNA01348	chr11	61282465	61283618	+	2	565	lincRNA	17.38	0	20.7223	2.25427
HanXRQr2_lncRNA01349	chr11	62001059	62004491	+	2	389	lincRNA	11.5172	26.8259	4.17	7.03202
HanXRQr2_lncRNA01350	chr11	62391457	62392177	+	2	353	lincRNA	28.8647	26.7477	54.1214	65.2643
HanXRQr2_lncRNA01351	chr11	63379333	63382362	+	4	963	sense lncRNA	21.1308	5.58063	6.11012	1.71712
HanXRQr2_lncRNA01352	chr11	66033267	66033898	+	2	340	lncNAT	2.15727	0	1.07863	15.562
HanXRQr2_lncRNA01353	chr11	66110908	66111456	+	2	257	lncNAT	0	0	1.18462	1.4051
HanXRQr2_lncRNA01354	chr11	67068067	67073279	+	3	1296	sense lncRNA	30.8727	14.3845	85.5861	58.8458
HanXRQr2_lncRNA01355	chr11	67397932	67398584	+	2	575	sense lncRNA	122.857	211.142	96.8683	38.8422
HanXRQr2_lncRNA01356	chr11	68352520	68358954	+	6	1018	sense lncRNA	230.926	208.376	178.822	138.988
HanXRQr2_lncRNA01357	chr11	70095860	70098376	+	3	1647	lincRNA	10.4202	6.20127	28.1959	5.16773
HanXRQr2_lncRNA01358	chr11	70297540	70299069	+	3	306	lincRNA	0	14.6096	0	0
HanXRQr2_lncRNA01359	chr11	71068457	71074342	+	2	1093	intronic lncRNA	6.18757	26.7357	4.08822	6.02863
HanXRQr2_lncRNA01360	chr11	71415793	71418420	+	7	1751	sense lncRNA	60.5599	83.7853	27.2179	35.0186
HanXRQr2_lncRNA01361	chr11	72186038	72194908	+	3	1344	lincRNA	0.173916	1.90613	0.347831	0
HanXRQr2_lncRNA01362	chr11	73018788	73020370	+	3	481	sense lncRNA	11.1965	25.9817	13.7803	16.3798
HanXRQr2_lncRNA01363	chr11	74381668	74393463	+	6	1718	sense lncRNA	0.530583	0.0577905	1.06117	0.462324
HanXRQr2_lncRNA01364	chr11	74566654	74573999	+	2	929	lincRNA	0.31503	1.50505	0.31503	0
HanXRQr2_lncRNA01365	chr11	75479690	75480652	+	2	877	lincRNA	32.5629	38.0669	9.20255	17.6408
HanXRQr2_lncRNA01366	chr11	76300650	76301636	+	2	643	lincRNA	0.658924	10.9419	21.0856	32.0441
HanXRQr2_lncRNA01367	chr11	76401752	76405555	+	8	1245	lincRNA	6.58124	3.04649	2.35044	13.4404
HanXRQr2_lncRNA01368	chr11	78917819	78921185	+	4	1172	sense lncRNA	0.386313	1.60375	0.193157	5.04035
HanXRQr2_lncRNA01369	chr11	81023543	81024474	+	2	801	lincRNA	42.2119	0.697809	10.7599	0
HanXRQr2_lncRNA01370	chr11	83103762	83113591	+	4	1129	sense lncRNA	4.00212	1.94176	17.8276	7.0042
HanXRQr2_lncRNA01371	chr11	86416674	86419781	+	4	1503	sense lncRNA	345.989	230.806	226.109	398.627
HanXRQr2_lncRNA01372	chr11	91250495	91250883	+	2	301	lincRNA	29.7914	45.9696	0	0
HanXRQr2_lncRNA01373	chr11	91856021	91858595	+	5	580	sense lncRNA	2.77823	7.78892	26.5195	25.1642
HanXRQr2_lncRNA01374	chr11	91857671	91859228	+	4	1094	sense lncRNA	0	0	9.18212	2.18773
HanXRQr2_lncRNA01375	chr11	93016837	93019193	+	3	887	lincRNA	21.9279	0.551853	7.20019	4.96667
HanXRQr2_lncRNA01376	chr11	94019978	94020414	+	2	388	lincRNA	24.9591	81.8406	0	0
HanXRQr2_lncRNA01377	chr11	94333248	94334323	+	2	824	lincRNA	10.8796	20.0737	9.67076	86.03
HanXRQr2_lncRNA01378	chr11	94780882	94782335	+	2	717	lincRNA	43.6023	14.7583	7.50147	0
HanXRQr2_lncRNA01379	chr11	95569977	95572212	+	3	618	sense lncRNA	11.1964	7.31695	10.7965	3.04873
HanXRQr2_lncRNA01380	chr11	95643356	95645627	+	3	344	lincRNA	2.03715	0	0	6.29748
HanXRQr2_lncRNA01381	chr11	96377566	96381513	+	5	758	lincRNA	0	0	2.6357	4.2986
HanXRQr2_lncRNA01382	chr11	96472652	96475183	+	4	601	lincRNA	2.47187	0	7.4156	8.61543
HanXRQr2_lncRNA01383	chr11	97327633	97332852	+	4	705	sense lncRNA	17.4378	13.4557	15.2212	9.96718
HanXRQr2_lncRNA01384	chr11	97543936	97546398	+	4	875	sense lncRNA	65.7712	0	51.9906	10.298
HanXRQr2_lncRNA01385	chr11	99945459	99947837	+	2	788	lincRNA	14.0408	8.64418	28.0816	36.0801
HanXRQr2_lncRNA01386	chr11	100421588	100431474	+	3	461	lncNAT	8.02505	7.4901	11.5771	11.5472
HanXRQr2_lncRNA01387	chr11	100879138	100879460	+	2	221	lincRNA	0	0	44.2902	42.2103
HanXRQr2_lncRNA01388	chr11	102150928	102162031	+	3	540	lincRNA	3.82089	0.175709	1.181	2.86992
HanXRQr2_lncRNA01389	chr11	102728641	102729366	+	2	629	lncNAT	13.1457	0	79.8129	88.672
HanXRQr2_lncRNA01390	chr11	105693363	105700237	+	2	477	lincRNA	0	0	2.55413	2.8051
HanXRQr2_lncRNA01391	chr11	106026332	106045087	+	2	418	lincRNA	0.238353	1.81728	3.67063	0.654219
HanXRQr2_lncRNA01392	chr11	107608953	107615993	+	3	258	lincRNA	0	4.06416	0.219117	0
HanXRQr2_lncRNA01393	chr11	108410998	108414926	+	2	2791	lincRNA	18.0444	9.78536	13.3598	9.33023
HanXRQr2_lncRNA01394	chr11	108442287	108447659	+	2	535	lincRNA	8.6532	0.126874	7.82116	0.507498
HanXRQr2_lncRNA01395	chr11	110081006	110082224	+	2	1097	sense lncRNA	86.9634	97.4536	28.81	14.5548
HanXRQr2_lncRNA01396	chr11	112998373	112999806	+	4	805	lincRNA	59.8567	15.2122	43.022	27.0967
HanXRQr2_lncRNA01397	chr11	114029227	114030366	+	2	967	sense lncRNA	0	146.616	218.564	514.582
HanXRQr2_lncRNA01398	chr11	115288884	115290545	+	2	805	sense lncRNA	36.5821	45.1183	36.0441	20.0981
HanXRQr2_lncRNA01399	chr11	117754436	117760365	+	8	1593	sense lncRNA	62.3106	16.0122	277.991	194.12
HanXRQr2_lncRNA01400	chr11	119409281	119417273	+	3	601	sense lncRNA	0.671169	0.0852867	0.671169	0.25586
HanXRQr2_lncRNA01401	chr11	121995178	122008959	+	2	291	lincRNA	0.223887	0.89659	0.503746	0.235945
HanXRQr2_lncRNA01402	chr11	124682765	124683885	+	5	647	sense lncRNA	52.906	48.6536	13.3785	79.7599
HanXRQr2_lncRNA01403	chr11	124683939	124684830	+	4	268	sense lncRNA	30.6223	38.916	16.7693	49.2937
HanXRQr2_lncRNA01404	chr11	127703068	127717372	+	5	1445	sense lncRNA	54.3778	12.4855	70.0661	25.2568
HanXRQr2_lncRNA01405	chr11	134096364	134099462	+	4	725	lincRNA	4.17949	2.30812	17.8178	2.01961
HanXRQr2_lncRNA01406	chr11	135483853	135486823	+	7	967	sense lncRNA	24.9258	2.18902	6.23146	10.7262
HanXRQr2_lncRNA01407	chr11	138116562	138124108	+	2	516	sense lncRNA	11.3812	2.25097	29.7175	29.3811
HanXRQr2_lncRNA01408	chr11	138607639	138608445	+	2	419	intronic lncRNA	20.1474	7.64711	12.0884	22.9413
HanXRQr2_lncRNA01409	chr11	138790316	138791544	+	2	1121	sense lncRNA	0	0	0	2.2187
HanXRQr2_lncRNA01410	chr11	139161817	139163798	+	4	1575	sense lncRNA	35.7701	36.0892	7.56676	9.4734
HanXRQr2_lncRNA01411	chr11	140303962	140305305	+	2	1245	sense lncRNA	0.483898	0	15.0008	1.14792
HanXRQr2_lncRNA01412	chr11	140750511	140757578	+	3	1218	lincRNA	8.47557	9.06614	0.379503	2.70055
HanXRQr2_lncRNA01413	chr11	141818487	141820296	+	2	944	lincRNA	26.3639	11.3616	13.5586	80.0252
HanXRQr2_lncRNA01414	chr11	141920262	141935204	+	2	230	lncNAT	236.85	288.676	221.269	365.697
HanXRQr2_lncRNA01415	chr11	141935355	141936098	+	4	294	lincRNA	13.2194	0	20.4299	0
HanXRQr2_lncRNA01416	chr11	141936597	141938889	+	3	1995	lincRNA	12.4474	0	35.6601	13.8978
HanXRQr2_lncRNA01417	chr11	141993010	141993288	+	2	222	lincRNA	312.75	32.0469	163.705	144.211
HanXRQr2_lncRNA01418	chr11	143092646	143093381	+	2	637	sense lncRNA	0	0	1.76728	0
HanXRQr2_lncRNA01419	chr11	143494532	143502387	+	8	2365	sense lncRNA	2.50387	0	0	0
HanXRQr2_lncRNA01420	chr11	143659258	143660415	+	4	356	lncNAT	88.8913	13.126	21.7813	21.6192
HanXRQr2_lncRNA01421	chr11	144155647	144164240	+	4	451	lincRNA	4.01082	2.9621	6.73515	1.97473
HanXRQr2_lncRNA01422	chr11	145147434	145150463	+	3	700	sense lncRNA	382.726	245.006	283.872	103.717
HanXRQr2_lncRNA01423	chr11	145197803	145199803	+	3	1101	sense lncRNA	57.4408	17.5509	16.9624	11.0506
HanXRQr2_lncRNA01424	chr11	145572003	145586292	+	2	374	lincRNA	0	3.62899	0	0.875964
HanXRQr2_lncRNA01425	chr11	145906187	145908840	+	4	956	sense lncRNA	88.9525	31.9722	37.7374	15.4048
HanXRQr2_lncRNA01426	chr11	146102344	146102589	+	1	246	lincRNA	0	0	7.26918	0
HanXRQr2_lncRNA01427	chr11	146602620	146602982	+	2	266	lincRNA	0	0	76.5027	0
HanXRQr2_lncRNA01428	chr11	146984157	146986257	+	3	835	sense lncRNA	137.572	281.723	55.1587	208.526
HanXRQr2_lncRNA01429	chr11	147203117	147203464	+	2	259	lncNAT	69.1473	22.1667	33.6392	35.4668
HanXRQr2_lncRNA01430	chr11	148106277	148108131	+	2	1708	lincRNA	39.524	68.3534	2.892	0
HanXRQr2_lncRNA01431	chr11	148483118	148494173	+	13	1581	sense lncRNA	3.62816	4.6471	3.97702	4.05886
HanXRQr2_lncRNA01432	chr11	150091089	150091685	+	2	305	lincRNA	38.8236	25.4604	2.28374	20.9674
HanXRQr2_lncRNA01433	chr11	150374498	150379007	+	6	1781	sense lncRNA	0.288407	0	2.16305	0.171043
HanXRQr2_lncRNA01434	chr11	150375042	150381086	+	6	1261	sense lncRNA	1.77491	0.676622	0.591635	0.789392
HanXRQr2_lncRNA01435	chr11	151231629	151233634	+	5	984	sense lncRNA	4.07794	231.327	1.01949	18.7201
HanXRQr2_lncRNA01436	chr11	151258172	151260143	+	2	1875	sense lncRNA	1.31919	109.139	3.29796	13.3
HanXRQr2_lncRNA01437	chr11	151377113	151378997	+	3	1114	lincRNA	0	56.4162	0	2.89314
HanXRQr2_lncRNA01438	chr11	153096661	153097670	+	4	448	lincRNA	287.188	190.177	7.08311	29.0231
HanXRQr2_lncRNA01439	chr11	153391654	153391984	+	2	234	lincRNA	0	0	32.4148	0
HanXRQr2_lncRNA01440	chr11	154782176	154784272	+	4	587	sense lncRNA	18.7605	26.6567	18.7605	44.2111
HanXRQr2_lncRNA01441	chr11	154855544	154876537	+	6	1024	lincRNA	0.110232	6.62935	0	3.90326
HanXRQr2_lncRNA01442	chr11	155010715	155011589	+	2	802	lincRNA	0	17.8384	0	2.2298
HanXRQr2_lncRNA01443	chr11	155063643	155064384	+	2	641	lincRNA	0	97.6049	0	18.075
HanXRQr2_lncRNA01444	chr11	155615500	155616472	+	3	733	sense lncRNA	129.002	382.134	5.34724	61.8391
HanXRQr2_lncRNA01445	chr11	157433940	157434742	+	2	710	lincRNA	10.5672	4.04955	9.60651	3.23964
HanXRQr2_lncRNA01446	chr11	158665671	158666978	+	5	574	lincRNA	8.20283	0	2.73428	8.33879
HanXRQr2_lncRNA01447	chr11	161302755	161309795	+	4	538	sense lncRNA	3.69469	3.1772	2.95575	0.547793
HanXRQr2_lncRNA01448	chr11	161313721	161321029	+	3	1071	sense lncRNA	0.978785	0.527707	0.800824	0.633249
HanXRQr2_lncRNA01449	chr11	162224543	162226096	+	2	459	lincRNA	8.63039	10.9668	0	0
HanXRQr2_lncRNA01450	chr11	162588985	162590082	+	3	565	sense lncRNA	26.697	8.29236	0	0
HanXRQr2_lncRNA01451	chr11	164507457	164509205	+	2	336	lincRNA	4.67716	21.9821	13.252	9.71302
HanXRQr2_lncRNA01452	chr11	165789016	165789323	+	2	284	lincRNA	19.004	2.50455	2.11155	50.0911
HanXRQr2_lncRNA01453	chr11	167294517	167295723	+	2	360	lincRNA	47.4163	9.58661	0	0
HanXRQr2_lncRNA01454	chr11	167976826	167978706	+	2	1752	sense lncRNA	7.60539	0	19.0135	28.6305
HanXRQr2_lncRNA01455	chr11	169163151	169163933	+	2	550	lincRNA	25.7485	1.97038	6.64478	11.8223
HanXRQr2_lncRNA01456	chr11	169601402	169602907	+	2	1314	lincRNA	27.3101	0	59.9635	166.124
HanXRQr2_lncRNA01457	chr11	172100092	172102063	+	3	1247	lincRNA	13.1487	8.64219	10.8816	34.9145
HanXRQr2_lncRNA01458	chr11	173250920	173252260	+	6	563	sense lncRNA	5.08349	14.6685	7.11689	0
HanXRQr2_lncRNA01459	chr11	175712828	175714589	+	3	774	sense lncRNA	169.992	69.2529	41.6101	14.7017
HanXRQr2_lncRNA01460	chr11	176600961	176605914	+	2	370	sense lncRNA	55.925	53.8767	25.2057	41.4197
HanXRQr2_lncRNA01461	chr11	176606039	176608185	+	3	602	sense lncRNA	38.313	22.5433	72.4615	67.3123
HanXRQr2_lncRNA01462	chr11	176653130	176655500	+	5	1239	sense lncRNA	11.2131	12.4444	46.2898	58.0737
HanXRQr2_lncRNA01463	chr11	176759331	176760897	+	4	280	lincRNA	6.22551	2.4614	0	2.4614
HanXRQr2_lncRNA01464	chr11	176858482	176860490	+	5	540	lincRNA	3.56041	6.78642	28.4833	7.80439
HanXRQr2_lncRNA01465	chr11	177042952	177047679	+	8	2187	lincRNA	128.73	51.0328	85.657	96.7009
HanXRQr2_lncRNA01466	chr11	177047733	177049285	+	2	789	lincRNA	1.31686	72.542	0	5.7573
HanXRQr2_lncRNA01467	chr11	177081208	177174094	+	3	777	lncNAT	2.57659	10.8128	2.42256	7.84798
HanXRQr2_lncRNA01468	chr11	177394930	177459334	+	3	237	lincRNA	0.201106	0.555304	0.11643	0.222122
HanXRQr2_lncRNA01469	chr11	178039623	178040777	+	3	244	lincRNA	1.12616	7.34669	1.68924	0
HanXRQr2_lncRNA01470	chr11	178520031	178527007	+	4	909	sense lncRNA	7.43275	2.05183	0.768905	0.293119
HanXRQr2_lncRNA01471	chr11	178552787	178553502	+	3	556	lincRNA	30.1666	13.6248	0	0
HanXRQr2_lncRNA01472	chr11	178562576	178565911	+	9	1700	sense lncRNA	2.2478	6.70046	8.9912	33.7703
HanXRQr2_lncRNA01473	chr11	179172549	179175137	+	7	1188	lincRNA	0	0	4.48954	0
HanXRQr2_lncRNA01474	chr11	179926244	179926628	+	2	321	lincRNA	37.1578	10.6238	0	0
HanXRQr2_lncRNA01475	chr11	180304228	180310242	+	7	960	sense lncRNA	82.4625	17.0834	13.5941	5.40614
HanXRQr2_lncRNA01476	chr11	180405057	180412403	+	2	367	lincRNA	1.48457	0.243394	1.11343	0.121697
HanXRQr2_lncRNA01477	chr11	181317860	181318406	+	2	418	lincRNA	3860.54	191.793	718.129	40.897
HanXRQr2_lncRNA01478	chr11	181702928	181710015	+	7	886	sense lncRNA	6.63876	0	0.435329	3.94546
HanXRQr2_lncRNA01479	chr11	182130431	182132437	+	2	1967	lincRNA	135.184	120.729	16.983	20.0473
HanXRQr2_lncRNA01480	chr11	183096406	183097425	+	2	280	lincRNA	1.27521	3.78139	6.37606	13.613
HanXRQr2_lncRNA01481	chr11	183567727	183592404	+	3	637	lincRNA	1.19562	1.49168	0.36231	0.138118
HanXRQr2_lncRNA01482	chr11	186274068	186279971	+	2	344	lincRNA	12.1171	0.391973	3.19451	1.30658
HanXRQr2_lncRNA01483	chr11	186634227	186640681	+	2	793	lincRNA	15.3751	0	2.49325	0
HanXRQr2_lncRNA01484	chr11	187337053	187337381	+	1	329	lincRNA	168.818	79.0709	4.68938	3.95355
HanXRQr2_lncRNA01485	chr11	187337581	187338467	+	2	724	lincRNA	53.0294	60.4809	0	0
HanXRQr2_lncRNA01486	chr11	187550061	187550594	+	2	431	lincRNA	38.9728	0	29.2296	0
HanXRQr2_lncRNA01487	chr11	187742626	187743492	+	2	385	sense lncRNA	205.222	136.025	6.1876	6.29016
HanXRQr2_lncRNA01488	chr11	188571346	188572226	+	2	794	sense lncRNA	84.0575	25.099	1.7512	2.95282
HanXRQr2_lncRNA01489	chr11	188658051	188658731	+	3	474	lincRNA	154.157	114.225	37.0378	36.7622
HanXRQr2_lncRNA01490	chr11	125900	127353	-	3	339	lincRNA	12.5241	1.06108	0.894578	5.30538
HanXRQr2_lncRNA01491	chr11	1990011	1992665	-	2	1723	lincRNA	1.68382	30.2976	37.7176	7.18926
HanXRQr2_lncRNA01492	chr11	2653780	2654078	-	2	210	lincRNA	5.15988	71.7787	10.3198	13.0507
HanXRQr2_lncRNA01493	chr11	2705489	2706951	-	3	643	lincRNA	13.0468	34.2243	5.59149	11.0007
HanXRQr2_lncRNA01494	chr11	2801063	2802550	-	4	765	sense lncRNA	0	6.22099	0.437069	0.518416
HanXRQr2_lncRNA01495	chr11	2861702	3046377	-	3	256	sense lncRNA	1.47182	3.4846	0.692335	0.502018
HanXRQr2_lncRNA01496	chr11	3153585	3155006	-	4	791	lincRNA	0	0	0	2.74413
HanXRQr2_lncRNA01497	chr11	3170065	3171487	-	4	791	lincRNA	0	0	0	0.628327
HanXRQr2_lncRNA01498	chr11	3938336	3939707	-	3	377	lincRNA	0.948044	14.6184	6.63631	5.62247
HanXRQr2_lncRNA01499	chr11	4745475	4749776	-	3	2001	sense lncRNA	3.11753	48.3304	0	1.90152
HanXRQr2_lncRNA01500	chr11	5003572	5003952	-	2	288	lncNAT	216.641	3.41395	83.0118	221.907
HanXRQr2_lncRNA01501	chr11	5341439	5343960	-	2	679	lincRNA	0	0	8.109	9.57214
HanXRQr2_lncRNA01502	chr11	6613260	6613725	-	2	395	lincRNA	1.39562	28.1413	0	0
HanXRQr2_lncRNA01503	chr11	7321472	7323768	-	3	617	intronic lncRNA	50.6026	40.3616	14.7915	3.56132
HanXRQr2_lncRNA01504	chr11	9558603	9566740	-	2	537	lincRNA	0	0	11.0573	34.0592
HanXRQr2_lncRNA01505	chr11	9592441	9593845	-	2	260	lincRNA	19.9042	0	15.2753	4.94137
HanXRQr2_lncRNA01506	chr11	9702184	9703355	-	2	306	lincRNA	4.57735	8.14313	14.4949	11.0514
HanXRQr2_lncRNA01507	chr11	9731753	9733127	-	2	954	sense lncRNA	103.228	60.0695	32.5392	38.312
HanXRQr2_lncRNA01508	chr11	9765296	9781574	-	7	724	sense lncRNA	8.20766	10.0511	9.25455	18.5094
HanXRQr2_lncRNA01509	chr11	9877492	9879513	-	3	1238	sense lncRNA	33.7723	48.8326	16.4037	2.67053
HanXRQr2_lncRNA01510	chr11	10017723	10019290	-	3	553	lincRNA	185.893	71.2999	0	0
HanXRQr2_lncRNA01511	chr11	10026859	10027188	-	1	330	lincRNA	42.0765	0	91.1658	80.8021
HanXRQr2_lncRNA01512	chr11	10097959	10100012	-	5	814	sense lncRNA	12.9436	71.3894	24.8915	33.0829
HanXRQr2_lncRNA01513	chr11	10896108	10897840	-	3	333	lincRNA	16.8875	36.0552	2.62695	23.5917
HanXRQr2_lncRNA01514	chr11	11353460	11354344	-	2	772	lincRNA	0	0.770278	2.02059	30.8111
HanXRQr2_lncRNA01515	chr11	11777547	11778976	-	3	469	sense lncRNA	14.5649	1.81918	0	0
HanXRQr2_lncRNA01516	chr11	12170902	12186959	-	3	270	lncNAT	2.46222	0.72384	0.551878	1.22496
HanXRQr2_lncRNA01517	chr11	13672044	13673609	-	3	617	lincRNA	4.98359	0	7.47538	1.97038
HanXRQr2_lncRNA01518	chr11	13908440	13913596	-	2	599	sense lncRNA	492.219	226.439	319.188	279.711
HanXRQr2_lncRNA01519	chr11	15698022	15698399	-	2	300	lincRNA	541.965	591.817	0	2.04075
HanXRQr2_lncRNA01520	chr11	16254056	16255181	-	5	683	sense lncRNA	0	0	65.1127	98.6825
HanXRQr2_lncRNA01521	chr11	16632455	16633663	-	3	220	lincRNA	0	4.30345	5.74245	12.3724
HanXRQr2_lncRNA01522	chr11	17645049	17648967	-	3	464	lincRNA	8.52338	3.65036	40.0077	18.2518
HanXRQr2_lncRNA01523	chr11	17873633	17876095	-	2	883	sense lncRNA	7.92154	57.9413	0	0
HanXRQr2_lncRNA01524	chr11	18061664	18061997	-	2	224	lincRNA	0	0	40.1546	42.8611
HanXRQr2_lncRNA01525	chr11	18763840	18764435	-	3	436	lincRNA	22.0031	27.2801	5.1772	0
HanXRQr2_lncRNA01526	chr11	18772864	18773682	-	2	570	lincRNA	0.832352	0	0	0
HanXRQr2_lncRNA01527	chr11	18935561	18936470	-	4	620	sense lncRNA	17.6857	11.9859	22.5984	45.6961
HanXRQr2_lncRNA01528	chr11	22702720	22705941	-	6	934	lincRNA	54.1127	27.7164	46.6202	61.78
HanXRQr2_lncRNA01529	chr11	24702603	24704995	-	3	1718	lincRNA	1.12091	13.1041	0.373635	0
HanXRQr2_lncRNA01530	chr11	24751691	24754251	-	2	512	lincRNA	1.06473	0	2.12947	11.8702
HanXRQr2_lncRNA01531	chr11	28143182	28144383	-	4	485	sense lncRNA	53.2666	157.449	1.28353	0
HanXRQr2_lncRNA01532	chr11	28299245	28299766	-	2	441	lincRNA	1.30593	0	2.61186	0
HanXRQr2_lncRNA01533	chr11	30588559	30589348	-	2	528	lincRNA	40.3387	15.6233	9.87886	7.81167
HanXRQr2_lncRNA01534	chr11	31317489	31318910	-	4	464	sense lncRNA	2.51507	0.479393	6.91645	6.7115
HanXRQr2_lncRNA01535	chr11	31321408	31327218	-	8	1074	sense lncRNA	45.2822	29.3882	39.4166	73.8551
HanXRQr2_lncRNA01536	chr11	35883329	35895199	-	3	1464	lincRNA	0.828506	0	0.60255	0.689104
HanXRQr2_lncRNA01537	chr11	35930036	35931186	-	1	1151	lincRNA	1.69511	2.01061	0	0
HanXRQr2_lncRNA01538	chr11	36069775	36071300	-	3	954	lincRNA	52.7131	6.44508	6.25409	12.3043
HanXRQr2_lncRNA01539	chr11	36093811	36094707	-	2	446	sense lncRNA	26.8264	50.7389	0	1.71996
HanXRQr2_lncRNA01540	chr11	36640476	36640991	-	3	271	lincRNA	0	0	19.0605	0
HanXRQr2_lncRNA01541	chr11	37243551	37244905	-	2	969	lincRNA	38.1432	0	0.569301	0.959938
HanXRQr2_lncRNA01542	chr11	37390058	37390877	-	2	763	lincRNA	26.173	45.1553	106.278	174.977
HanXRQr2_lncRNA01543	chr11	37736838	37739135	-	3	246	lincRNA	24.123	15.4257	3.89081	3.26312
HanXRQr2_lncRNA01544	chr11	38024382	38025590	-	4	514	sense lncRNA	76.3862	64.4431	0	0
HanXRQr2_lncRNA01545	chr11	39504447	39505612	-	3	620	lincRNA	19.8474	0.557769	9.9237	12.8287
HanXRQr2_lncRNA01546	chr11	40393659	40395190	-	4	654	lincRNA	22.2486	31.5156	2.66983	0.583622
HanXRQr2_lncRNA01547	chr11	41490832	41491884	-	5	629	sense lncRNA	0.617624	0	62.38	31.5008
HanXRQr2_lncRNA01548	chr11	41566864	41568299	-	5	957	sense lncRNA	147.565	85.4494	117.679	229.289
HanXRQr2_lncRNA01549	chr11	41577700	41580944	-	8	1114	sense lncRNA	8.32021	3.2067	73.6933	104.017
HanXRQr2_lncRNA01550	chr11	42454641	42456834	-	3	791	lincRNA	6.92792	15.8462	2.85267	5.59277
HanXRQr2_lncRNA01551	chr11	45605610	45606220	-	2	528	sense lncRNA	124.99	171.371	84.5892	138.374
HanXRQr2_lncRNA01552	chr11	47795550	47804203	-	2	222	lincRNA	1.23981	1.4179	0	0.708951
HanXRQr2_lncRNA01553	chr11	47975278	47976667	-	2	1313	lincRNA	0	3.74307	109.883	131.007
HanXRQr2_lncRNA01554	chr11	48300148	48309392	-	6	920	lincRNA	1.62221	4.64221	37.9744	102.515
HanXRQr2_lncRNA01555	chr11	48316260	48317329	-	3	368	sense lncRNA	0	0	0.607811	23.07
HanXRQr2_lncRNA01556	chr11	49040230	49044224	-	4	482	lincRNA	12.757	0.170637	0	1.87701
HanXRQr2_lncRNA01557	chr11	49084873	49086242	-	2	1226	lincRNA	54.6176	0.949428	14.0767	42.2496
HanXRQr2_lncRNA01558	chr11	50992034	50998105	-	2	482	lncNAT	0	5.74279	0.673613	11.3383
HanXRQr2_lncRNA01559	chr11	51243877	51251139	-	2	1390	lincRNA	14.4166	0	7.34261	55.8664
HanXRQr2_lncRNA01560	chr11	55107160	55110934	-	6	1227	sense lncRNA	9.23715	1.80582	6.6318	6.86211
HanXRQr2_lncRNA01561	chr11	55495667	55503297	-	2	404	lincRNA	0.178665	0	1.87598	1.40602
HanXRQr2_lncRNA01562	chr11	56867620	56868218	-	2	536	sense lncRNA	99.011	13.434	40.9701	126.877
HanXRQr2_lncRNA01563	chr11	57352701	57358902	-	2	630	lincRNA	6.48741	1.31899	12.8307	2.96772
HanXRQr2_lncRNA01564	chr11	58170005	58179273	-	4	3834	sense lncRNA	5.59481	1.91219	9.35684	1.10319
HanXRQr2_lncRNA01565	chr11	58378541	58379328	-	2	376	lincRNA	17.3019	11.3466	1.73019	3.40397
HanXRQr2_lncRNA01566	chr11	58387645	58395472	-	2	1117	sense lncRNA	65.4678	47.5968	106.427	13.9933
HanXRQr2_lncRNA01567	chr11	58772703	58774067	-	3	1017	sense lncRNA	450.002	215.746	148.691	254.2
HanXRQr2_lncRNA01568	chr11	58996940	59000269	-	2	814	sense lncRNA	82.6131	34.9795	23.8269	16.4473
HanXRQr2_lncRNA01569	chr11	59083214	59083533	-	1	320	lincRNA	203.969	247.115	27.9409	112.906
HanXRQr2_lncRNA01570	chr11	59172041	59173091	-	3	431	lincRNA	8.07367	0	0.73397	13.6136
HanXRQr2_lncRNA01571	chr11	59293765	59296643	-	2	383	lincRNA	4.26208	7.76406	0.236782	3.10562
HanXRQr2_lncRNA01572	chr11	60138153	60139144	-	2	776	lincRNA	2.62241	40.4364	28.8465	11.6644
HanXRQr2_lncRNA01573	chr11	61304219	61305188	-	3	656	lincRNA	0	2.81112	39.6358	14.7584
HanXRQr2_lncRNA01574	chr11	61746000	61748348	-	4	925	lincRNA	7.88151	10.7978	4.59755	16.8888
HanXRQr2_lncRNA01575	chr11	61920869	61924115	-	3	1694	lincRNA	11.1272	6.05802	4.61882	9.3624
HanXRQr2_lncRNA01576	chr11	61932916	61935797	-	3	1329	lincRNA	9.70347	5.08558	10.1548	7.49454
HanXRQr2_lncRNA01577	chr11	64833442	64835963	-	6	1017	sense lncRNA	516.541	513.57	399.903	135.15
HanXRQr2_lncRNA01578	chr11	66492704	66493436	-	2	563	lincRNA	60.9897	20.4602	71.9678	73.4707
HanXRQr2_lncRNA01579	chr11	66790713	66803261	-	3	814	lincRNA	22.0682	0.155477	3.87269	0
HanXRQr2_lncRNA01580	chr11	67559244	67561455	-	2	1172	lncNAT	12.3272	14.1473	75.5043	437.353
HanXRQr2_lncRNA01581	chr11	71950099	71953613	-	6	780	sense lncRNA	0	0.43892	1.11014	0
HanXRQr2_lncRNA01582	chr11	73034165	73047192	-	8	1076	sense lncRNA	50.0755	52.0214	48.2964	60.806
HanXRQr2_lncRNA01583	chr11	73758097	73762030	-	2	1107	sense lncRNA	19.1768	3.13738	138.371	25.099
HanXRQr2_lncRNA01584	chr11	74064982	74069314	-	2	362	lincRNA	6.19046	0	0	0
HanXRQr2_lncRNA01585	chr11	75526935	75527542	-	2	499	lincRNA	0	0	5.8823	25.7879
HanXRQr2_lncRNA01586	chr11	76513105	76514001	-	2	370	lincRNA	18.0596	32.6267	8.59981	0
HanXRQr2_lncRNA01587	chr11	77885260	77886350	-	2	980	sense lncRNA	163.082	897.387	0	0
HanXRQr2_lncRNA01588	chr11	85081297	85081940	-	2	540	lincRNA	2.01975	0	61.6023	52.7045
HanXRQr2_lncRNA01589	chr11	86323373	86330703	-	2	649	lincRNA	3.99854	0.177427	0	0
HanXRQr2_lncRNA01590	chr11	86590771	86592513	-	2	1342	lincRNA	89.1771	0	4.47751	0
HanXRQr2_lncRNA01591	chr11	87025063	87026199	-	3	290	lincRNA	5.50463	8.3938	12.582	12.5907
HanXRQr2_lncRNA01592	chr11	87578889	87580525	-	2	1260	lincRNA	51.364	1.19186	3.29861	0.397287
HanXRQr2_lncRNA01593	chr11	87584470	87585977	-	2	1131	lincRNA	18.0821	0	2.26027	0
HanXRQr2_lncRNA01594	chr11	88801088	88801510	-	2	343	intronic lncRNA	33.8248	58.3567	21.5249	40.1202
HanXRQr2_lncRNA01595	chr11	90327153	90327772	-	3	436	lincRNA	18.7474	31.8858	18.7474	2.19902
HanXRQr2_lncRNA01596	chr11	92231362	92241305	-	3	1707	lincRNA	0.775747	13.0804	0.310299	2.48528
HanXRQr2_lncRNA01597	chr11	92376460	92378175	-	5	529	lincRNA	6.7534	5.21042	6.7534	0.521042
HanXRQr2_lncRNA01598	chr11	94925364	94925999	-	2	452	lincRNA	13.2935	0	21.4741	60.6449
HanXRQr2_lncRNA01599	chr11	95580936	95581526	-	2	532	intronic lncRNA	15.1287	33.4504	6.0515	0
HanXRQr2_lncRNA01600	chr11	97848688	97852227	-	6	1312	sense lncRNA	4.62167	22.7316	9.82105	1.01029
HanXRQr2_lncRNA01601	chr11	100395533	100397071	-	4	1162	lincRNA	85.7848	12.0297	48.1747	128.316
HanXRQr2_lncRNA01602	chr11	105822607	105823769	-	2	731	lincRNA	57.6596	75.6138	0	0
HanXRQr2_lncRNA01603	chr11	108424503	108432433	-	2	1827	lncNAT	0.972642	0	2.62613	1.80405
HanXRQr2_lncRNA01604	chr11	108428041	108434597	-	2	453	sense lncRNA	32.229	11.3178	26.615	23.8629
HanXRQr2_lncRNA01605	chr11	110090950	110091535	-	2	553	lncNAT	27.7457	42.1244	11.0983	0
HanXRQr2_lncRNA01606	chr11	112179806	112180537	-	2	438	lincRNA	0	0	14.7536	23.1002
HanXRQr2_lncRNA01607	chr11	113297767	113302081	-	2	585	sense lncRNA	192.265	27.1444	91.4721	32.7391
HanXRQr2_lncRNA01608	chr11	114656109	114657295	-	3	276	lincRNA	19.5845	0	5.27276	1.72291
HanXRQr2_lncRNA01609	chr11	118722753	118724868	-	2	606	lincRNA	10.2076	1.22941	5.1038	10.7573
HanXRQr2_lncRNA01610	chr11	119764463	119765299	-	2	700	lincRNA	1.84326	10.1011	1.84326	3.10804
HanXRQr2_lncRNA01611	chr11	123821627	123825940	-	5	525	sense lncRNA	6.16276	14.9225	70.1607	25.0782
HanXRQr2_lncRNA01612	chr11	125975218	125976063	-	2	336	lincRNA	0.805788	0	1.61158	19.0236
HanXRQr2_lncRNA01613	chr11	125984669	125986846	-	3	294	lincRNA	0.597207	0	0	4.95851
HanXRQr2_lncRNA01614	chr11	127094615	127104009	-	3	800	lincRNA	2.17678	2.56955	3.4103	7.80382
HanXRQr2_lncRNA01615	chr11	128153285	128153863	-	1	579	lincRNA	0	62.6182	0	0
HanXRQr2_lncRNA01616	chr11	128560293	128563423	-	4	1065	sense lncRNA	73.6762	111.257	49.403	22.4257
HanXRQr2_lncRNA01617	chr11	128867785	128870644	-	2	1323	sense lncRNA	34.794	41.6138	50.7076	25.9234
HanXRQr2_lncRNA01618	chr11	129569801	129575970	-	2	920	sense lncRNA	13.5897	11.8828	10.4961	4.34737
HanXRQr2_lncRNA01619	chr11	129806188	129807278	-	2	1005	lincRNA	0	38.7398	27.0445	18.1202
HanXRQr2_lncRNA01620	chr11	129867559	129869451	-	2	907	sense lncRNA	5.70504	20.27	3.66752	3.77916
HanXRQr2_lncRNA01621	chr11	134126740	134128080	-	2	995	sense lncRNA	0	0.666748	0	0
HanXRQr2_lncRNA01622	chr11	134132661	134133760	-	2	1031	lincRNA	21.1335	1.23945	26.0104	34.7045
HanXRQr2_lncRNA01623	chr11	134948918	134949405	-	3	296	lincRNA	11.0652	1.3327	12.6459	85.2929
HanXRQr2_lncRNA01624	chr11	135681114	135683051	-	4	586	lincRNA	57.3356	258.821	0	0.922713
HanXRQr2_lncRNA01625	chr11	135981988	135983882	-	2	948	lincRNA	23.3374	186.439	1.37279	0
HanXRQr2_lncRNA01626	chr11	135808101	135811761	-	5	693	lincRNA	10.0132	4.09651	0.488451	0
HanXRQr2_lncRNA01627	chr11	135893650	135895439	-	2	681	lincRNA	13.7101	51.9482	1.90418	0
HanXRQr2_lncRNA01628	chr11	137260146	137261097	-	2	279	lincRNA	0	0	8.19779	0.810297
HanXRQr2_lncRNA01629	chr11	139291925	139294619	-	3	433	lncNAT	1.26474	0	3.03538	5.64002
HanXRQr2_lncRNA01630	chr11	140462752	140479677	-	2	264	lincRNA	0.768473	0.09115	0	0
HanXRQr2_lncRNA01631	chr11	140574145	140583074	-	2	1029	lincRNA	14.518	4.42759	18.6231	10.9163
HanXRQr2_lncRNA01632	chr11	140720630	140723297	-	2	848	lincRNA	20.8175	0	1.73479	2.92515
HanXRQr2_lncRNA01633	chr11	140772756	140775064	-	2	545	sense lncRNA	93.2941	88.6752	90.0465	123.913
HanXRQr2_lncRNA01634	chr11	140938013	140938411	-	2	296	lincRNA	44.0092	19.3334	4.88991	0
HanXRQr2_lncRNA01635	chr11	141652261	141659748	-	2	1010	sense lncRNA	21.7318	124.632	13.4928	12.3812
HanXRQr2_lncRNA01636	chr11	141940323	141943802	-	8	1450	lincRNA	10.1967	4.29834	17.0684	2.4295
HanXRQr2_lncRNA01637	chr11	142884194	142886495	-	2	2231	lincRNA	0	0	0.296132	0.776811
HanXRQr2_lncRNA01638	chr11	142893396	142894224	-	3	218	lincRNA	3.23562	0	5.3927	8.22312
HanXRQr2_lncRNA01639	chr11	142897200	142898001	-	2	665	lincRNA	0	0	3.84739	0
HanXRQr2_lncRNA01640	chr11	143090638	143093312	-	4	1519	sense lncRNA	105.249	44.4548	37.7163	37.4356
HanXRQr2_lncRNA01641	chr11	143103241	143107194	-	4	445	sense lncRNA	29.1132	68.6732	8.38854	4.48717
HanXRQr2_lncRNA01642	chr11	143907634	143913762	-	2	436	lincRNA	23.3446	60.2875	8.70116	12.5861
HanXRQr2_lncRNA01643	chr11	144197238	144200358	-	2	205	lincRNA	0.572963	0	5.15667	0
HanXRQr2_lncRNA01644	chr11	144911490	144912754	-	3	648	sense lncRNA	87.8391	21.2042	38.2612	15.5497
HanXRQr2_lncRNA01645	chr11	145727809	145729285	-	2	519	sense lncRNA	7.92583	3.65594	2.20162	18.2797
HanXRQr2_lncRNA01646	chr11	147257729	147258930	-	2	1048	lincRNA	6.80562	54.3011	0.567135	0
HanXRQr2_lncRNA01647	chr11	147297586	147299501	-	3	1166	lincRNA	4.7521	28.1828	6.44927	12.8836
HanXRQr2_lncRNA01648	chr11	147560545	147564804	-	7	1154	sense lncRNA	42.3967	101.774	18.6797	7.84111
HanXRQr2_lncRNA01649	chr11	148495147	148495598	-	2	342	lincRNA	0	2.87769	49.4926	2.87769
HanXRQr2_lncRNA01650	chr11	150154195	150155098	-	2	290	lincRNA	0.754089	22.7483	0.754089	0
HanXRQr2_lncRNA01651	chr11	154325135	154338391	-	3	730	lincRNA	3.38498	0	1.07927	2.15297
HanXRQr2_lncRNA01652	chr11	154388570	154393156	-	2	559	sense lncRNA	9.07411	7.39954	0.425349	0.336343
HanXRQr2_lncRNA01653	chr11	154848820	154849089	-	1	270	lincRNA	2.5248	149.018	0	23.1806
HanXRQr2_lncRNA01654	chr11	155376749	155535326	-	2	272	lncNAT	2.84212	1.48854	2.69448	0.520501
HanXRQr2_lncRNA01655	chr11	156282520	156285126	-	3	1434	sense lncRNA	48.358	14.6433	28.809	29.2865
HanXRQr2_lncRNA01656	chr11	156872364	156890445	-	2	992	lincRNA	0.0426614	10.5024	6.56985	0
HanXRQr2_lncRNA01657	chr11	156896169	156897480	-	4	485	sense lncRNA	25.4597	2.72594	9.35254	8.85931
HanXRQr2_lncRNA01658	chr11	158156391	158164862	-	3	1019	sense lncRNA	3.99181	3.18686	0	0
HanXRQr2_lncRNA01659	chr11	158200084	158200579	-	2	384	lincRNA	55.8818	10.9951	16.2238	15.1183
HanXRQr2_lncRNA01660	chr11	158780489	158781110	-	3	469	lincRNA	26.3034	34.4994	30.6873	24.4371
HanXRQr2_lncRNA01661	chr11	158999846	159000338	-	2	345	lincRNA	19.7878	29.7295	2.63837	0
HanXRQr2_lncRNA01662	chr11	159566245	159570118	-	2	352	lincRNA	5.07754	0	46.1595	40.8243
HanXRQr2_lncRNA01663	chr11	160361514	160362679	-	2	223	lincRNA	0	6.6158	0	0
HanXRQr2_lncRNA01664	chr11	160581385	160583222	-	2	443	sense lncRNA	0	9.64315	0	1.48356
HanXRQr2_lncRNA01665	chr11	162770335	162770966	-	2	606	lincRNA	65.7966	12.7326	0	0
HanXRQr2_lncRNA01666	chr11	165959562	165960050	-	2	368	sense lncRNA	63.9955	224.444	9.14222	2.78812
HanXRQr2_lncRNA01667	chr11	166887778	166891470	-	3	1111	lincRNA	6.05759	0	1.67106	1.05663
HanXRQr2_lncRNA01668	chr11	167489608	167492425	-	5	767	sense lncRNA	7.25723	1.58642	14.7564	23.1618
HanXRQr2_lncRNA01669	chr11	167563657	167567175	-	5	966	lincRNA	2.03264	3.87437	1.2704	1.74347
HanXRQr2_lncRNA01670	chr11	168012434	168014675	-	3	1508	sense lncRNA	117.328	88.7643	50.5781	51.9242
HanXRQr2_lncRNA01671	chr11	168338022	168338795	-	4	426	sense lncRNA	31.7068	12.707	23.7801	6.93108
HanXRQr2_lncRNA01672	chr11	168564801	168565322	-	2	402	lincRNA	1.2459	91.6225	0	0
HanXRQr2_lncRNA01673	chr11	169763307	169765107	-	2	869	lincRNA	13.4042	3.7851	22.3403	8.32722
HanXRQr2_lncRNA01674	chr11	170042477	170047988	-	2	588	sense lncRNA	3.49874	1.41587	6.29774	4.4836
HanXRQr2_lncRNA01675	chr11	170687125	170694199	-	3	1175	sense lncRNA	1.25259	0.252752	0.192706	0
HanXRQr2_lncRNA01676	chr11	170764008	170771137	-	2	651	lincRNA	0.501604	0	0.501604	2.19902
HanXRQr2_lncRNA01677	chr11	170951238	170965687	-	2	1467	lincRNA	4.85915	3.34131	4.10433	1.85628
HanXRQr2_lncRNA01678	chr11	171711429	171714475	-	3	2857	lincRNA	108.356	0	14.1774	1.4941
HanXRQr2_lncRNA01679	chr11	171758139	171759653	-	2	1151	sense lncRNA	229.032	277.97	145.789	872.273
HanXRQr2_lncRNA01680	chr11	172233594	172236129	-	3	272	lincRNA	4.35966	0	1.28225	3.65017
HanXRQr2_lncRNA01681	chr11	172242725	172245339	-	3	350	lincRNA	3.76107	1.56412	5.12873	5.47442
HanXRQr2_lncRNA01682	chr11	172594709	172596526	-	2	960	lincRNA	16.9726	0	19.9428	11.4475
HanXRQr2_lncRNA01683	chr11	174866859	174867894	-	3	820	lincRNA	5.64983	35.7407	0	0
HanXRQr2_lncRNA01684	chr11	176257777	176260121	-	4	648	sense lncRNA	0	0	0.762566	0
HanXRQr2_lncRNA01685	chr11	176650363	176650669	-	2	251	lncNAT	27.5396	7.53814	194.896	103.021
HanXRQr2_lncRNA01686	chr11	178647937	178649536	-	4	798	sense lncRNA	172.601	153.647	59.3016	96.7408
HanXRQr2_lncRNA01687	chr11	179248048	179248607	-	3	361	lincRNA	33.5291	0	12.773	0
HanXRQr2_lncRNA01688	chr11	179260985	179263417	-	2	271	sense lncRNA	1.58529	0	0	0
HanXRQr2_lncRNA01689	chr11	181291664	181293419	-	5	531	lincRNA	0.740727	6.15013	2.59254	32.0686
HanXRQr2_lncRNA01690	chr11	181347349	181348898	-	2	421	lincRNA	435.518	29.9067	142.481	14.5135
HanXRQr2_lncRNA01691	chr11	181745678	181752785	-	2	259	sense lncRNA	5.53482	1.37245	6.72861	2.10442
HanXRQr2_lncRNA01692	chr11	181828365	181828564	-	1	200	lincRNA	0	0	30.6763	0
HanXRQr2_lncRNA01693	chr11	182131868	182133339	-	2	1382	lincRNA	8.39457	21.4861	8.83639	1.0481
HanXRQr2_lncRNA01694	chr11	182945321	182947007	-	3	236	sense lncRNA	9.53999	34.3475	15.37	38.3883
HanXRQr2_lncRNA01695	chr11	183356630	183357827	-	4	443	lincRNA	0	0	5.15127	2.17148
HanXRQr2_lncRNA01696	chr11	183779471	183780836	-	3	505	lincRNA	2.61818	0	0	1.49714
HanXRQr2_lncRNA01697	chr11	184612901	184628190	-	6	810	sense lncRNA	4.99469	3.658	3.83431	1.48872
HanXRQr2_lncRNA01698	chr11	185539309	185542856	-	4	2477	lincRNA	0	0	40.7327	58.9689
HanXRQr2_lncRNA01699	chr11	186218824	186219625	-	2	714	lincRNA	0	0	25.4999	13.3782
HanXRQr2_lncRNA01700	chr11	187339806	187340482	-	2	565	lncNAT	100.868	4.55777	42.2685	11.3944
HanXRQr2_lncRNA01701	chr11	188325221	188326005	-	2	718	sense lncRNA	5.21042	1.13899	1.73681	0
HanXRQr2_lncRNA01702	chr11	188358250	188358993	-	2	422	lncNAT	68.5003	13.7439	2.40352	0.916258
HanXRQr2_lncRNA01703	chr11	188852455	188853141	-	2	298	lincRNA	11.2286	0	11.2286	17.9866
HanXRQr2_lncRNA01704	chr11	189140938	189142417	-	3	597	sense lncRNA	616.751	943.647	267.151	713.475
HanXRQr2_lncRNA01705	chr11	11648	13237	.	1	1590	lincRNA	44.1753	0	8.99867	3.88127
HanXRQr2_lncRNA01706	chr11	1060870	1061100	.	1	231	lincRNA	85.1532	67.8745	0	0
HanXRQr2_lncRNA01707	chr11	1487677	1488100	.	1	424	lincRNA	36.3869	0	0	3.06773
HanXRQr2_lncRNA01708	chr11	1870423	1871135	.	1	713	lincRNA	3.82438	60.1925	3.82438	32.6043
HanXRQr2_lncRNA01709	chr11	2070672	2071080	.	1	409	lincRNA	31.8024	1.88607	0	1.88607
HanXRQr2_lncRNA01710	chr11	2114968	2115172	.	1	205	lincRNA	0	53.2056	0	0
HanXRQr2_lncRNA01711	chr11	2585133	2585660	.	1	528	lincRNA	0	46.8061	0	0
HanXRQr2_lncRNA01712	chr11	3845646	3846226	.	1	581	lincRNA	15.2531	13.8502	14.0798	63.0955
HanXRQr2_lncRNA01713	chr11	4405200	4405569	.	1	370	lincRNA	110.737	0	82.6131	27.1033
HanXRQr2_lncRNA01714	chr11	4926188	4927458	.	1	1271	lincRNA	35.8769	0	47.1324	39.6896
HanXRQr2_lncRNA01715	chr11	4940133	4941038	.	1	906	lincRNA	2.55431	0	2199.26	652.512
HanXRQr2_lncRNA01716	chr11	4946294	4946656	.	1	363	lincRNA	30.0472	27.0942	7.5118	4.92622
HanXRQr2_lncRNA01717	chr11	5175247	5175503	.	1	257	lincRNA	7.59173	3.00157	17.714	18.0094
HanXRQr2_lncRNA01718	chr11	5455567	5456103	.	1	537	lincRNA	41.6252	0	0	0
HanXRQr2_lncRNA01719	chr11	5564707	5565562	.	1	856	lincRNA	37.8492	0	3.60468	0
HanXRQr2_lncRNA01720	chr11	6048952	6049207	.	1	256	lincRNA	0	55.8818	74.5605	41.9114
HanXRQr2_lncRNA01721	chr11	6359675	6360121	.	1	447	lincRNA	33.4636	100.093	0	36.2404
HanXRQr2_lncRNA01722	chr11	6668263	6668754	.	1	492	lincRNA	0	0	9.08647	37.4102
HanXRQr2_lncRNA01723	chr11	6964287	6965080	.	1	794	lincRNA	0	0	73.837	67.1655
HanXRQr2_lncRNA01724	chr11	7274958	7275630	.	1	673	lincRNA	0	2.65708	2.02584	42.5134
HanXRQr2_lncRNA01725	chr11	7469633	7471015	.	1	1383	lincRNA	286.383	0.557775	26.8044	2.78887
HanXRQr2_lncRNA01726	chr11	7495166	7495547	.	1	382	lincRNA	56.1744	46.3982	0	0
HanXRQr2_lncRNA01727	chr11	8267543	8267755	.	1	213	intronic lncRNA	21.7296	0	10.8648	15.2666
HanXRQr2_lncRNA01728	chr11	8850713	8851409	.	1	697	lincRNA	17.6048	10.2624	7.82435	32.0699
HanXRQr2_lncRNA01729	chr11	8924500	8925068	.	1	569	lincRNA	0	103.034	0	0
HanXRQr2_lncRNA01730	chr11	9575283	9575738	.	1	456	lincRNA	78.4306	56.808	68.6268	64.2828
HanXRQr2_lncRNA01731	chr11	9751057	9751266	.	1	210	lincRNA	55.1002	18.5817	14.6934	3.09694
HanXRQr2_lncRNA01732	chr11	9854084	9854365	.	1	282	lincRNA	0	0	2.41736	9.5118
HanXRQr2_lncRNA01733	chr11	10143247	10143580	.	1	334	lincRNA	1.94718	0	29.2077	55.4301
HanXRQr2_lncRNA01734	chr11	11598636	11598846	.	1	211	lincRNA	0	21.5759	21.9356	49.3163
HanXRQr2_lncRNA01735	chr11	12488451	12488725	.	1	275	lincRNA	0	39.2714	0	0
HanXRQr2_lncRNA01736	chr11	12548486	12548841	.	1	356	lincRNA	10.0462	0	5.02308	5.74463
HanXRQr2_lncRNA01737	chr11	13049523	13049928	.	1	406	lincRNA	0	0	30.4001	0
HanXRQr2_lncRNA01738	chr11	13322086	13322454	.	1	369	lincRNA	0	0	9.23708	135.691
HanXRQr2_lncRNA01739	chr11	13348093	13349331	.	1	1239	lincRNA	45.6668	64.7505	2.09962	0
HanXRQr2_lncRNA01740	chr11	13689579	13690221	.	1	643	lincRNA	141.834	4.24072	368.49	331.837
HanXRQr2_lncRNA01741	chr11	13700499	13701023	.	1	525	lincRNA	119.016	29.7307	0	3.71633
HanXRQr2_lncRNA01742	chr11	14614199	14614736	.	1	538	lincRNA	79.8269	24.9287	40.547	23.2668
HanXRQr2_lncRNA01743	chr11	14748121	14748328	.	1	208	lincRNA	0	0	0	7.41733
HanXRQr2_lncRNA01744	chr11	14749298	14749553	.	1	256	lincRNA	0	0	0	10.6515
HanXRQr2_lncRNA01745	chr11	15480915	15481300	.	1	386	lincRNA	1.99845	32.0125	1.99845	0
HanXRQr2_lncRNA01746	chr11	15482790	15483009	.	1	220	lincRNA	250.988	65.0261	58.8738	24.3848
HanXRQr2_lncRNA01747	chr11	15840971	15841413	.	1	443	lincRNA	7.34039	27.861	2.93615	66.17
HanXRQr2_lncRNA01748	chr11	15896775	15897078	.	1	304	lincRNA	1749.98	2448.72	1049.99	3984.78
HanXRQr2_lncRNA01749	chr11	17094036	17094684	.	1	649	lincRNA	32.0922	19.0398	3.56581	3.00628
HanXRQr2_lncRNA01750	chr11	18231729	18231930	.	1	202	lincRNA	0	57.5417	0	0
HanXRQr2_lncRNA01751	chr11	18753865	18755284	.	1	1420	lincRNA	58.6238	14.1243	6.86998	3.80269
HanXRQr2_lncRNA01752	chr11	18873830	18874059	.	1	230	lincRNA	19.4371	11.8556	62.1989	41.4946
HanXRQr2_lncRNA01753	chr11	19251724	19252030	.	1	307	lincRNA	67.8432	67.7898	42.7161	36.0133
HanXRQr2_lncRNA01754	chr11	19275453	19275657	.	1	205	lincRNA	79.8083	109.038	43.2295	113.399
HanXRQr2_lncRNA01755	chr11	20459275	20459594	.	1	320	lincRNA	0	33.7489	4.06474	0
HanXRQr2_lncRNA01756	chr11	20532346	20533371	.	1	1026	intronic lncRNA	7.84306	17.9394	16.5576	62.4556
HanXRQr2_lncRNA01757	chr11	22227611	22228001	.	1	391	lincRNA	71.0243	0	0	0
HanXRQr2_lncRNA01758	chr11	22666862	22667758	.	1	897	lincRNA	278.91	34.8872	6.07979	0
HanXRQr2_lncRNA01759	chr11	23289160	23289576	.	1	417	lincRNA	35.8711	1.84989	1.55961	0
HanXRQr2_lncRNA01760	chr11	23334626	23335278	.	1	653	lincRNA	149.246	5.21973	239.616	52.1973
HanXRQr2_lncRNA01761	chr11	23428164	23428545	.	1	382	lincRNA	0	32.3477	0	0
HanXRQr2_lncRNA01762	chr11	24457207	24457493	.	1	287	intronic lncRNA	308.782	277.267	38.004	80.9994
HanXRQr2_lncRNA01763	chr11	24470812	24471156	.	1	345	lincRNA	0	0	16.9659	44.719
HanXRQr2_lncRNA01764	chr11	26015038	26015281	.	1	244	lincRNA	0	0	7.32876	81.0213
HanXRQr2_lncRNA01765	chr11	26026817	26027193	.	1	377	lincRNA	0	0	6.13848	103.505
HanXRQr2_lncRNA01766	chr11	26086391	26086687	.	1	297	lincRNA	0	45.157	0	0
HanXRQr2_lncRNA01767	chr11	26284964	26285284	.	1	321	lincRNA	18.2343	28.8375	28.3645	21.6281
HanXRQr2_lncRNA01768	chr11	26369264	26369720	.	1	457	lincRNA	0	17.9001	0	0
HanXRQr2_lncRNA01769	chr11	27023247	27023716	.	1	470	lincRNA	0	0	146.074	132.839
HanXRQr2_lncRNA01770	chr11	28149381	28150199	.	1	819	lincRNA	446.973	0	27.4676	24.0176
HanXRQr2_lncRNA01771	chr11	29163369	29163948	.	1	580	lincRNA	0	29.2601	67.2784	70.4902
HanXRQr2_lncRNA01772	chr11	29316490	29316705	.	1	216	lincRNA	45.5333	41.028	165.576	410.28
HanXRQr2_lncRNA01773	chr11	30152351	30152609	.	1	259	lincRNA	0	0	44.6758	15.0662
HanXRQr2_lncRNA01774	chr11	30673793	30674767	.	1	975	lincRNA	109.771	11.0044	91.592	99.0398
HanXRQr2_lncRNA01775	chr11	30786545	30787309	.	1	765	lincRNA	119.87	22.1841	80.7634	48.4017
HanXRQr2_lncRNA01776	chr11	32981969	32982483	.	1	515	lincRNA	6.94454	47.6526	1.73613	0
HanXRQr2_lncRNA01777	chr11	34137381	34137613	.	1	233	lincRNA	0	41.8686	19.8644	33.4948
HanXRQr2_lncRNA01778	chr11	34145527	34147003	.	1	1477	lincRNA	5.53849	11.5017	55.8465	70.2211
HanXRQr2_lncRNA01779	chr11	34151912	34152863	.	1	952	lincRNA	0	0	50.5531	118.303
HanXRQr2_lncRNA01780	chr11	34464922	34465262	.	1	341	lincRNA	165.187	0	0	0
HanXRQr2_lncRNA01781	chr11	34835027	34835920	.	1	894	lincRNA	23.2974	18.1868	49.1834	3.63735
HanXRQr2_lncRNA01782	chr11	35018933	35019135	.	1	203	lincRNA	0	4.40448	57.0879	52.8537
HanXRQr2_lncRNA01783	chr11	35460510	35461302	.	1	793	lincRNA	6.56099	52.5293	4.10062	0.972765
HanXRQr2_lncRNA01784	chr11	35575155	35575582	.	1	428	lincRNA	16.7123	0	8.35616	70.0809
HanXRQr2_lncRNA01785	chr11	36464586	36464799	.	1	214	lincRNA	0	36.4687	0	0
HanXRQr2_lncRNA01786	chr11	37395967	37396494	.	1	528	lincRNA	38.7327	45.7215	0	3.38678
HanXRQr2_lncRNA01787	chr11	38788679	38789031	.	1	353	lincRNA	18.4237	0	5.52712	15.2969
HanXRQr2_lncRNA01788	chr11	39389133	39389401	.	1	269	lincRNA	46.5335	0	0	0
HanXRQr2_lncRNA01789	chr11	40044560	40044787	.	1	228	lincRNA	0	28.5245	0	2.85245
HanXRQr2_lncRNA01790	chr11	40115115	40115925	.	1	811	lincRNA	73.9695	24.2545	66.4044	137.81
HanXRQr2_lncRNA01791	chr11	40948357	40948677	.	1	321	lincRNA	32.4166	9.61249	10.1302	19.225
HanXRQr2_lncRNA01792	chr11	40985957	40986369	.	1	413	lincRNA	15.1544	42.9155	0	0
HanXRQr2_lncRNA01793	chr11	41403640	41404612	.	1	973	lincRNA	117.336	26.7362	62.6319	44.1147
HanXRQr2_lncRNA01794	chr11	42114648	42114853	.	1	206	lincRNA	3.30921	21.7017	0	0
HanXRQr2_lncRNA01795	chr11	42437581	42438586	.	1	1006	lincRNA	51.7184	1.5336	0	0
HanXRQr2_lncRNA01796	chr11	42692965	42693304	.	1	340	lincRNA	0	44.1098	0	0
HanXRQr2_lncRNA01797	chr11	43177721	43178498	.	1	778	lincRNA	5.94912	2.50781	55.5251	16.7187
HanXRQr2_lncRNA01798	chr11	43303938	43304279	.	1	342	lincRNA	3.98653	0	183.38	125.489
HanXRQr2_lncRNA01799	chr11	43450030	43450416	.	1	387	lincRNA	33.6102	7.97315	0	3.98658
HanXRQr2_lncRNA01800	chr11	43708680	43708888	.	1	209	lincRNA	85.5607	0	0	0
HanXRQr2_lncRNA01801	chr11	44820065	44820370	.	1	306	lincRNA	0	8.50142	0	0
HanXRQr2_lncRNA01802	chr11	45861395	45861597	.	1	203	lincRNA	36.9392	35.2358	0	0
HanXRQr2_lncRNA01803	chr11	47100370	47101272	.	1	903	lincRNA	1.44044	6.83413	26.6481	5.97986
HanXRQr2_lncRNA01804	chr11	47582297	47582632	.	1	336	lincRNA	0	38.5483	0	0
HanXRQr2_lncRNA01805	chr11	47583658	47583904	.	1	247	lincRNA	9.36926	57.9266	0	0
HanXRQr2_lncRNA01806	chr11	50266930	50267319	.	1	390	lincRNA	68.1696	0	15.7315	48.1443
HanXRQr2_lncRNA01807	chr11	51294780	51295040	.	1	261	intronic lncRNA	79.7374	29.5557	0	0
HanXRQr2_lncRNA01808	chr11	55049351	55049598	.	1	248	lincRNA	25.2369	21.9902	104.553	16.4927
HanXRQr2_lncRNA01809	chr11	55507735	55508451	.	1	717	lincRNA	0	0	134.484	20.8623
HanXRQr2_lncRNA01810	chr11	57752565	57752778	.	1	214	lincRNA	0	0	35.0405	8.35616
HanXRQr2_lncRNA01811	chr11	58448254	58448602	.	1	349	lincRNA	31.6793	590.156	18.6349	79.5716
HanXRQr2_lncRNA01812	chr11	59013722	59013922	.	1	201	lincRNA	258.002	6.78305	0	13.5661
HanXRQr2_lncRNA01813	chr11	59268176	59268423	.	1	248	lincRNA	40.4364	0	0	0
HanXRQr2_lncRNA01814	chr11	61626794	61627041	.	1	248	lincRNA	24.739	7.21056	2.74878	0
HanXRQr2_lncRNA01815	chr11	62902125	62902558	.	1	434	lincRNA	0	0	82.4187	0
HanXRQr2_lncRNA01816	chr11	64793337	64793700	.	1	364	lincRNA	41.7578	0	0	0
HanXRQr2_lncRNA01817	chr11	65437971	65438316	.	1	346	lincRNA	0	26.3151	0	0
HanXRQr2_lncRNA01818	chr11	65445905	65446180	.	1	276	lincRNA	19.7593	0	0	0
HanXRQr2_lncRNA01819	chr11	65526812	65528102	.	1	1291	lincRNA	4.03011	56.1672	3.02258	4.18266
HanXRQr2_lncRNA01820	chr11	66260207	66261340	.	1	1134	lincRNA	4.73073	0	29.9613	83.5589
HanXRQr2_lncRNA01821	chr11	66810808	66812182	.	1	1375	lincRNA	4.48816	58.1775	24.1239	10.8787
HanXRQr2_lncRNA01822	chr11	67557658	67558774	.	1	1117	lincRNA	16.4779	6.40364	253.882	166.495
HanXRQr2_lncRNA01823	chr11	68321570	68321786	.	1	217	lincRNA	8.99113	0	0	106.646
HanXRQr2_lncRNA01824	chr11	68361100	68361414	.	1	315	lincRNA	17.0306	49.7746	39.7382	0
HanXRQr2_lncRNA01825	chr11	68679882	68680893	.	1	1012	lincRNA	60.9804	0	38.875	16.7088
HanXRQr2_lncRNA01826	chr11	69365925	69366691	.	1	767	lincRNA	223.973	0	31.1074	36.1374
HanXRQr2_lncRNA01827	chr11	69793014	69793628	.	1	615	lincRNA	0	0	43.3572	30.1035
HanXRQr2_lncRNA01828	chr11	70125543	70125887	.	1	345	lincRNA	38.8743	59.2779	0	0
HanXRQr2_lncRNA01829	chr11	70428709	70428976	.	1	268	lincRNA	0	0	123.77	63.0945
HanXRQr2_lncRNA01830	chr11	72364888	72366251	.	1	1364	lincRNA	35.984	0	27.4878	43.2633
HanXRQr2_lncRNA01831	chr11	72838647	72839191	.	1	545	lincRNA	95.4654	4.24625	183.771	556.259
HanXRQr2_lncRNA01832	chr11	73278335	73279267	.	1	933	lincRNA	3.83326	51.8761	0	2.9226
HanXRQr2_lncRNA01833	chr11	74183496	74184351	.	1	856	lincRNA	56.7738	19.7539	1.80234	0
HanXRQr2_lncRNA01834	chr11	75487129	75488357	.	1	1229	lincRNA	143.106	7.27509	257.369	497.616
HanXRQr2_lncRNA01835	chr11	75851693	75852373	.	1	681	lincRNA	2.86501	5.66375	48.7052	109.877
HanXRQr2_lncRNA01836	chr11	76240098	76240301	.	1	204	lincRNA	0	43.4414	0	0
HanXRQr2_lncRNA01837	chr11	77027950	77028819	.	1	870	lincRNA	10.64	13.4557	5.32002	53.0752
HanXRQr2_lncRNA01838	chr11	78118972	78121260	.	1	2289	lincRNA	7.44535	5.46856	3.57377	3.5155
HanXRQr2_lncRNA01839	chr11	78632480	78633005	.	1	526	lincRNA	17.3099	19.0651	0	35.1971
HanXRQr2_lncRNA01840	chr11	80943682	80944052	.	1	371	lincRNA	110.86	33.0742	9.63999	7.34982
HanXRQr2_lncRNA01841	chr11	84814168	84814424	.	1	257	lincRNA	6.00313	5.06115	0	0
HanXRQr2_lncRNA01842	chr11	85530540	85531377	.	1	838	lincRNA	43.1144	74.6869	23.5909	155.776
HanXRQr2_lncRNA01843	chr11	85783205	85783760	.	1	556	intronic lncRNA	281.9	8.32449	1241.06	1075.25
HanXRQr2_lncRNA01844	chr11	86057678	86057899	.	1	222	lincRNA	20.1376	0	52.3577	12.2828
HanXRQr2_lncRNA01845	chr11	88383135	88383905	.	1	771	lincRNA	18.0094	88.5702	11.0057	7.59173
HanXRQr2_lncRNA01846	chr11	88989005	88990584	.	1	1580	lincRNA	0.431453	119.403	0	1.13178
HanXRQr2_lncRNA01847	chr11	89244934	89245854	.	1	921	lincRNA	67.7898	41.8785	0	1.67514
HanXRQr2_lncRNA01848	chr11	89828228	89830190	.	1	1963	lincRNA	49.1919	0	36.4385	26.3927
HanXRQr2_lncRNA01849	chr11	90172570	90173284	.	1	715	lincRNA	22.6566	11.8247	40.9976	50.0276
HanXRQr2_lncRNA01850	chr11	92016813	92018995	.	1	2183	lincRNA	7.80687	2.04789	20.6101	19.6597
HanXRQr2_lncRNA01851	chr11	93624345	93625428	.	1	1084	lincRNA	19.7987	27.0418	2.39985	0
HanXRQr2_lncRNA01852	chr11	93849106	93849331	.	1	226	lincRNA	63.2997	0	15.8249	0
HanXRQr2_lncRNA01853	chr11	94707954	94708384	.	1	431	lincRNA	10.7388	0	5.36939	36.2148
HanXRQr2_lncRNA01854	chr11	96571773	96572137	.	1	365	lincRNA	31.7502	0	1.86766	0
HanXRQr2_lncRNA01855	chr11	97019231	97019486	.	1	256	lincRNA	15.2428	0	22.8642	15.0665
HanXRQr2_lncRNA01856	chr11	98256133	98256426	.	1	294	lincRNA	0	0	0	6.95608
HanXRQr2_lncRNA01857	chr11	98534444	98534661	.	1	218	lincRNA	42.4625	8.94988	0	0
HanXRQr2_lncRNA01858	chr11	99515511	99515737	.	1	227	lincRNA	0	39.3881	0	0
HanXRQr2_lncRNA01859	chr11	100998110	100998428	.	1	319	lincRNA	0	0	20.3874	0
HanXRQr2_lncRNA01860	chr11	103997257	103997657	.	1	401	lincRNA	0	39.0998	2.2297	0
HanXRQr2_lncRNA01861	chr11	104458570	104459247	.	1	678	lincRNA	7.96433	0	0	32.6138
HanXRQr2_lncRNA01862	chr11	106528306	106528555	.	1	250	lincRNA	0	3.57644	49.0821	42.9172
HanXRQr2_lncRNA01863	chr11	106794253	106794840	.	1	588	lincRNA	21.015	150.87	0	7.87145
HanXRQr2_lncRNA01864	chr11	107154515	107154743	.	1	229	lincRNA	3.90441	8.93052	0	38.6989
HanXRQr2_lncRNA01865	chr11	110022306	110022943	.	1	638	lincRNA	0	14.2712	13.3	23.4455
HanXRQr2_lncRNA01866	chr11	110781036	110781287	.	1	252	lincRNA	2.70514	0	18.936	0
HanXRQr2_lncRNA01867	chr11	110785504	110787194	.	1	1691	lincRNA	1105.34	25.5462	494.211	418.318
HanXRQr2_lncRNA01868	chr11	110788523	110789346	.	1	824	lincRNA	307.079	6.61841	155.167	103.413
HanXRQr2_lncRNA01869	chr11	111652613	111652919	.	1	307	lincRNA	0	29.658	0	0
HanXRQr2_lncRNA01870	chr11	111703768	111704013	.	1	246	lincRNA	0	58.1534	0	7.26918
HanXRQr2_lncRNA01871	chr11	111848865	111849845	.	1	981	lincRNA	28.507	4.71806	14.585	5.5044
HanXRQr2_lncRNA01872	chr11	114814941	114815476	.	1	536	lincRNA	65.0564	38.1546	13.3449	35.611
HanXRQr2_lncRNA01873	chr11	116675169	116676115	.	1	947	lincRNA	4.07288	0	4.88745	34.3378
HanXRQr2_lncRNA01874	chr11	117412380	117413047	.	1	668	lincRNA	34.6971	2.67697	0	0
HanXRQr2_lncRNA01875	chr11	119057347	119057882	.	1	536	lincRNA	0	5.75674	76.4414	27.3445
HanXRQr2_lncRNA01876	chr11	119144451	119145391	.	1	941	lincRNA	0	62.3017	11.402	10.1421
HanXRQr2_lncRNA01877	chr11	123070590	123070972	.	1	383	lincRNA	44.3103	0	38.268	0
HanXRQr2_lncRNA01878	chr11	123434265	123434544	.	1	280	lincRNA	0	47.8987	2.43463	0
HanXRQr2_lncRNA01879	chr11	123445375	123445952	.	1	578	lincRNA	72.012	24.0229	6.75112	14.6807
HanXRQr2_lncRNA01880	chr11	124688433	124689102	.	1	670	lincRNA	21.3519	52.9078	0	0
HanXRQr2_lncRNA01881	chr11	126601007	126601416	.	1	410	lincRNA	3.76294	3.17248	22.5776	6.34496
HanXRQr2_lncRNA01882	chr11	128715090	128717976	.	1	2887	lincRNA	8.26442	90.4329	0.236126	0
HanXRQr2_lncRNA01883	chr11	129352833	129353142	.	1	310	lincRNA	20.9793	0	0	0
HanXRQr2_lncRNA01884	chr11	129593044	129593280	.	1	237	lincRNA	7.54522	11.5054	60.3618	2.87636
HanXRQr2_lncRNA01885	chr11	130930287	130931140	.	1	854	lincRNA	1.80656	60.1619	0	0
HanXRQr2_lncRNA01886	chr11	131559205	131559669	.	1	465	lincRNA	316.659	624.915	238.96	92.2951
HanXRQr2_lncRNA01887	chr11	132045529	132045771	.	1	243	lincRNA	0	0	50.8511	44.4429
HanXRQr2_lncRNA01888	chr11	132696724	132696982	.	1	259	lincRNA	96.6604	42.1125	214.034	189.506
HanXRQr2_lncRNA01889	chr11	133907670	133908148	.	1	479	lincRNA	3.22089	59.7406	3.22089	10.8619
HanXRQr2_lncRNA01890	chr11	134176779	134177062	.	1	284	lincRNA	36.0051	40.9275	0	0
HanXRQr2_lncRNA01891	chr11	135539694	135540182	.	1	489	lincRNA	13.2998	0	0	28.3952
HanXRQr2_lncRNA01892	chr11	136388018	136388221	.	1	204	lincRNA	48.2118	30.0748	26.2973	6.6833
HanXRQr2_lncRNA01893	chr11	136543427	136544161	.	1	735	lincRNA	36.7335	56.6298	1.04953	0
HanXRQr2_lncRNA01894	chr11	137087673	137088213	.	1	541	lincRNA	32.7617	135.521	0	0
HanXRQr2_lncRNA01895	chr11	137239634	137240462	.	1	829	lincRNA	18.8282	40.0124	1.56902	3.72209
HanXRQr2_lncRNA01896	chr11	137403090	137403773	.	1	684	lincRNA	118.953	0	13.0718	56.808
HanXRQr2_lncRNA01897	chr11	137956474	137957009	.	1	536	lincRNA	47.4931	8.49349	12.9527	19.4137
HanXRQr2_lncRNA01898	chr11	138301581	138301989	.	1	409	lincRNA	36.6683	4.37217	1.66674	0
HanXRQr2_lncRNA01899	chr11	138559212	138559465	.	1	254	lincRNA	0	109.333	207.398	60.7404
HanXRQr2_lncRNA01900	chr11	139383815	139384343	.	1	529	lincRNA	43.9449	0	6.76075	2.5773
HanXRQr2_lncRNA01901	chr11	139703681	139704133	.	1	453	lincRNA	44.2748	12.921	0	0
HanXRQr2_lncRNA01902	chr11	139787363	139787615	.	1	253	lincRNA	304.473	0	0	0
HanXRQr2_lncRNA01903	chr11	139869956	139870687	.	1	732	lincRNA	7.10774	4.21531	23.9886	119.083
HanXRQr2_lncRNA01904	chr11	140686941	140687204	.	1	264	lincRNA	47.4149	2.58218	0	0
HanXRQr2_lncRNA01905	chr11	142047122	142048566	.	1	1445	lincRNA	13.3461	37.3562	0	0
HanXRQr2_lncRNA01906	chr11	142289001	142289432	.	1	432	lincRNA	31.56	57.9515	6.312	31.0454
HanXRQr2_lncRNA01907	chr11	142946901	142947105	.	1	205	lincRNA	31.7248	0	0	0
HanXRQr2_lncRNA01908	chr11	143293296	143293524	.	1	229	lincRNA	0	0	11.7132	35.7221
HanXRQr2_lncRNA01909	chr11	143797336	143798126	.	1	791	lincRNA	380.338	402.877	5.85135	6.57758
HanXRQr2_lncRNA01910	chr11	143905753	143906040	.	1	288	lincRNA	0	62.0909	0	3.10454
HanXRQr2_lncRNA01911	chr11	145488107	145489423	.	1	1317	lincRNA	39.9993	26.3577	21.728	7.02872
HanXRQr2_lncRNA01912	chr11	146210607	146211361	.	1	755	lincRNA	3.55275	50.5629	4.737	4.51454
HanXRQr2_lncRNA01913	chr11	146480151	146480606	.	1	456	lincRNA	0	92.7046	0	0
HanXRQr2_lncRNA01914	chr11	146504134	146504385	.	1	252	lincRNA	37.872	10.6442	0	0
HanXRQr2_lncRNA01915	chr11	146827422	146828138	.	1	717	lincRNA	29.0258	12.9105	0	0
HanXRQr2_lncRNA01916	chr11	147070317	147071304	.	1	988	lincRNA	85.972	26.2191	23.5292	26.9091
HanXRQr2_lncRNA01917	chr11	147072656	147073012	.	1	357	lincRNA	15.1255	36.4346	0	0
HanXRQr2_lncRNA01918	chr11	147091528	147092036	.	1	509	intronic lncRNA	8.03571	0	241.071	272.273
HanXRQr2_lncRNA01919	chr11	147255977	147256669	.	1	693	lincRNA	46.9234	0	0	0
HanXRQr2_lncRNA01920	chr11	147315986	147316313	.	1	328	lincRNA	114.49	56.1152	100.86	68.5853
HanXRQr2_lncRNA01921	chr11	147327644	147327952	.	1	309	lincRNA	39.9432	8.41888	17.4751	16.8378
HanXRQr2_lncRNA01922	chr11	147913877	147914392	.	1	516	lincRNA	5.28447	43.3192	0	0
HanXRQr2_lncRNA01923	chr11	147927262	147928063	.	1	802	lincRNA	8.10921	151.972	25.1385	365.502
HanXRQr2_lncRNA01924	chr11	147964733	147964997	.	1	265	lincRNA	6.74799	36.0141	6.74799	0
HanXRQr2_lncRNA01925	chr11	148527544	148528277	.	1	734	lincRNA	38.8854	31.8977	4.20383	0
HanXRQr2_lncRNA01926	chr11	149172754	149172967	.	1	214	lincRNA	60.5244	16.7123	12.742	12.5342
HanXRQr2_lncRNA01927	chr11	149231618	149232291	.	1	674	lincRNA	79.1237	0	125.44	26.3238
HanXRQr2_lncRNA01928	chr11	149246332	149246534	.	1	203	lincRNA	39.6403	13.4324	70.4716	40.2973
HanXRQr2_lncRNA01929	chr11	149755812	149756402	.	1	591	intronic lncRNA	46.989	17.607	16.9682	67.1267
HanXRQr2_lncRNA01930	chr11	150931518	150931724	.	1	207	lincRNA	0	103.665	0	0
HanXRQr2_lncRNA01931	chr11	151606287	151606504	.	1	218	lincRNA	0	0	29.8329	3.53854
HanXRQr2_lncRNA01932	chr11	151712462	151712886	.	1	425	lincRNA	65.2174	16.0399	0	0
HanXRQr2_lncRNA01933	chr11	152295844	152296057	.	1	214	lincRNA	0	0	10.8141	0
HanXRQr2_lncRNA01934	chr11	152514789	152515528	.	1	740	lincRNA	18.4242	62.8293	0	0
HanXRQr2_lncRNA01935	chr11	153043458	153044308	.	1	851	lincRNA	3.05691	0	9.93497	41.6974
HanXRQr2_lncRNA01936	chr11	153949298	153949955	.	1	658	lincRNA	0	37.2965	5.43531	40.4045
HanXRQr2_lncRNA01937	chr11	154097041	154097410	.	1	370	lincRNA	9938.58	4046.28	1872.21	217.958
HanXRQr2_lncRNA01938	chr11	154386367	154386634	.	1	268	lincRNA	30.5237	46.7072	20.3491	40.0347
HanXRQr2_lncRNA01939	chr11	154911458	154911664	.	1	207	lincRNA	0	0	15.7091	85.7114
HanXRQr2_lncRNA01940	chr11	155341215	155341489	.	1	275	lincRNA	0	14.8734	0	7.43669
HanXRQr2_lncRNA01941	chr11	155570721	155570940	.	1	220	lincRNA	3.50638	0	0	53.2111
HanXRQr2_lncRNA01942	chr11	155933457	155933952	.	1	496	lincRNA	17.867	50.4739	0	0
HanXRQr2_lncRNA01943	chr11	156050950	156051428	.	1	479	lincRNA	52.9519	1.61044	8.14645	0
HanXRQr2_lncRNA01944	chr11	157387926	157388287	.	1	362	lincRNA	17.2894	5.64942	9.87966	37.6628
HanXRQr2_lncRNA01945	chr11	157635148	157635781	.	1	634	lincRNA	83.9539	0	23.1177	2.0516
HanXRQr2_lncRNA01946	chr11	157949007	157949305	.	1	299	lincRNA	0	0	36.4787	32.8936
HanXRQr2_lncRNA01947	chr11	158101821	158102115	.	1	295	lincRNA	2.2046	185.66	17.6368	41.8388
HanXRQr2_lncRNA01948	chr11	159217499	159218035	.	1	537	lincRNA	41.6252	13.964	28.3051	3.80836
HanXRQr2_lncRNA01949	chr11	159247468	159247687	.	1	220	lincRNA	42.0765	0	178.825	606.016
HanXRQr2_lncRNA01950	chr11	159679120	159679471	.	1	352	lincRNA	29.0496	55.8818	11.6198	7.62025
HanXRQr2_lncRNA01951	chr11	160188897	160189257	.	1	361	lincRNA	126.108	119.664	39.634	0
HanXRQr2_lncRNA01952	chr11	160285251	160285480	.	1	230	lincRNA	7.77486	20.7473	58.3114	11.8556
HanXRQr2_lncRNA01953	chr11	160662091	160662830	.	1	740	lincRNA	60.4613	65.0358	42.7399	22.8504
HanXRQr2_lncRNA01954	chr11	163882408	163882919	.	1	512	lincRNA	0	45.404	0	0
HanXRQr2_lncRNA01955	chr11	164140217	164140704	.	1	488	lincRNA	69.3005	0	15.9924	28.4534
HanXRQr2_lncRNA01956	chr11	164163853	164164093	.	1	241	lincRNA	0	0	48.2299	14.1431
HanXRQr2_lncRNA01957	chr11	165218314	165218826	.	1	513	lincRNA	3.00742	26.6229	10.526	27.8906
HanXRQr2_lncRNA01958	chr11	165220872	165221107	.	1	236	lincRNA	20.2198	11.3658	25.9969	49.2518
HanXRQr2_lncRNA01959	chr11	166031675	166032447	.	1	773	lincRNA	188.461	29.938	397.114	594.768
HanXRQr2_lncRNA01960	chr11	166033836	166034241	.	1	406	lincRNA	0	0	88.0895	0
HanXRQr2_lncRNA01961	chr11	166064032	166064244	.	1	213	lincRNA	50.7025	18.32	0	0
HanXRQr2_lncRNA01962	chr11	166159330	166159548	.	1	219	lincRNA	146.3	0	12.4511	0
HanXRQr2_lncRNA01963	chr11	166800157	166800691	.	1	535	lincRNA	34.0374	11.535	0	0
HanXRQr2_lncRNA01964	chr11	166860423	166861003	.	1	581	lincRNA	38.4728	8.21321	27.7004	96.2119
HanXRQr2_lncRNA01965	chr11	167296357	167297142	.	1	786	lincRNA	109.92	50.4731	87.3471	127.424
HanXRQr2_lncRNA01966	chr11	167786332	167786705	.	1	374	lincRNA	40.0998	0	0	11.9533
HanXRQr2_lncRNA01967	chr11	168264170	168264805	.	1	636	lincRNA	6.13546	47.303	6.13546	38.8127
HanXRQr2_lncRNA01968	chr11	168324143	168324385	.	1	243	lincRNA	55.1919	64.5227	7.35892	22.4427
HanXRQr2_lncRNA01969	chr11	168841489	168841769	.	1	281	lincRNA	63.1397	25.4589	0	0
HanXRQr2_lncRNA01970	chr11	169034743	169034953	.	1	211	lincRNA	0	0	0	46.6123
HanXRQr2_lncRNA01971	chr11	169250424	169250753	.	1	330	lincRNA	15.7663	32.7262	0	0
HanXRQr2_lncRNA01972	chr11	169593867	169594415	.	1	549	lincRNA	0	0	63.5159	0
HanXRQr2_lncRNA01973	chr11	169961926	169962307	.	1	382	lincRNA	0	13.6201	38.3682	13.6201
HanXRQr2_lncRNA01974	chr11	170726075	170726487	.	1	413	lincRNA	0	6.49474	3.30119	10.8246
HanXRQr2_lncRNA01975	chr11	170800755	170801061	.	1	307	lincRNA	31.7765	32.6653	12.7106	5.02542
HanXRQr2_lncRNA01976	chr11	170811257	170812216	.	1	960	lincRNA	3.72545	0	1.86273	38.3454
HanXRQr2_lncRNA01977	chr11	171161158	171161499	.	1	342	lincRNA	27.0668	32.3278	0	0
HanXRQr2_lncRNA01978	chr11	171457499	171457883	.	1	385	lincRNA	31.8715	0	7.08256	0
HanXRQr2_lncRNA01979	chr11	172103989	172105286	.	1	1298	lincRNA	28.0586	25.5549	39.5827	41.6011
HanXRQr2_lncRNA01980	chr11	172743142	172743852	.	1	711	lincRNA	61.6193	0	70.4221	48.898
HanXRQr2_lncRNA01981	chr11	172779045	172780399	.	1	1355	lincRNA	14.8018	75.3552	0	0
HanXRQr2_lncRNA01982	chr11	174335484	174336836	.	1	1353	lincRNA	15.1152	46.2584	0	0
HanXRQr2_lncRNA01983	chr11	174874827	174875383	.	1	557	lincRNA	4.67044	31.8532	2.33522	2.76985
HanXRQr2_lncRNA01984	chr11	175050204	175050838	.	1	635	lincRNA	2.81609	2.14707	11.2644	31.1326
HanXRQr2_lncRNA01985	chr11	175236439	175236826	.	1	388	lincRNA	0	0	29.8223	8.38091
HanXRQr2_lncRNA01986	chr11	175631202	175631421	.	1	220	lincRNA	37.1834	40.6413	0	0
HanXRQr2_lncRNA01987	chr11	175937405	175937646	.	1	242	lincRNA	29.5617	0	2.68743	38.2514
HanXRQr2_lncRNA01988	chr11	175943028	175943405	.	1	378	lincRNA	120.634	10.8206	2.36537	50.496
HanXRQr2_lncRNA01989	chr11	177365028	177365419	.	1	392	lincRNA	0	0	5.90359	3.31815
HanXRQr2_lncRNA01990	chr11	177732200	177732400	.	1	201	lincRNA	40.6983	0	0	0
HanXRQr2_lncRNA01991	chr11	177771785	177772490	.	1	706	lincRNA	71.8526	0	1.84237	0
HanXRQr2_lncRNA01992	chr11	178087420	178087921	.	1	502	lincRNA	10.6866	0	16.0298	35.307
HanXRQr2_lncRNA01993	chr11	178099090	178099395	.	1	306	lincRNA	12.6046	0	10.0837	36.131
HanXRQr2_lncRNA01994	chr11	178100736	178100949	.	1	214	lincRNA	35.0405	179.657	0	0
HanXRQr2_lncRNA01995	chr11	178772392	178772658	.	1	267	lincRNA	0	51.0634	0	0
HanXRQr2_lncRNA01996	chr11	178864804	178865307	.	1	504	lincRNA	0	0	12.2445	24.5175
HanXRQr2_lncRNA01997	chr11	179110356	179111378	.	1	1023	lincRNA	12.661	0	1.33274	2.62202
[truncated: 9,843 more rows]
