# Supplementary material for: Genome-wide identification and characterization of lncRNAs in sunflower endosperm
Source: BMC Plant Biol. 2022 Oct 22;22:494. doi: 10.1186/s12870-022-03882-5 (PMC9587605; doi:10.1186/s12870-022-03882-5)
Supplement: Supplementary file 3 — Additional file 3: Table S3. GO Gene Ontology analysis of co-expressed protein-coding genes with all candidate lncRNAs. [file 12870_2022_3882_MOESM3_ESM.xlsx]

## Sheet: Sheet1
Table S3 GO Gene Ontology analysis of co-expressed protein-coding genes with all candidate lncRNAs
Category	Term	adjustPvalue
BP	cellular response to chemical stimulus	0.000289702
BP	hormone-mediated signaling pathway	0.000289702
BP	cellular response to organic substance	0.000289702
BP	cellular response to endogenous stimulus	0.000289702
BP	cellular response to oxygen-containing compound	0.00035558
BP	response to abscisic acid	0.00035558
BP	cellular response to acid chemical	0.00035558
BP	response to alcohol	0.00035558
BP	response to lipid	0.000533821
BP	cellular response to lipid	0.000533821
BP	response to oxygen-containing compound	0.00182331
BP	response to acid chemical	0.00399948
BP	polysaccharide catabolic process	0.0282533
MF	protein phosphatase inhibitor activity	0.000725452
MF	abscisic acid binding	0.000725452
MF	isoprenoid binding	0.000725452
MF	monocarboxylic acid binding	0.000725452
MF	alcohol binding	0.000725452
MF	hormone binding	0.000752943
MF	phosphatase regulator activity	0.000910742
MF	amylase activity	0.00268581
MF	beta-amylase activity	0.0188097
MF	carboxylic acid binding	0.0344455
MF	organic acid binding	0.0344455
