# Supplementary material for: Genome-wide identification and characterization of lncRNAs in sunflower endosperm
Source: BMC Plant Biol. 2022 Oct 22;22:494. doi: 10.1186/s12870-022-03882-5 (PMC9587605; doi:10.1186/s12870-022-03882-5)
Supplement: Supplementary file 8 — Additional file 8: Table S4. The summary of imprinted lncRNA identified in 12 DAP sunflower endosperm. [file 12870_2022_3882_MOESM8_ESM.xlsx]

## Sheet: Sheet2
Table S4 The summary of imprinted lncRNA identified in 12 DAP sunflower endosperm.
lncRNA_ID	SY1_S	SY1_Y	YS1_S	YS1_Y	SY1_total	YS1_total	SY1_S/SY1_total	YS1_Y/YS1_total	status	SY2_S	SY2_Y	YS2_S	YS2_Y	SY2_total	YS2_total	SY2_S/SY2_total	YS2_Y/YS2_total	status	length	Type
HanXRQr2_lncRNA00384	111	4	5	139	115	144	0.965217	0.965278	high-stringency MNC	NA	NA	NA	NA	NA	NA	NA	NA	NA	2429	lincRNA
HanXRQr2_lncRNA02713	11	0	0	40	11	40	1	1	high-stringency MNC	NA	NA	NA	NA	NA	NA	NA	NA	NA	1432	lincRNA
HanXRQr2_lncRNA03513	44	0	0	13	44	13	1	1	high-stringency MNC	NA	NA	NA	NA	NA	NA	NA	NA	NA	1807	lincRNA
HanXRQr2_lncRNA03576	35	0	0	250	35	250	1	1	high-stringency MNC	NA	NA	NA	NA	NA	NA	NA	NA	NA	308	lincRNA
HanXRQr2_lncRNA04414	22	0	0	49	22	49	1	1	high-stringency MNC	NA	NA	NA	NA	NA	NA	NA	NA	NA	1348	lincRNA
HanXRQr2_lncRNA06634	38	0	0	24	38	24	1	1	high-stringency MNC	NA	NA	NA	NA	NA	NA	NA	NA	NA	704	lincRNA
HanXRQr2_lncRNA06975	23	0	0	14	23	14	1	1	high-stringency MNC	NA	NA	NA	NA	NA	NA	NA	NA	NA	581	lincRNA
HanXRQr2_lncRNA03466	18	0	0	42	18	42	1	1	high-stringency MNC	NA	NA	NA	NA	NA	NA	NA	NA	NA	1675	sense lncRNA
HanXRQr2_lncRNA04250	60	0	0	12	60	12	1	1	high-stringency MNC	NA	NA	NA	NA	NA	NA	NA	NA	NA	1668	lincRNA
HanXRQr2_lncRNA05866	45	0	0	17	45	17	1	1	high-stringency MNC	NA	NA	NA	NA	NA	NA	NA	NA	NA	400	lincRNA
HanXRQr2_lncRNA06453	90	0	0	11	90	11	1	1	high-stringency MNC	NA	NA	NA	NA	NA	NA	NA	NA	NA	1107	sense lncRNA
HanXRQr2_lncRNA06730	28	0	0	30	28	30	1	1	high-stringency MNC	NA	NA	NA	NA	NA	NA	NA	NA	NA	561	lincRNA
HanXRQr2_lncRNA09676	28	0	0	12	28	12	1	1	high-stringency MNC	NA	NA	NA	NA	NA	NA	NA	NA	NA	732	lincRNA
HanXRQr2_lncRNA01145	54	0	0	10	54	10	1	1	high-stringency MNC	NA	NA	NA	NA	NA	NA	NA	NA	NA	609	lincRNA
HanXRQr2_lncRNA11746	33	0	0	15	33	15	1	1	high-stringency MNC	NA	NA	NA	NA	NA	NA	NA	NA	NA	409	lincRNA
HanXRQr2_lncRNA07288	41	0	0	19	41	19	1	1	high-stringency MNC	0	1	0	6	1	6	0	1	NA	1812	lincRNA
HanXRQr2_lncRNA06001	16	0	0	21	16	21	1	1	high-stringency MNC	2	2	0	0	4	0	0.5	0	NA	524	lincRNA
HanXRQr2_lncRNA06806	16	0	0	46	16	46	1	1	high-stringency MNC	5	0	4	0	5	4	1	0	NA	489	lincRNA
HanXRQr2_lncRNA10483	16	0	0	1100	16	1100	1	1	high-stringency MNC	0	0	0	124	0	124	0	1	NA	481	lincRNA
HanXRQr2_lncRNA08189	7	25	30	8	32	38	0.21875	0.210526	high-stringency PNC	0	20	4	22	20	26	0	0.846154	Non	1312	lincRNA
HanXRQr2_lncRNA10385	241	0	1	164	241	165	1	0.993939	high-stringency MNC	83	2	68	168	85	236	0.976471	0.711864	low-stringency MNC	1524	lincRNA
HanXRQr2_lncRNA01929	0	72	18	5	72	23	0	0.217391	high-stringency PNC	0	6	8	0	6	8	0	0	high-stringency PNC	591	intronic lncRNA
HanXRQr2_lncRNA03441	27	2	0	13	29	13	0.931034	1	high-stringency MNC	275	0	0	4	275	4	1	1	high-stringency MNC	1448	lincRNA
HanXRQr2_lncRNA00140	0	5	12	0	5	12	0	0	high-stringency PNC	24	123	32	8	147	40	0.163265	0.2	high-stringency PNC	782	sense lncRNA
HanXRQr2_lncRNA11372	79	19	26	3	98	29	0.806122	0.103448	Non	6	16	86	24	22	110	0.272727	0.218182	high-stringency PNC	692	sense lncRNA
HanXRQr2_lncRNA11091	8	10	4	9	18	13	0.444444	0.692308	Non	32	3	0	10	35	10	0.914286	1	high-stringency MNC	914	sense lncRNA
HanXRQr2_lncRNA05331	0	0	0	8	0	8	0	1	NA	79	0	0	144	79	144	1	1	high-stringency MNC	1319	lincRNA
HanXRQr2_lncRNA00082	NA	NA	NA	NA	NA	NA	NA	NA	NA	40	0	0	10	40	10	1	1	high-stringency MNC	1183	lincRNA
HanXRQr2_lncRNA04854	NA	NA	NA	NA	NA	NA	NA	NA	NA	27	0	0	52	27	52	1	1	high-stringency MNC	1002	lincRNA
HanXRQr2_lncRNA05264	NA	NA	NA	NA	NA	NA	NA	NA	NA	22	0	0	44	22	44	1	1	high-stringency MNC	1654	lincRNA
HanXRQr2_lncRNA06084	NA	NA	NA	NA	NA	NA	NA	NA	NA	10	0	0	150	10	150	1	1	high-stringency MNC	929	lincRNA
HanXRQr2_lncRNA07162	NA	NA	NA	NA	NA	NA	NA	NA	NA	21	0	0	32	21	32	1	1	high-stringency MNC	465	lincRNA
HanXRQr2_lncRNA08338	NA	NA	NA	NA	NA	NA	NA	NA	NA	10	0	0	14	10	14	1	1	high-stringency MNC	654	lincRNA
HanXRQr2_lncRNA08668	NA	NA	NA	NA	NA	NA	NA	NA	NA	98	6	0	448	104	448	0.942308	1	high-stringency MNC	2711	lincRNA
HanXRQr2_lncRNA10758	NA	NA	NA	NA	NA	NA	NA	NA	NA	12	0	0	10	12	10	1	1	high-stringency MNC	541	lincRNA
HanXRQr2_lncRNA01871	NA	NA	NA	NA	NA	NA	NA	NA	NA	11	0	0	38	11	38	1	1	high-stringency MNC	981	lincRNA
