# Supplementary material for: Genome-wide identification and characterization of lncRNAs in sunflower endosperm
Source: BMC Plant Biol. 2022 Oct 22;22:494. doi: 10.1186/s12870-022-03882-5 (PMC9587605; doi:10.1186/s12870-022-03882-5)
Supplement: Supplementary file 10 — Additional file 10: Table S5. The summary of lncRNAs exhibiting allele-specific expression in cultivated sunflower lines for edible fruit and oil identified in 12 DAP sunflower endosperm. [file 12870_2022_3882_MOESM10_ESM.xlsx]

## Sheet: Sheet2
Table S5 The summary of lncRNAs exhibiting allele-specific expression in cultivated sunflower lines for edible fruit and oil identified in 12 DAP sunflower endosperm.
lncRNA_ID	SY1_S	SY1_Y	YS1_S	YS1_Y	SY1_total	YS1_total	SY1_S/SY1_total	YS1_Y/YS1_total	status	SY2_S	SY2_Y	YS2_S	YS2_Y	SY2_total	YS2_total	SY2_S/SY2_total	YS2_Y/YS2_total	status	length	Type
HanXRQr2_lncRNA11466	317	22	217	61	339	278	0.935103	0.219424	high-stringency SNC	NA	NA	NA	NA	NA	NA	NA	NA	NA	722	sense lncRNA
HanXRQr2_lncRNA00411	161	0	61	0	161	61	1	0	high-stringency SNC	NA	NA	NA	NA	NA	NA	NA	NA	NA	962	lincRNA
HanXRQr2_lncRNA07011	154	0	54	0	154	54	1	0	high-stringency SNC	NA	NA	NA	NA	NA	NA	NA	NA	NA	789	lincRNA
HanXRQr2_lncRNA03535	130	1	42	0	131	42	0.992366	0	high-stringency SNC	NA	NA	NA	NA	NA	NA	NA	NA	NA	546	lincRNA
HanXRQr2_lncRNA00802	114	8	86	4	122	90	0.934426	0.0444444	high-stringency SNC	NA	NA	NA	NA	NA	NA	NA	NA	NA	912	sense lncRNA
HanXRQr2_lncRNA08804	95	0	58	2	95	60	1	0.0333333	high-stringency SNC	NA	NA	NA	NA	NA	NA	NA	NA	NA	1560	lincRNA
HanXRQr2_lncRNA11540	81	3	68	3	84	71	0.964286	0.0422535	high-stringency SNC	NA	NA	NA	NA	NA	NA	NA	NA	NA	835	lincRNA
HanXRQr2_lncRNA09029	70	0	16	0	70	16	1	0	high-stringency SNC	NA	NA	NA	NA	NA	NA	NA	NA	NA	1448	lincRNA
HanXRQr2_lncRNA01714	66	0	64	0	66	64	1	0	high-stringency SNC	NA	NA	NA	NA	NA	NA	NA	NA	NA	1271	lincRNA
HanXRQr2_lncRNA10087	14	0	27	1	14	28	0.999999	0.0357143	high-stringency SNC	NA	NA	NA	NA	NA	NA	NA	NA	NA	420	lincRNA
HanXRQr2_lncRNA01134	13	0	11	0	13	11	0.999999	0	high-stringency SNC	NA	NA	NA	NA	NA	NA	NA	NA	NA	300	intronic lncRNA
HanXRQr2_lncRNA02059	13	0	11	0	13	11	0.999999	0	high-stringency SNC	NA	NA	NA	NA	NA	NA	NA	NA	NA	404	lncNAT
HanXRQr2_lncRNA03992	13	0	42	0	13	42	0.999999	0	high-stringency SNC	NA	NA	NA	NA	NA	NA	NA	NA	NA	576	lincRNA
HanXRQr2_lncRNA04076	13	0	19	0	13	19	0.999999	0	high-stringency SNC	NA	NA	NA	NA	NA	NA	NA	NA	NA	383	lincRNA
HanXRQr2_lncRNA05092	17	1	23	4	18	27	0.944444	0.148148	high-stringency SNC	NA	NA	NA	NA	NA	NA	NA	NA	NA	1412	sense lncRNA
HanXRQr2_lncRNA08339	17	0	27	5	17	32	0.999999	0.15625	high-stringency SNC	NA	NA	NA	NA	NA	NA	NA	NA	NA	220	lincRNA
HanXRQr2_lncRNA03828	16	0	28	0	16	28	0.999999	0	high-stringency SNC	NA	NA	NA	NA	NA	NA	NA	NA	NA	364	lincRNA
HanXRQr2_lncRNA10552	63	0	52	2	63	54	1	0.037037	high-stringency SNC	NA	NA	NA	NA	NA	NA	NA	NA	NA	497	lincRNA
HanXRQr2_lncRNA01060	51	3	61	2	54	63	0.944444	0.031746	high-stringency SNC	NA	NA	NA	NA	NA	NA	NA	NA	NA	833	lincRNA
HanXRQr2_lncRNA06085	45	0	29	5	45	34	1	0.147059	high-stringency SNC	NA	NA	NA	NA	NA	NA	NA	NA	NA	966	lincRNA
HanXRQr2_lncRNA10710	42	0	26	0	42	26	1	0	high-stringency SNC	NA	NA	NA	NA	NA	NA	NA	NA	NA	536	lincRNA
HanXRQr2_lncRNA06140	37	0	13	0	37	13	1	0	high-stringency SNC	NA	NA	NA	NA	NA	NA	NA	NA	NA	1128	lincRNA
HanXRQr2_lncRNA06386	36	0	12	0	36	12	1	0	high-stringency SNC	NA	NA	NA	NA	NA	NA	NA	NA	NA	322	lincRNA
HanXRQr2_lncRNA07421	32	0	36	0	32	36	1	0	high-stringency SNC	NA	NA	NA	NA	NA	NA	NA	NA	NA	374	lincRNA
HanXRQr2_lncRNA00457	28	0	18	0	28	18	1	0	high-stringency SNC	NA	NA	NA	NA	NA	NA	NA	NA	NA	253	lincRNA
HanXRQr2_lncRNA05992	24	0	86	0	24	86	1	0	high-stringency SNC	NA	NA	NA	NA	NA	NA	NA	NA	NA	2292	lincRNA
HanXRQr2_lncRNA07557	24	0	9	1	24	10	1	0.0999999	high-stringency SNC	NA	NA	NA	NA	NA	NA	NA	NA	NA	752	lincRNA
HanXRQr2_lncRNA09866	21	0	33	0	21	33	1	0	high-stringency SNC	NA	NA	NA	NA	NA	NA	NA	NA	NA	718	lincRNA
HanXRQr2_lncRNA06387	27	0	29	0	27	29	1	0	high-stringency SNC	NA	NA	NA	NA	NA	NA	NA	NA	NA	868	lincRNA
HanXRQr2_lncRNA07253	19	0	12	0	19	12	0.999999	0	high-stringency SNC	0	3	0	0	3	0	0	0	Non	258	lncNAT
HanXRQr2_lncRNA11546	14	0	78	0	14	78	0.999999	0	high-stringency SNC	0	1	0	0	1	0	0	0	Non	1663	lincRNA
HanXRQr2_lncRNA01686	142	2	51	16	144	67	0.986111	0.238806	high-stringency SNC	12	2	8	12	14	20	0.857142	0.6	Non	798	sense lncRNA
HanXRQr2_lncRNA09741	86	1	16	0	87	16	0.988506	0	high-stringency SNC	1	0	0	0	1	0	0.99999	0	Non	372	lincRNA
HanXRQr2_lncRNA09583	14	0	12	0	14	12	0.999999	0	high-stringency SNC	13	6	18	38	19	56	0.68421	0.678571	Non	681	lincRNA
HanXRQr2_lncRNA11781	14	0	42	0	14	42	0.999999	0	high-stringency SNC	0	0	0	0	0	0	0	0	Non	542	lincRNA
HanXRQr2_lncRNA10918	23	0	13	1	23	14	1	0.0714285	high-stringency SNC	4	0	4	0	4	4	0.999998	0	Non	1116	lincRNA
HanXRQr2_lncRNA11072	28	0	33	0	28	33	1	0	high-stringency SNC	1	0	0	0	1	0	0.99999	0	Non	279	sense lncRNA
HanXRQr2_lncRNA01518	65	0	51	0	65	51	1	0	high-stringency SNC	89	0	108	4	89	112	1	0.0357143	high-stringency SNC	599	sense lncRNA
HanXRQr2_lncRNA09082	62	0	76	0	62	76	1	0	high-stringency SNC	16	0	34	0	16	34	0.999999	0	high-stringency SNC	954	lincRNA
HanXRQr2_lncRNA00412	50	0	39	0	50	39	1	0	high-stringency SNC	22	0	14	0	22	14	1	0	high-stringency SNC	400	lincRNA
HanXRQr2_lncRNA01006	32	0	10	0	32	10	1	0	high-stringency SNC	6	0	32	0	6	32	0.999998	0	high-stringency SNC	293	lincRNA
HanXRQr2_lncRNA09663	25	0	118	0	25	118	1	0	high-stringency SNC	2	0	18	0	2	18	0.999995	0	high-stringency SNC	1209	lincRNA
HanXRQr2_lncRNA03562	24	8	34	12	32	46	0.75	0.26087	high-stringency SNC	11	0	48	4	11	52	0.999999	0.0769231	high-stringency SNC	1975	lincRNA
HanXRQr2_lncRNA03851	20	61	45	118	81	163	0.246914	0.723926	high-stringency SNC	129	0	270	0	129	270	1	0	high-stringency SNC	1326	lincRNA
HanXRQr2_lncRNA02527	17	60	40	138	77	178	0.220779	0.775281	high-stringency SNC	15	0	30	0	15	30	0.999999	0	high-stringency SNC	763	lincRNA
HanXRQr2_lncRNA05283	15	4	11	0	19	11	0.789473	0	high-stringency SNC	12	0	22	2	12	24	0.999999	0.0833333	high-stringency SNC	446	lincRNA
HanXRQr2_lncRNA08791	14	0	11	0	14	11	0.999999	0	high-stringency SNC	21	0	38	0	21	38	1	0	high-stringency SNC	1600	lincRNA
HanXRQr2_lncRNA10871	4	0	2	0	4	2	0.999998	0	high-stringency SNC	11	0	20	0	11	20	0.999999	0	high-stringency SNC	381	lincRNA
HanXRQr2_lncRNA05805	3	0	9	0	3	9	0.999997	0	high-stringency SNC	13	0	28	0	13	28	0.999999	0	high-stringency SNC	428	lncNAT
HanXRQr2_lncRNA10705	0	0	1	0	0	1	0	0	Non	13	0	22	0	13	22	0.999999	0	high-stringency SNC	592	lincRNA
HanXRQr2_lncRNA11562	0	5	5	0	5	5	0	0	Non	222	0	210	0	222	210	1	0	high-stringency SNC	1145	lincRNA
HanXRQr2_lncRNA00275	NA	NA	NA	NA	NA	NA	NA	NA	NA	34	0	24	0	34	24	1	0	high-stringency SNC	934	lincRNA
HanXRQr2_lncRNA00408	NA	NA	NA	NA	NA	NA	NA	NA	NA	58	0	34	0	58	34	1	0	high-stringency SNC	352	lincRNA
HanXRQr2_lncRNA00433	NA	NA	NA	NA	NA	NA	NA	NA	NA	12	0	10	0	12	10	0.999999	0	high-stringency SNC	205	lincRNA
HanXRQr2_lncRNA00752	NA	NA	NA	NA	NA	NA	NA	NA	NA	12	0	16	0	12	16	0.999999	0	high-stringency SNC	273	lincRNA
HanXRQr2_lncRNA01124	NA	NA	NA	NA	NA	NA	NA	NA	NA	297	15	170	6	312	176	0.951923	0.0340909	high-stringency SNC	843	lincRNA
HanXRQr2_lncRNA01975	NA	NA	NA	NA	NA	NA	NA	NA	NA	11	0	14	0	11	14	0.999999	0	high-stringency SNC	307	lincRNA
HanXRQr2_lncRNA02564	NA	NA	NA	NA	NA	NA	NA	NA	NA	23	0	18	0	23	18	1	0	high-stringency SNC	598	lincRNA
HanXRQr2_lncRNA03117	NA	NA	NA	NA	NA	NA	NA	NA	NA	22	0	36	0	22	36	1	0	high-stringency SNC	388	lincRNA
HanXRQr2_lncRNA03267	NA	NA	NA	NA	NA	NA	NA	NA	NA	27	0	14	0	27	14	1	0	high-stringency SNC	750	lincRNA
HanXRQr2_lncRNA04023	NA	NA	NA	NA	NA	NA	NA	NA	NA	51	0	18	0	51	18	1	0	high-stringency SNC	217	lincRNA
HanXRQr2_lncRNA04195	NA	NA	NA	NA	NA	NA	NA	NA	NA	356	0	142	0	356	142	1	0	high-stringency SNC	804	lincRNA
HanXRQr2_lncRNA04455	NA	NA	NA	NA	NA	NA	NA	NA	NA	95	0	112	0	95	112	1	0	high-stringency SNC	629	lincRNA
HanXRQr2_lncRNA04527	NA	NA	NA	NA	NA	NA	NA	NA	NA	39	0	36	0	39	36	1	0	high-stringency SNC	1479	lincRNA
HanXRQr2_lncRNA04916	NA	NA	NA	NA	NA	NA	NA	NA	NA	13	0	26	0	13	26	0.999999	0	high-stringency SNC	448	lincRNA
HanXRQr2_lncRNA05121	NA	NA	NA	NA	NA	NA	NA	NA	NA	19	0	70	0	19	70	0.999999	0	high-stringency SNC	477	lincRNA
HanXRQr2_lncRNA05134	NA	NA	NA	NA	NA	NA	NA	NA	NA	31	0	28	0	31	28	1	0	high-stringency SNC	314	lincRNA
HanXRQr2_lncRNA05599	NA	NA	NA	NA	NA	NA	NA	NA	NA	22	0	68	0	22	68	1	0	high-stringency SNC	276	lincRNA
HanXRQr2_lncRNA05625	NA	NA	NA	NA	NA	NA	NA	NA	NA	29	0	10	0	29	10	1	0	high-stringency SNC	467	lincRNA
HanXRQr2_lncRNA06019	NA	NA	NA	NA	NA	NA	NA	NA	NA	20	0	30	0	20	30	1	0	high-stringency SNC	887	lincRNA
HanXRQr2_lncRNA06459	NA	NA	NA	NA	NA	NA	NA	NA	NA	15	0	12	0	15	12	0.999999	0	high-stringency SNC	435	lincRNA
HanXRQr2_lncRNA07486	NA	NA	NA	NA	NA	NA	NA	NA	NA	33	0	16	0	33	16	1	0	high-stringency SNC	923	lincRNA
HanXRQr2_lncRNA09065	NA	NA	NA	NA	NA	NA	NA	NA	NA	64	0	138	0	64	138	1	0	high-stringency SNC	877	lincRNA
HanXRQr2_lncRNA09096	NA	NA	NA	NA	NA	NA	NA	NA	NA	29	0	16	0	29	16	1	0	high-stringency SNC	1352	lincRNA
HanXRQr2_lncRNA09280	NA	NA	NA	NA	NA	NA	NA	NA	NA	75	4	124	0	79	124	0.949367	0	high-stringency SNC	981	lincRNA
HanXRQr2_lncRNA10371	NA	NA	NA	NA	NA	NA	NA	NA	NA	23	0	24	0	23	24	1	0	high-stringency SNC	896	lincRNA
HanXRQr2_lncRNA10620	NA	NA	NA	NA	NA	NA	NA	NA	NA	41	0	34	0	41	34	1	0	high-stringency SNC	1294	lincRNA
HanXRQr2_lncRNA10789	NA	NA	NA	NA	NA	NA	NA	NA	NA	14	0	10	4	14	14	0.999999	0.285714	high-stringency SNC	439	lincRNA
HanXRQr2_lncRNA11059	NA	NA	NA	NA	NA	NA	NA	NA	NA	11	0	18	0	11	18	0.999999	0	high-stringency SNC	608	lincRNA
HanXRQr2_lncRNA11565	NA	NA	NA	NA	NA	NA	NA	NA	NA	55	0	152	0	55	152	1	0	high-stringency SNC	402	lincRNA
HanXRQr2_lncRNA11605	NA	NA	NA	NA	NA	NA	NA	NA	NA	17	0	28	0	17	28	0.999999	0	high-stringency SNC	228	lincRNA
HanXRQr2_lncRNA11548	1	325	0	84	326	84	0.00306748	1	high-stringency YNC	NA	NA	NA	NA	NA	NA	NA	NA	NA	943	lincRNA
HanXRQr2_lncRNA05613	0	10	0	12	10	12	0	0.999999	high-stringency YNC	NA	NA	NA	NA	NA	NA	NA	NA	NA	625	lincRNA
HanXRQr2_lncRNA07035	0	10	0	10	10	10	0	0.999999	high-stringency YNC	NA	NA	NA	NA	NA	NA	NA	NA	NA	1624	sense lncRNA
HanXRQr2_lncRNA06415	0	86	0	10	86	10	0	0.999999	high-stringency YNC	NA	NA	NA	NA	NA	NA	NA	NA	NA	239	lincRNA
HanXRQr2_lncRNA07832	0	80	0	136	80	136	0	1	high-stringency YNC	NA	NA	NA	NA	NA	NA	NA	NA	NA	983	lincRNA
HanXRQr2_lncRNA02817	0	56	2	60	56	62	0	0.967742	high-stringency YNC	NA	NA	NA	NA	NA	NA	NA	NA	NA	512	lincRNA
HanXRQr2_lncRNA09767	0	37	0	22	37	22	0	1	high-stringency YNC	NA	NA	NA	NA	NA	NA	NA	NA	NA	692	lincRNA
HanXRQr2_lncRNA03322	0	35	0	47	35	47	0	1	high-stringency YNC	NA	NA	NA	NA	NA	NA	NA	NA	NA	960	lincRNA
HanXRQr2_lncRNA09072	0	35	0	18	35	18	0	0.999999	high-stringency YNC	NA	NA	NA	NA	NA	NA	NA	NA	NA	272	lincRNA
HanXRQr2_lncRNA00582	0	26	0	75	26	75	0	1	high-stringency YNC	NA	NA	NA	NA	NA	NA	NA	NA	NA	423	lincRNA
HanXRQr2_lncRNA00402	0	25	0	19	25	19	0	0.999999	high-stringency YNC	NA	NA	NA	NA	NA	NA	NA	NA	NA	1500	lincRNA
HanXRQr2_lncRNA07031	0	25	0	37	25	37	0	1	high-stringency YNC	NA	NA	NA	NA	NA	NA	NA	NA	NA	925	sense lncRNA
HanXRQr2_lncRNA06385	0	24	0	27	24	27	0	1	high-stringency YNC	NA	NA	NA	NA	NA	NA	NA	NA	NA	1289	intronic lncRNA
HanXRQr2_lncRNA01782	0	21	0	21	21	21	0	1	high-stringency YNC	NA	NA	NA	NA	NA	NA	NA	NA	NA	203	lincRNA
HanXRQr2_lncRNA00382	0	17	0	36	17	36	0	1	high-stringency YNC	NA	NA	NA	NA	NA	NA	NA	NA	NA	256	lincRNA
HanXRQr2_lncRNA03033	0	16	0	13	16	13	0	0.999999	high-stringency YNC	NA	NA	NA	NA	NA	NA	NA	NA	NA	695	lncNAT
HanXRQr2_lncRNA03128	0	14	0	11	14	11	0	0.999999	high-stringency YNC	NA	NA	NA	NA	NA	NA	NA	NA	NA	407	lincRNA
HanXRQr2_lncRNA04039	4	14	0	41	18	41	0.222222	1	high-stringency YNC	NA	NA	NA	NA	NA	NA	NA	NA	NA	444	lincRNA
HanXRQr2_lncRNA10823	0	14	0	31	14	31	0	1	high-stringency YNC	NA	NA	NA	NA	NA	NA	NA	NA	NA	324	lincRNA
HanXRQr2_lncRNA10919	0	14	0	12	14	12	0	0.999999	high-stringency YNC	NA	NA	NA	NA	NA	NA	NA	NA	NA	259	lincRNA
HanXRQr2_lncRNA04638	0	13	0	57	13	57	0	1	high-stringency YNC	NA	NA	NA	NA	NA	NA	NA	NA	NA	544	lincRNA
HanXRQr2_lncRNA06853	0	13	0	46	13	46	0	1	high-stringency YNC	NA	NA	NA	NA	NA	NA	NA	NA	NA	272	lincRNA
HanXRQr2_lncRNA01023	0	11	0	61	11	61	0	1	high-stringency YNC	NA	NA	NA	NA	NA	NA	NA	NA	NA	452	lincRNA
HanXRQr2_lncRNA04176	4	11	0	17	15	17	0.266666	0.999999	high-stringency YNC	NA	NA	NA	NA	NA	NA	NA	NA	NA	289	lincRNA
HanXRQr2_lncRNA08514	0	13	0	39	13	39	0	1	high-stringency YNC	0	0	0	0	0	0	0	0	Non	294	lincRNA
HanXRQr2_lncRNA06994	40	166	4	133	206	137	0.194175	0.970803	high-stringency YNC	0	0	2	0	0	2	0	0	Non	467	lincRNA
HanXRQr2_lncRNA06184	0	49	0	144	49	144	0	1	high-stringency YNC	0	0	0	26	0	26	0	1	Non	1044	lincRNA
HanXRQr2_lncRNA01278	0	12	0	15	12	15	0	0.999999	high-stringency YNC	0	0	0	2	0	2	0	0.999995	Non	449	lincRNA
HanXRQr2_lncRNA02765	1	10	1	14	11	15	0.090909	0.933333	high-stringency YNC	0	0	0	22	0	22	0	1	Non	405	lincRNA
HanXRQr2_lncRNA02550	0	25	0	78	25	78	0	1	high-stringency YNC	0	5	0	32	5	32	0	1	high-stringency YNC	1591	lincRNA
HanXRQr2_lncRNA05682	124	151	15	459	275	474	0.450909	0.968354	high-stringency YNC	8	52	0	116	60	116	0.133333	1	high-stringency YNC	1226	lincRNA
HanXRQr2_lncRNA08342	0	9	0	22	9	22	0	1	high-stringency YNC	0	16	0	32	16	32	0	1	high-stringency YNC	223	lincRNA
HanXRQr2_lncRNA06908	0	4	0	22	4	22	0	1	high-stringency YNC	0	11	0	46	11	46	0	1	high-stringency YNC	960	lincRNA
HanXRQr2_lncRNA03148	0	1	0	26	1	26	0	1	high-stringency YNC	0	29	0	76	29	76	0	1	high-stringency YNC	710	lincRNA
HanXRQr2_lncRNA03256	0	0	0	0	0	0	0	0	Non	0	105	0	166	105	166	0	1	high-stringency YNC	2164	lincRNA
HanXRQr2_lncRNA05364	0	0	2	2	0	4	0	0.499999	Non	4	50	0	52	54	52	0.0740741	1	high-stringency YNC	1192	lincRNA
HanXRQr2_lncRNA09879	5	0	10	0	5	10	0.999998	0		1	26	0	172	27	172	0.037037	1	high-stringency YNC	826	lincRNA
HanXRQr2_lncRNA00183	NA	NA	NA	NA	NA	NA	NA	NA	NA	0	17	0	36	17	36	0	1	high-stringency YNC	1827	sense lncRNA
HanXRQr2_lncRNA00525	NA	NA	NA	NA	NA	NA	NA	NA	NA	0	11	0	48	11	48	0	1	high-stringency YNC	419	lincRNA
HanXRQr2_lncRNA00533	NA	NA	NA	NA	NA	NA	NA	NA	NA	0	103	0	16	103	16	0	0.999999	high-stringency YNC	860	lincRNA
HanXRQr2_lncRNA01125	NA	NA	NA	NA	NA	NA	NA	NA	NA	45	123	0	26	168	26	0.267857	1	high-stringency YNC	559	lincRNA
HanXRQr2_lncRNA01438	NA	NA	NA	NA	NA	NA	NA	NA	NA	6	63	8	154	69	162	0.0869565	0.950617	high-stringency YNC	448	lincRNA
HanXRQr2_lncRNA02906	NA	NA	NA	NA	NA	NA	NA	NA	NA	0	111	0	102	111	102	0	1	high-stringency YNC	1544	sense lncRNA
HanXRQr2_lncRNA03011	NA	NA	NA	NA	NA	NA	NA	NA	NA	0	21	0	56	21	56	0	1	high-stringency YNC	1483	sense lncRNA
HanXRQr2_lncRNA03153	NA	NA	NA	NA	NA	NA	NA	NA	NA	1	37	0	40	38	40	0.0263158	1	high-stringency YNC	463	lincRNA
HanXRQr2_lncRNA03298	NA	NA	NA	NA	NA	NA	NA	NA	NA	0	29	0	56	29	56	0	1	high-stringency YNC	532	lincRNA
HanXRQr2_lncRNA03411	NA	NA	NA	NA	NA	NA	NA	NA	NA	0	22	0	24	22	24	0	1	high-stringency YNC	949	lincRNA
HanXRQr2_lncRNA06897	NA	NA	NA	NA	NA	NA	NA	NA	NA	0	44	0	18	44	18	0	0.999999	high-stringency YNC	337	lincRNA
HanXRQr2_lncRNA07791	NA	NA	NA	NA	NA	NA	NA	NA	NA	0	33	0	12	33	12	0	0.999999	high-stringency YNC	364	lincRNA
HanXRQr2_lncRNA07842	NA	NA	NA	NA	NA	NA	NA	NA	NA	0	25	0	40	25	40	0	1	high-stringency YNC	417	lincRNA
HanXRQr2_lncRNA08367	NA	NA	NA	NA	NA	NA	NA	NA	NA	0	14	0	12	14	12	0	0.999999	high-stringency YNC	369	lincRNA
HanXRQr2_lncRNA08625	NA	NA	NA	NA	NA	NA	NA	NA	NA	0	84	0	14	84	14	0	0.999999	high-stringency YNC	1455	lincRNA
HanXRQr2_lncRNA09050	NA	NA	NA	NA	NA	NA	NA	NA	NA	0	140	0	140	140	140	0	1	high-stringency YNC	1479	lincRNA
HanXRQr2_lncRNA09167	NA	NA	NA	NA	NA	NA	NA	NA	NA	0	17	0	50	17	50	0	1	high-stringency YNC	847	lincRNA
HanXRQr2_lncRNA09176	NA	NA	NA	NA	NA	NA	NA	NA	NA	0	10	0	28	10	28	0	1	high-stringency YNC	1204	lincRNA
HanXRQr2_lncRNA09295	NA	NA	NA	NA	NA	NA	NA	NA	NA	0	19	0	98	19	98	0	1	high-stringency YNC	781	lincRNA
HanXRQr2_lncRNA09325	NA	NA	NA	NA	NA	NA	NA	NA	NA	0	13	0	48	13	48	0	1	high-stringency YNC	249	lincRNA
HanXRQr2_lncRNA10357	NA	NA	NA	NA	NA	NA	NA	NA	NA	0	13	0	34	13	34	0	1	high-stringency YNC	296	lincRNA
HanXRQr2_lncRNA10992	NA	NA	NA	NA	NA	NA	NA	NA	NA	0	72	0	114	72	114	0	1	high-stringency YNC	1088	lincRNA
HanXRQr2_lncRNA11106	NA	NA	NA	NA	NA	NA	NA	NA	NA	0	11	2	120	11	122	0	0.983606	high-stringency YNC	314	lincRNA
HanXRQr2_lncRNA11673	NA	NA	NA	NA	NA	NA	NA	NA	NA	0	34	0	76	34	76	0	1	high-stringency YNC	498	lincRNA
HanXRQr2_lncRNA11806	NA	NA	NA	NA	NA	NA	NA	NA	NA	0	12	0	30	12	30	0	1	high-stringency YNC	251	lincRNA
SNC:lncRNAs showed allelic bias toward cultivated lines for edible fruit
YNC:lncRNAs showed allelic bias toward cultivated lines for oil
