# Supplementary material for: Genome-wide identification and characterization of lncRNAs in sunflower endosperm
Source: BMC Plant Biol. 2022 Oct 22;22:494. doi: 10.1186/s12870-022-03882-5 (PMC9587605; doi:10.1186/s12870-022-03882-5)
Supplement: Supplementary file 11 — Additional file 11: Table S6. GO Gene Ontology analysis of co-expressed protein-coding genes with lncRNAs of allelic bias toward cultivated lines for edible fruit. [file 12870_2022_3882_MOESM11_ESM.xlsx]

## Sheet: Sheet1
Table S6 GO Gene Ontology analysis of co-expressed protein-coding genes with lncRNAs of allelic bias toward cultivated lines for edible fruit
Category	Term	adjustPvalue
MF	cysteine-type endopeptidase activity	0.00162467
MF	pattern binding	0.0193369
MF	polysaccharide binding	0.0193369
