# Supplementary material for: Genome-wide identification and characterization of lncRNAs in sunflower endosperm
Source: BMC Plant Biol. 2022 Oct 22;22:494. doi: 10.1186/s12870-022-03882-5 (PMC9587605; doi:10.1186/s12870-022-03882-5)
Supplement: Supplementary file 12 — Additional file 12: Table S7. GO Gene Ontology analysis of co-expressed protein-coding genes with lncRNAs of allelic bias toward cultivated lines for oil. [file 12870_2022_3882_MOESM12_ESM.xlsx]

## Sheet: Sheet1
Table S7 GO Gene Ontology analysis of co-expressed protein-coding genes with lncRNAs of allelic bias toward cultivated lines for oil.
Category	Term	adjustPvalue
MF	ferrous iron binding	0.00380312
MF	serine-type peptidase activity	0.00635714
MF	serine hydrolase activity	0.00635714
MF	ATP binding	0.0072213
MF	adenyl nucleotide binding	0.00856669
MF	drug binding	0.00999182
MF	nucleotide binding	0.0173609
MF	ion binding	0.018545
MF	carbohydrate derivative binding	0.018545
MF	oxidoreductase activity	0.0285272
MF	pyrophosphatase activity	0.0336526
MF	small molecule binding	0.0396622
MF	diaminopimelate epimerase activity	0.0396622
MF	amino-acid racemase activity	0.0396622
MF	tubulin binding	0.0494986
