# Supplementary material for: Genome-wide identification and characterization of lncRNAs in sunflower endosperm
Source: BMC Plant Biol. 2022 Oct 22;22:494. doi: 10.1186/s12870-022-03882-5 (PMC9587605; doi:10.1186/s12870-022-03882-5)
Supplement: Supplementary file 13 — Additional file 13: Table S8. The annotation and homologs in Arabidopsis of these genes showing strong correlation with the lncRNAs were summarized in sunflower. [file 12870_2022_3882_MOESM13_ESM.xlsx]

## Sheet: Sheet1
Table S8 The annotation and homologs in Arabidopsis of these genes showing strong correlation with the lncRNAs were summarized in sunflower
sunflower_lncRNA_ID	sunflower gene_ID	Arabidopsis locus	Arabidopsis other name	Description
HanXRQr2_lncRNA00058	HanXRQr2_Chr01g0013441	AT3G57890.1		Tubulin binding cofactor C domain-containing protein
HanXRQr2_lncRNA00071	HanXRQr2_Chr01g0016801	AT2G30060.1		Pleckstrin homology (PH) domain superfamily protein
HanXRQr2_lncRNA00100	HanXRQr2_Chr01g0022981	AT3G25110.1	AtFaTA,FaTA	fatA acyl-ACP thioesterase
HanXRQr2_lncRNA00208	HanXRQr2_Chr01g0006901	AT4G04770.1	ABC1,ATABC1,ATNAP1,LAF6	ATP binding cassette protein 1
HanXRQr2_lncRNA00275	HanXRQr2_Chr01g0027021	AT2G44420.1		protein N-terminal asparagine amidohydrolase family protein
HanXRQr2_lncRNA00284	HanXRQr2_Chr01g0029381	AT4G09570.1	ATCPK4,CPK4	calcium-dependent protein kinase 4
HanXRQr2_lncRNA00313	HanXRQr2_Chr01g0039281	AT5G17900.1		microfibrillar-associated protein-related
HanXRQr2_lncRNA00401	HanXRQr2_Chr01g0010351	AT2G27020.1	PAG1	20S proteasome alpha subunit G1
HanXRQr2_lncRNA00458	HanXRQr2_Chr01g0017261	AT2G30140.1		UDP-Glycosyltransferase superfamily protein
HanXRQr2_lncRNA00483	HanXRQr2_Chr01g0022291	AT2G20360.1		NAD(P)-binding Rossmann-fold superfamily protein
HanXRQr2_lncRNA00573	HanXRQr2_Chr01g0036101	AT3G45100.1	SETH2	UDP-Glycosyltransferase superfamily protein
HanXRQr2_lncRNA00594	HanXRQr2_Chr01g0041001	AT1G02170.1	AMC1,ATMC1,ATMCPB1,LOL3,MCP1B	metacaspase 1
HanXRQr2_lncRNA00610	HanXRQr2_Chr10g0418491	AT4G24490.1	ATRGTA1,RGTA1	RAB geranylgeranyl transferase alpha subunit 1
HanXRQr2_lncRNA00942	HanXRQr2_Chr10g0456621	AT3G23600.1		alpha/beta-Hydrolases superfamily protein
HanXRQr2_lncRNA00951	HanXRQr2_Chr10g0459051	AT5G13640.1	ATPDAT,PDAT,PDAT1	phospholipid:diacylglycerol acyltransferase
HanXRQr2_lncRNA01138	HanXRQr2_Chr10g0444591	AT5G09570.1		Cox19-like CHCH family protein
HanXRQr2_lncRNA01150	HanXRQr2_Chr10g0446371	AT4G24220.1	AWI31,VEP1	NAD(P)-binding Rossmann-fold superfamily protein
HanXRQr2_lncRNA01171	HanXRQr2_Chr10g0449221	AT5G13420.1		Aldolase-type TIM barrel family protein
HanXRQr2_lncRNA01215	HanXRQr2_Chr10g0454971	AT5G57110.1	ACA8,AT-ACA8	autoinhibited Ca2+ -ATPase, isoform 8
HanXRQr2_lncRNA01255	HanXRQr2_Chr10g0461211	AT2G25180.1	ARR12,RR12	response regulator 12
HanXRQr2_lncRNA01339	HanXRQr2_Chr11g0486081	AT1G15120.1		Ubiquinol-cytochrome C reductase hinge protein
HanXRQr2_lncRNA01556	HanXRQr2_Chr11g0484871	AT2G29200.1	APUM1,PUM1	pumilio 1
HanXRQr2_lncRNA01610	HanXRQr2_Chr11g0497591	AT2G47970.1		Nuclear pore localisation protein NPL4
HanXRQr2_lncRNA01630	HanXRQr2_Chr11g0501811	AT1G30500.2	NF-YA7	nuclear factor Y, subunit A7
HanXRQr2_lncRNA01637	HanXRQr2_Chr11g0502451	AT4G36690.4	ATU2AF65A	U2 snRNP auxilliary factor, large subunit, splicing factor
HanXRQr2_lncRNA01730	HanXRQr2_Chr11g0471681	AT1G71870.1		MATE efflux family protein
HanXRQr2_lncRNA01753	HanXRQr2_Chr11g0475601	AT3G14840.2		Leucine-rich repeat transmembrane protein kinase
HanXRQr2_lncRNA01965	HanXRQr2_Chr11g0509561	AT3G45040.1		phosphatidate cytidylyltransferase family protein
HanXRQr2_lncRNA01979	HanXRQr2_Chr11g0511501	AT3G11670.1	DGD1	UDP-Glycosyltransferase superfamily protein
HanXRQr2_lncRNA02054	HanXRQr2_Chr12g0530881	AT5G21090.1		Leucine-rich repeat (LRR) family protein
HanXRQr2_lncRNA02192	HanXRQr2_Chr12g0564361	AT1G27880.1		DEAD/DEAH box RNA helicase family protein
HanXRQr2_lncRNA02245	HanXRQr2_Chr12g0535271	AT1G25550.1		myb-like transcription factor family protein
HanXRQr2_lncRNA02299	HanXRQr2_Chr12g0547561	AT3G18820.1	ATRAB7B,ATRABG3F,RAB71,RAB7B,RABG3F	RAB GTPase homolog G3F
HanXRQr2_lncRNA02303	HanXRQr2_Chr12g0548361	AT4G39950.1	CYP79B2	cytochrome P450, family 79, subfamily B, polypeptide 2
HanXRQr2_lncRNA02432	HanXRQr2_Chr12g0529871	AT1G80280.1		alpha/beta-Hydrolases superfamily protein
HanXRQr2_lncRNA02525	HanXRQr2_Chr12g0542591	AT5G59300.1	ATUBC7,UBC7	ubiquitin carrier protein 7
HanXRQr2_lncRNA02746	HanXRQr2_Chr13g0578121	AT4G17260.1		Lactate/malate dehydrogenase family protein
HanXRQr2_lncRNA02780	HanXRQr2_Chr13g0585171	AT2G36630.1		Sulfite exporter TauE/SafE family protein
HanXRQr2_lncRNA02864	HanXRQr2_Chr13g0611041	AT3G23340.1	ckl10	casein kinase I-like 10
HanXRQr2_lncRNA02986	HanXRQr2_Chr13g0587501	AT4G32551.1	LUG,RON2	LisH dimerisation motif;WD40/YVTN repeat-like-containing domain
HanXRQr2_lncRNA03097	HanXRQr2_Chr13g0619281	AT1G63800.1	UBC5	ubiquitin-conjugating enzyme 5
HanXRQr2_lncRNA03272	HanXRQr2_Chr13g0590571	AT5G19760.1		Mitochondrial substrate carrier family protein
HanXRQr2_lncRNA03480	HanXRQr2_Chr14g0631101	AT4G05390.1	ATRFNR1,RFNR1	root FNR 1
HanXRQr2_lncRNA03489	HanXRQr2_Chr14g0632451	AT5G39450.1		F-box family protein
HanXRQr2_lncRNA03519	HanXRQr2_Chr14g0637861	AT1G72280.1	AERO1,ERO1	endoplasmic reticulum oxidoreductins 1
HanXRQr2_lncRNA03562	HanXRQr2_Chr14g0654311	AT5G14640.1	ATSK13,SK13	shaggy-like kinase 13
HanXRQr2_lncRNA03705	HanXRQr2_Chr14g0639691	AT5G19820.1	emb2734	ARM repeat superfamily protein
HanXRQr2_lncRNA04100	HanXRQr2_Chr15g0675021	AT5G15740.1		O-fucosyltransferase family protein
HanXRQr2_lncRNA04103	HanXRQr2_Chr15g0675921	AT4G14340.1	CKI1,CKL11	casein kinase I
HanXRQr2_lncRNA04182	HanXRQr2_Chr15g0694961	AT1G30070.1		SGS domain-containing protein
HanXRQr2_lncRNA04227	HanXRQr2_Chr15g0703991	AT5G54140.1	ILL3	IAA-leucine-resistant (ILR1)-like 3
HanXRQr2_lncRNA04319	HanXRQr2_Chr15g0673901	AT5G13170.1	SAG29	senescence-associated gene 29
HanXRQr2_lncRNA04335	HanXRQr2_Chr15g0678091	AT4G39970.1		Haloacid dehalogenase-like hydrolase (HAD) superfamily protein
HanXRQr2_lncRNA04387	HanXRQr2_Chr15g0693861	AT4G00850.1	GIF3	GRF1-interacting factor 3
HanXRQr2_lncRNA04475	HanXRQr2_Chr15g0720301	AT2G40760.1		Rhodanese/Cell cycle control phosphatase superfamily protein
HanXRQr2_lncRNA04514	HanXRQr2_Chr15g0677781	AT1G21750.1	ATPDI5,ATPDIL1-1,PDI5,PDIL1-1	PDI-like 1-1
HanXRQr2_lncRNA04580	HanXRQr2_Chr15g0686351	AT3G26935.1		DHHC-type zinc finger family protein
HanXRQr2_lncRNA04594	HanXRQr2_Chr15g0688221	AT1G68070.1		Zinc finger, C3HC4 type (RING finger) family protein
HanXRQr2_lncRNA04612	HanXRQr2_Chr15g0690221	AT1G59900.1	AT-E1 ALPHA,E1 ALPHA	pyruvate dehydrogenase complex E1 alpha subunit
HanXRQr2_lncRNA04679	HanXRQr2_Chr15g0700251	AT2G18040.1	PIN1AT	peptidylprolyl cis/trans isomerase, NIMA-interacting 1
HanXRQr2_lncRNA04976	HanXRQr2_Chr16g0751511	AT4G33650.1	ADL2,DRP3A	dynamin-related protein 3A
HanXRQr2_lncRNA05069	HanXRQr2_Chr16g0770711	AT2G43020.1	ATPAO2,PAO2	polyamine oxidase 2
HanXRQr2_lncRNA05106	HanXRQr2_Chr16g0728071	AT5G23060.1	CaS	calcium sensing receptor
HanXRQr2_lncRNA05110	HanXRQr2_Chr16g0728911	AT1G74250.1		DNAJ heat shock N-terminal domain-containing protein
HanXRQr2_lncRNA05111	HanXRQr2_Chr16g0728971	AT1G74310.1	ATHSP101,HOT1,HSP101	heat shock protein 101
HanXRQr2_lncRNA05195	HanXRQr2_Chr16g0746281	AT1G33140.1	PGY2	Ribosomal protein L6 family
HanXRQr2_lncRNA05205	HanXRQr2_Chr16g0747611	AT1G65430.1	ARI8,ATARI8	IBR domain-containing protein
HanXRQr2_lncRNA05267	HanXRQr2_Chr16g0760561	AT4G00290.1		Mechanosensitive ion channel protein
HanXRQr2_lncRNA05274	HanXRQr2_Chr16g0762731	AT3G48110.1	EDD,EDD1	glycine-tRNA ligases
HanXRQr2_lncRNA05350	HanXRQr2_Chr16g0725911	AT5G11160.1	APT5	adenine phosphoribosyltransferase 5
HanXRQr2_lncRNA05388	HanXRQr2_Chr16g0731851	AT5G54910.1		DEA(D/H)-box RNA helicase family protein
HanXRQr2_lncRNA05422	HanXRQr2_Chr16g0736601	AT4G19710.2	AK-HSDH,AK-HSDH II	aspartate kinase-homoserine dehydrogenase ii
HanXRQr2_lncRNA05541	HanXRQr2_Chr16g0753891	AT4G04880.1		adenosine/AMP deaminase family protein
HanXRQr2_lncRNA05716	HanXRQr2_Chr17g0798151	AT5G39940.1		FAD/NAD(P)-binding oxidoreductase family protein
HanXRQr2_lncRNA05795	HanXRQr2_Chr17g0814101	AT1G73760.1		RING/U-box superfamily protein
HanXRQr2_lncRNA05862	HanXRQr2_Chr17g0827371	AT1G68370.1	ARG1	Chaperone DnaJ-domain superfamily protein
HanXRQr2_lncRNA05940	HanXRQr2_Chr17g0797991	AT2G02760.1	ATUBC2,UBC2	ubiquiting-conjugating enzyme 2
HanXRQr2_lncRNA06096	HanXRQr2_Chr17g0830591	AT1G27090.1		glycine-rich protein
HanXRQr2_lncRNA06467	HanXRQr2_Chr02g0059761	AT3G54140.1	ATPTR1,PTR1	peptide transporter 1
HanXRQr2_lncRNA06527	HanXRQr2_Chr02g0074771	AT3G06720.1	AIMP ALPHA,AT-IMP,ATKAP ALPHA,IMPA-1,IMPA1	importin alpha isoform 1
HanXRQr2_lncRNA06870	HanXRQr2_Chr02g0060951	AT5G56270.1	ATWRKY2,WRKY2	WRKY DNA-binding protein 2
HanXRQr2_lncRNA06929	HanXRQr2_Chr02g0070801	AT1G64390.1	AtGH9C2,GH9C2	glycosyl hydrolase 9C2
HanXRQr2_lncRNA07156	HanXRQr2_Chr03g0113071	AT2G05170.1	ATVPS11,VPS11	vacuolar protein sorting 11
HanXRQr2_lncRNA07159	HanXRQr2_Chr03g0113661	AT1G17210.1	ATILP1,ILP1	IAP-like protein 1
HanXRQr2_lncRNA07172	HanXRQr2_Chr03g0116991	AT4G27100.2		Ypt/Rab-GAP domain of gyp1p superfamily protein
HanXRQr2_lncRNA07213	HanXRQr2_Chr03g0127661	AT5G46910.1		Transcription factor jumonji (jmj) family protein / zinc finger (C5HC2 type) family protein
HanXRQr2_lncRNA07375	HanXRQr2_Chr03g0112631	AT1G04980.1	ATPDI10,ATPDIL2-2,PDI10,PDIL2-2	PDI-like 2-2
HanXRQr2_lncRNA07457	HanXRQr2_Chr03g0134071	AT3G03740.1	ATBPM4,BPM4	BTB-POZ and MATH domain 4
HanXRQr2_lncRNA07633	HanXRQr2_Chr03g0106381	AT4G34150.1		Calcium-dependent lipid-binding (CaLB domain) family protein
HanXRQr2_lncRNA07638	HanXRQr2_Chr03g0107221	AT3G17380.1		TRAF-like family protein
HanXRQr2_lncRNA07715	HanXRQr2_Chr03g0116791	AT4G36130.1		Ribosomal protein L2 family
HanXRQr2_lncRNA07730	HanXRQr2_Chr03g0118721	AT5G23810.1	AAP7	amino acid permease 7
HanXRQr2_lncRNA07760	HanXRQr2_Chr03g0124391	AT5G25610.1	ATRD22,RD22	BURP domain-containing protein
HanXRQr2_lncRNA07810	HanXRQr2_Chr03g0133351	AT2G40290.1		Eukaryotic translation initiation factor 2 subunit 1
HanXRQr2_lncRNA07947	HanXRQr2_Chr04g0167901	AT3G07400.1		lipase class 3 family protein
HanXRQr2_lncRNA07969	HanXRQr2_Chr04g0172761	AT1G78955.1	CAMS1	camelliol C synthase 1
HanXRQr2_lncRNA07994	HanXRQr2_Chr04g0177631	AT4G15802.1	AtHSBP,HSBP	heat shock factor binding protein
HanXRQr2_lncRNA08030	HanXRQr2_Chr04g0187551	AT2G37840.1		Protein kinase superfamily protein
HanXRQr2_lncRNA08118	HanXRQr2_Chr04g0155141	AT3G62870.1		Ribosomal protein L7Ae/L30e/S12e/Gadd45 family protein
HanXRQr2_lncRNA08192	HanXRQr2_Chr04g0171821	AT2G26640.1	KCS11	Encodes KCS11, a member of the 3-ketoacyl-CoA synthase family involved in the biosynthesis of VLCFA (very long chain fatty acids)
HanXRQr2_lncRNA08198	HanXRQr2_Chr04g0172911	AT2G34590.1		Transketolase family protein
HanXRQr2_lncRNA08263	HanXRQr2_Chr04g0139111	AT3G04770.2	RPSAb	40s ribosomal protein SA B
HanXRQr2_lncRNA08526	HanXRQr2_Chr04g0178771	AT1G03150.1		Acyl-CoA N-acyltransferases (NAT) superfamily protein
HanXRQr2_lncRNA08574	HanXRQr2_Chr04g0187101	AT4G00490.1	BAM2,BMY9	beta-amylase 2
HanXRQr2_lncRNA08599	HanXRQr2_Chr04g0192651	AT5G64470.2	TBL12	Plant protein of unknown function (DUF828)
HanXRQr2_lncRNA08605	HanXRQr2_Chr05g0194301	AT5G54680.1	bHLH105,ILR3	basic helix-loop-helix (bHLH) DNA-binding superfamily protein
HanXRQr2_lncRNA08631	HanXRQr2_Chr05g0199941	AT1G30910.1		Molybdenum cofactor sulfurase family protein
HanXRQr2_lncRNA08670	HanXRQr2_Chr05g0206571	AT2G42160.1	BRIZ1	zinc finger (ubiquitin-hydrolase) domain-containing protein
HanXRQr2_lncRNA08806	HanXRQr2_Chr05g0194841	AT1G11390.1		Protein kinase superfamily protein
HanXRQr2_lncRNA08836	HanXRQr2_Chr05g0201231	AT5G52630.1	MEF1	mitochondrial RNAediting factor 1
HanXRQr2_lncRNA08923	HanXRQr2_Chr05g0217321	AT3G06680.1		Ribosomal L29e protein family
HanXRQr2_lncRNA09043	HanXRQr2_Chr05g0195841	AT3G27740.1	CARA	carbamoyl phosphate synthetase A
HanXRQr2_lncRNA09229	HanXRQr2_Chr05g0216221	AT3G22490.1		Seed maturation protein
HanXRQr2_lncRNA09231	HanXRQr2_Chr05g0216771	AT1G48910.1	YUC10	Flavin-containing monooxygenase family protein
HanXRQr2_lncRNA09245	HanXRQr2_Chr05g0219101	AT5G48960.1		HAD-superfamily hydrolase, subfamily IG, 5\'-nucleotidase
HanXRQr2_lncRNA09336	HanXRQr2_Chr05g0237431	AT4G09040.1		RNA-binding (RRM/RBD/RNP motifs) family protein
HanXRQr2_lncRNA09347	HanXRQr2_Chr06g0242481	AT4G17080.1		Histone H3 K4-specific methyltransferase SET7/9 family protein
HanXRQr2_lncRNA09357	HanXRQr2_Chr06g0246121	AT1G01710.1		Acyl-CoA thioesterase family protein
HanXRQr2_lncRNA09414	HanXRQr2_Chr06g0260271	AT2G19540.1		Transducin family protein / WD-40 repeat family protein
HanXRQr2_lncRNA09471	HanXRQr2_Chr06g0272911	AT4G13330.1		S-adenosyl-L-methionine-dependent methyltransferases superfamily protein
HanXRQr2_lncRNA09500	HanXRQr2_Chr06g0240311	AT2G07750.1		DEA(D/H)-box RNA helicase family protein
HanXRQr2_lncRNA09557	HanXRQr2_Chr06g0256791	AT3G56190.1	ALPHA-SNAP2,ASNAP	alpha-soluble NSF attachment protein 2
HanXRQr2_lncRNA09669	HanXRQr2_Chr06g0239971	AT1G63020.1	NRPD1,NRPD1A,POL IVA,SDE4,SMD2	nuclear RNA polymerase D1A
HanXRQr2_lncRNA09673	HanXRQr2_Chr06g0241211	AT4G11220.1	BTI2,RTNLB2	VIRB2-interacting protein 2
HanXRQr2_lncRNA09938	HanXRQr2_Chr07g0290651	AT1G54630.1	ACP3	acyl carrier protein 3
HanXRQr2_lncRNA09983	HanXRQr2_Chr07g0301371	AT1G59760.1		RNA helicase, ATP-dependent, SK12/DOB1 protein
HanXRQr2_lncRNA10100	HanXRQr2_Chr07g0292901	AT1G65930.1	cICDH	cytosolic NADP+-dependent isocitrate dehydrogenase
HanXRQr2_lncRNA10151	HanXRQr2_Chr07g0306571	AT3G26980.1	MUB4	membrane-anchored ubiquitin-fold protein 4 precursor
HanXRQr2_lncRNA10203	HanXRQr2_Chr07g0283991	AT3G18750.1	ATWNK6,WNK6,ZIK5	with no lysine (K) kinase 6
HanXRQr2_lncRNA10407	HanXRQr2_Chr08g0319981	AT1G27980.1	ATDPL1,DPL1	dihydrosphingosine phosphate lyase
HanXRQr2_lncRNA10593	HanXRQr2_Chr08g0323501	AT5G08680.1		ATP synthase alpha/beta family protein
HanXRQr2_lncRNA10665	HanXRQr2_Chr08g0339491	AT2G03150.1	emb1579	ATP/GTP-binding protein family
HanXRQr2_lncRNA10773	HanXRQr2_Chr08g0320211	AT5G13180.1	ANAC083,NAC083,VNI2	NAC domain containing protein 83
HanXRQr2_lncRNA10938	HanXRQr2_Chr08g0347051	AT1G26910.1	RPL10B	Ribosomal protein L16p/L10e family protein
HanXRQr2_lncRNA11110	HanXRQr2_Chr09g0378071	AT1G17870.1	ATEGY3,EGY3	ethylene-dependent gravitropism-deficient and yellow-green-like 3
HanXRQr2_lncRNA11129	HanXRQr2_Chr09g0381751	AT5G05980.2	ATDFB,DFB	DHFS-FPGS homolog B
HanXRQr2_lncRNA11410	HanXRQr2_Chr09g0399521	AT5G38600.1		Proline-rich spliceosome-associated (PSP) family protein / zinc knuckle (CCHC-type) family protein
HanXRQr2_lncRNA11470	HanXRQr2_Chr09g0410591	AT1G19100.1		Histidine kinase-, DNA gyrase B-, and HSP90-like ATPase family protein
HanXRQr2_lncRNA11481	HanXRQr2_Chr09g0413121	AT5G61840.1	GUT1	Exostosin family protein
HanXRQr2_lncRNA11540	HanXRQr2_Chr09g0369081	AT1G73010.1	ATPS2,PS2	phosphate starvation-induced gene 2
HanXRQr2_lncRNA11819	HanXRQr2_Chr09g0412561	AT5G50810.1	TIM8	translocase inner membrane subunit 8
