# Supplementary material for: Genome-wide identification and characterization of lncRNAs in sunflower endosperm
Source: BMC Plant Biol. 2022 Oct 22;22:494. doi: 10.1186/s12870-022-03882-5 (PMC9587605; doi:10.1186/s12870-022-03882-5)
Supplement: Supplementary file 15 — Additional file 15. GTF File of candidate lncRNAs identified in sunflower endosperm. [file 12870_2022_3882_MOESM15_ESM.gtf]

chr1	StringTie	transcript	1205669	1207800	.	+	.	transcript_id "MSTRG.394.2"; gene_id "MSTRG.394"; gene_name "HanXRQr2_Chr01g0000461"; xloc "XLOC_000549"; cmp_ref "gnl|WGS:MNCJ|mrna.HanXRQr2_Chr01g0000461"; class_code "j"; tss_id "TSS631";
chr1	StringTie	exon	1205669	1205914	.	+	.	transcript_id "MSTRG.394.2"; gene_id "MSTRG.394"; exon_number "1";
chr1	StringTie	exon	1205992	1206123	.	+	.	transcript_id "MSTRG.394.2"; gene_id "MSTRG.394"; exon_number "2";
chr1	StringTie	exon	1206227	1206268	.	+	.	transcript_id "MSTRG.394.2"; gene_id "MSTRG.394"; exon_number "3";
chr1	StringTie	exon	1206378	1206448	.	+	.	transcript_id "MSTRG.394.2"; gene_id "MSTRG.394"; exon_number "4";
chr1	StringTie	exon	1206548	1206655	.	+	.	transcript_id "MSTRG.394.2"; gene_id "MSTRG.394"; exon_number "5";
chr1	StringTie	exon	1207623	1207800	.	+	.	transcript_id "MSTRG.394.2"; gene_id "MSTRG.394"; exon_number "6";
chr1	StringTie	transcript	1353670	1354154	.	+	.	transcript_id "MSTRG.399.1"; gene_id "MSTRG.399"; xloc "XLOC_000550"; class_code "u"; tss_id "TSS632";
chr1	StringTie	exon	1353670	1353802	.	+	.	transcript_id "MSTRG.399.1"; gene_id "MSTRG.399"; exon_number "1";
chr1	StringTie	exon	1353888	1354154	.	+	.	transcript_id "MSTRG.399.1"; gene_id "MSTRG.399"; exon_number "2";
chr1	StringTie	transcript	1355450	1357877	.	+	.	transcript_id "MSTRG.400.1"; gene_id "MSTRG.400"; xloc "XLOC_000551"; class_code "u"; tss_id "TSS633";
chr1	StringTie	exon	1355450	1357877	.	+	.	transcript_id "MSTRG.400.1"; gene_id "MSTRG.400"; exon_number "1";
chr1	StringTie	transcript	2616717	2631324	.	+	.	transcript_id "MSTRG.482.1"; gene_id "MSTRG.482"; gene_name "HanXRQr2_Chr01g0001471"; xloc "XLOC_000597"; cmp_ref "gnl|WGS:MNCJ|mrna.HanXRQr2_Chr01g0001471"; class_code "x"; tss_id "TSS697";
chr1	StringTie	exon	2616717	2616811	.	+	.	transcript_id "MSTRG.482.1"; gene_id "MSTRG.482"; exon_number "1";
chr1	StringTie	exon	2631199	2631324	.	+	.	transcript_id "MSTRG.482.1"; gene_id "MSTRG.482"; exon_number "2";
chr1	StringTie	transcript	4025821	4029317	.	+	.	transcript_id "MSTRG.534.3"; gene_id "MSTRG.534"; gene_name "HanXRQr2_Chr01g0001891"; xloc "XLOC_000625"; cmp_ref "gnl|WGS:MNCJ|mrna.HanXRQr2_Chr01g0001891"; class_code "j"; tss_id "TSS732";
chr1	StringTie	exon	4025821	4026035	.	+	.	transcript_id "MSTRG.534.3"; gene_id "MSTRG.534"; exon_number "1";
chr1	StringTie	exon	4028320	4028380	.	+	.	transcript_id "MSTRG.534.3"; gene_id "MSTRG.534"; exon_number "2";
chr1	StringTie	exon	4028450	4029317	.	+	.	transcript_id "MSTRG.534.3"; gene_id "MSTRG.534"; exon_number "3";
chr1	StringTie	transcript	4049663	4050694	.	+	.	transcript_id "MSTRG.536.1"; gene_id "MSTRG.536"; xloc "XLOC_000627"; class_code "u"; tss_id "TSS735";
chr1	StringTie	exon	4049663	4049873	.	+	.	transcript_id "MSTRG.536.1"; gene_id "MSTRG.536"; exon_number "1";
chr1	StringTie	exon	4049956	4050146	.	+	.	transcript_id "MSTRG.536.1"; gene_id "MSTRG.536"; exon_number "2";
chr1	StringTie	exon	4050245	4050336	.	+	.	transcript_id "MSTRG.536.1"; gene_id "MSTRG.536"; exon_number "3";
chr1	StringTie	exon	4050408	4050477	.	+	.	transcript_id "MSTRG.536.1"; gene_id "MSTRG.536"; exon_number "4";
chr1	StringTie	exon	4050596	4050694	.	+	.	transcript_id "MSTRG.536.1"; gene_id "MSTRG.536"; exon_number "5";
chr1	StringTie	transcript	4296974	4297724	.	+	.	transcript_id "MSTRG.537.1"; gene_id "MSTRG.537"; xloc "XLOC_000629"; class_code "u"; tss_id "TSS737";
chr1	StringTie	exon	4296974	4297209	.	+	.	transcript_id "MSTRG.537.1"; gene_id "MSTRG.537"; exon_number "1";
chr1	StringTie	exon	4297623	4297724	.	+	.	transcript_id "MSTRG.537.1"; gene_id "MSTRG.537"; exon_number "2";
chr1	StringTie	transcript	5052173	5052914	.	+	.	transcript_id "MSTRG.555.1"; gene_id "MSTRG.555"; xloc "XLOC_000647"; class_code "u"; tss_id "TSS757";
chr1	StringTie	exon	5052173	5052425	.	+	.	transcript_id "MSTRG.555.1"; gene_id "MSTRG.555"; exon_number "1";
chr1	StringTie	exon	5052513	5052914	.	+	.	transcript_id "MSTRG.555.1"; gene_id "MSTRG.555"; exon_number "2";
chr1	StringTie	transcript	5970883	5972436	.	+	.	transcript_id "MSTRG.579.6"; gene_id "MSTRG.579"; xloc "XLOC_000660"; class_code "u"; tss_id "TSS789";
chr1	StringTie	exon	5970883	5971009	.	+	.	transcript_id "MSTRG.579.6"; gene_id "MSTRG.579"; exon_number "1";
chr1	StringTie	exon	5971546	5972436	.	+	.	transcript_id "MSTRG.579.6"; gene_id "MSTRG.579"; exon_number "2";
chr1	StringTie	transcript	6161782	6164863	.	+	.	transcript_id "MSTRG.584.1"; gene_id "MSTRG.584"; xloc "XLOC_000663"; class_code "u"; tss_id "TSS792";
chr1	StringTie	exon	6161782	6161977	.	+	.	transcript_id "MSTRG.584.1"; gene_id "MSTRG.584"; exon_number "1";
chr1	StringTie	exon	6163019	6163108	.	+	.	transcript_id "MSTRG.584.1"; gene_id "MSTRG.584"; exon_number "2";
chr1	StringTie	exon	6164394	6164863	.	+	.	transcript_id "MSTRG.584.1"; gene_id "MSTRG.584"; exon_number "3";
chr1	StringTie	transcript	6432873	6458558	.	+	.	transcript_id "MSTRG.596.1"; gene_id "MSTRG.596"; xloc "XLOC_000671"; class_code "u"; tss_id "TSS800";
chr1	StringTie	exon	6432873	6433251	.	+	.	transcript_id "MSTRG.596.1"; gene_id "MSTRG.596"; exon_number "1";
chr1	StringTie	exon	6434173	6434228	.	+	.	transcript_id "MSTRG.596.1"; gene_id "MSTRG.596"; exon_number "2";
chr1	StringTie	exon	6458164	6458558	.	+	.	transcript_id "MSTRG.596.1"; gene_id "MSTRG.596"; exon_number "3";
chr1	StringTie	transcript	6892694	6893174	.	+	.	transcript_id "MSTRG.603.4"; gene_id "MSTRG.603"; gene_name "HanXRQr2_Chr01g0003001"; xloc "XLOC_000676"; cmp_ref "gnl|WGS:MNCJ|mrna.HanXRQr2_Chr01g0003001"; class_code "o"; tss_id "TSS806";
chr1	StringTie	exon	6892694	6892923	.	+	.	transcript_id "MSTRG.603.4"; gene_id "MSTRG.603"; exon_number "1";
chr1	StringTie	exon	6892946	6893174	.	+	.	transcript_id "MSTRG.603.4"; gene_id "MSTRG.603"; exon_number "2";
chr1	StringTie	transcript	6893319	6893908	.	+	.	transcript_id "MSTRG.604.1"; gene_id "MSTRG.604"; xloc "XLOC_000677"; class_code "u"; tss_id "TSS807";
chr1	StringTie	exon	6893319	6893356	.	+	.	transcript_id "MSTRG.604.1"; gene_id "MSTRG.604"; exon_number "1";
chr1	StringTie	exon	6893446	6893908	.	+	.	transcript_id "MSTRG.604.1"; gene_id "MSTRG.604"; exon_number "2";
chr1	StringTie	transcript	8019096	8019732	.	+	.	transcript_id "MSTRG.628.1"; gene_id "MSTRG.628"; xloc "XLOC_000689"; class_code "u"; tss_id "TSS819";
chr1	StringTie	exon	8019096	8019261	.	+	.	transcript_id "MSTRG.628.1"; gene_id "MSTRG.628"; exon_number "1";
chr1	StringTie	exon	8019404	8019732	.	+	.	transcript_id "MSTRG.628.1"; gene_id "MSTRG.628"; exon_number "2";
chr1	StringTie	transcript	8927215	8937455	.	+	.	transcript_id "MSTRG.654.3"; gene_id "MSTRG.654"; gene_name "HanXRQr2_Chr01g0003711"; xloc "XLOC_000710"; cmp_ref "gnl|WGS:MNCJ|mrna.HanXRQr2_Chr01g0003711"; class_code "j"; tss_id "TSS850";
chr1	StringTie	exon	8927215	8927387	.	+	.	transcript_id "MSTRG.654.3"; gene_id "MSTRG.654"; exon_number "1";
chr1	StringTie	exon	8927655	8927874	.	+	.	transcript_id "MSTRG.654.3"; gene_id "MSTRG.654"; exon_number "2";
chr1	StringTie	exon	8936242	8936295	.	+	.	transcript_id "MSTRG.654.3"; gene_id "MSTRG.654"; exon_number "3";
chr1	StringTie	exon	8936415	8936492	.	+	.	transcript_id "MSTRG.654.3"; gene_id "MSTRG.654"; exon_number "4";
chr1	StringTie	exon	8936618	8936697	.	+	.	transcript_id "MSTRG.654.3"; gene_id "MSTRG.654"; exon_number "5";
chr1	StringTie	exon	8936809	8936894	.	+	.	transcript_id "MSTRG.654.3"; gene_id "MSTRG.654"; exon_number "6";
chr1	StringTie	exon	8936980	8937122	.	+	.	transcript_id "MSTRG.654.3"; gene_id "MSTRG.654"; exon_number "7";
chr1	StringTie	exon	8937228	8937455	.	+	.	transcript_id "MSTRG.654.3"; gene_id "MSTRG.654"; exon_number "8";
chr1	StringTie	transcript	9449163	9451175	.	+	.	transcript_id "MSTRG.664.2"; gene_id "MSTRG.664"; xloc "XLOC_000718"; class_code "u"; tss_id "TSS861";
chr1	StringTie	exon	9449163	9449222	.	+	.	transcript_id "MSTRG.664.2"; gene_id "MSTRG.664"; exon_number "1";
chr1	StringTie	exon	9449320	9449425	.	+	.	transcript_id "MSTRG.664.2"; gene_id "MSTRG.664"; exon_number "2";
chr1	StringTie	exon	9450446	9450600	.	+	.	transcript_id "MSTRG.664.2"; gene_id "MSTRG.664"; exon_number "3";
chr1	StringTie	exon	9450802	9451175	.	+	.	transcript_id "MSTRG.664.2"; gene_id "MSTRG.664"; exon_number "4";
chr1	StringTie	transcript	9975914	9980106	.	+	.	transcript_id "MSTRG.673.4"; gene_id "MSTRG.673"; gene_name "HanXRQr2_Chr01g0003931"; xloc "XLOC_000726"; cmp_ref "gnl|WGS:MNCJ|mrna.HanXRQr2_Chr01g0003931"; class_code "j"; tss_id "TSS869";
chr1	StringTie	exon	9975914	9976055	.	+	.	transcript_id "MSTRG.673.4"; gene_id "MSTRG.673"; exon_number "1";
chr1	StringTie	exon	9977331	9977416	.	+	.	transcript_id "MSTRG.673.4"; gene_id "MSTRG.673"; exon_number "2";
chr1	StringTie	exon	9977752	9977818	.	+	.	transcript_id "MSTRG.673.4"; gene_id "MSTRG.673"; exon_number "3";
chr1	StringTie	exon	9979047	9979589	.	+	.	transcript_id "MSTRG.673.4"; gene_id "MSTRG.673"; exon_number "4";
chr1	StringTie	exon	9979821	9980106	.	+	.	transcript_id "MSTRG.673.4"; gene_id "MSTRG.673"; exon_number "5";
chr1	StringTie	transcript	10664832	10671328	.	+	.	transcript_id "MSTRG.691.1"; gene_id "MSTRG.691"; xloc "XLOC_000736"; class_code "u"; tss_id "TSS880";
chr1	StringTie	exon	10664832	10665512	.	+	.	transcript_id "MSTRG.691.1"; gene_id "MSTRG.691"; exon_number "1";
chr1	StringTie	exon	10671272	10671328	.	+	.	transcript_id "MSTRG.691.1"; gene_id "MSTRG.691"; exon_number "2";
chr1	StringTie	transcript	11861308	11862100	.	+	.	transcript_id "MSTRG.715.1"; gene_id "MSTRG.715"; xloc "XLOC_000763"; class_code "u"; tss_id "TSS907";
chr1	StringTie	exon	11861308	11861814	.	+	.	transcript_id "MSTRG.715.1"; gene_id "MSTRG.715"; exon_number "1";
chr1	StringTie	exon	11861908	11861944	.	+	.	transcript_id "MSTRG.715.1"; gene_id "MSTRG.715"; exon_number "2";
chr1	StringTie	exon	11862034	11862100	.	+	.	transcript_id "MSTRG.715.1"; gene_id "MSTRG.715"; exon_number "3";
chr1	StringTie	transcript	16628209	16629129	.	+	.	transcript_id "MSTRG.767.1"; gene_id "MSTRG.767"; gene_name "HanXRQr2_Chr01g0005181"; xloc "XLOC_000794"; cmp_ref "gnl|WGS:MNCJ|mrna.HanXRQr2_Chr01g0005181"; class_code "j"; tss_id "TSS946";
chr1	StringTie	exon	16628209	16628443	.	+	.	transcript_id "MSTRG.767.1"; gene_id "MSTRG.767"; exon_number "1";
chr1	StringTie	exon	16628877	16629002	.	+	.	transcript_id "MSTRG.767.1"; gene_id "MSTRG.767"; exon_number "2";
chr1	StringTie	exon	16629098	16629129	.	+	.	transcript_id "MSTRG.767.1"; gene_id "MSTRG.767"; exon_number "3";
chr1	StringTie	transcript	18216951	18219834	.	+	.	transcript_id "MSTRG.772.1"; gene_id "MSTRG.772"; xloc "XLOC_000803"; class_code "u"; tss_id "TSS956";
chr1	StringTie	exon	18216951	18217075	.	+	.	transcript_id "MSTRG.772.1"; gene_id "MSTRG.772"; exon_number "1";
chr1	StringTie	exon	18218642	18219834	.	+	.	transcript_id "MSTRG.772.1"; gene_id "MSTRG.772"; exon_number "2";
chr1	StringTie	transcript	19395785	19396426	.	+	.	transcript_id "MSTRG.781.1"; gene_id "MSTRG.781"; xloc "XLOC_000808"; class_code "u"; tss_id "TSS962";
chr1	StringTie	exon	19395785	19396426	.	+	.	transcript_id "MSTRG.781.1"; gene_id "MSTRG.781"; exon_number "1";
chr1	StringTie	transcript	21444320	21451447	.	+	.	transcript_id "MSTRG.806.1"; gene_id "MSTRG.806"; gene_name "HanXRQr2_Chr01g0005891"; xloc "XLOC_000827"; cmp_ref "gnl|WGS:MNCJ|mrna.HanXRQr2_Chr01g0005891"; class_code "x"; tss_id "TSS982";
chr1	StringTie	exon	21444320	21444849	.	+	.	transcript_id "MSTRG.806.1"; gene_id "MSTRG.806"; exon_number "1";
chr1	StringTie	exon	21451349	21451447	.	+	.	transcript_id "MSTRG.806.1"; gene_id "MSTRG.806"; exon_number "2";
chr1	StringTie	transcript	21724092	21725134	.	+	.	transcript_id "MSTRG.809.1"; gene_id "MSTRG.809"; xloc "XLOC_000828"; class_code "u"; tss_id "TSS983";
chr1	StringTie	exon	21724092	21724178	.	+	.	transcript_id "MSTRG.809.1"; gene_id "MSTRG.809"; exon_number "1";
chr1	StringTie	exon	21724704	21725134	.	+	.	transcript_id "MSTRG.809.1"; gene_id "MSTRG.809"; exon_number "2";
chr1	StringTie	transcript	22446187	22446644	.	+	.	transcript_id "MSTRG.815.1"; gene_id "MSTRG.815"; xloc "XLOC_000830"; class_code "u"; tss_id "TSS985";
chr1	StringTie	exon	22446187	22446243	.	+	.	transcript_id "MSTRG.815.1"; gene_id "MSTRG.815"; exon_number "1";
chr1	StringTie	exon	22446328	22446396	.	+	.	transcript_id "MSTRG.815.1"; gene_id "MSTRG.815"; exon_number "2";
chr1	StringTie	exon	22446552	22446644	.	+	.	transcript_id "MSTRG.815.1"; gene_id "MSTRG.815"; exon_number "3";
chr1	StringTie	transcript	29639782	29640286	.	+	.	transcript_id "MSTRG.861.1"; gene_id "MSTRG.861"; gene_name "HanXRQr2_Chr01g0006551"; xloc "XLOC_000861"; cmp_ref "gnl|WGS:MNCJ|mrna.HanXRQr2_Chr01g0006551"; class_code "x"; tss_id "TSS1019";
chr1	StringTie	exon	29639782	29639982	.	+	.	transcript_id "MSTRG.861.1"; gene_id "MSTRG.861"; exon_number "1";
chr1	StringTie	exon	29640219	29640286	.	+	.	transcript_id "MSTRG.861.1"; gene_id "MSTRG.861"; exon_number "2";
chr1	StringTie	transcript	30622752	30624237	.	+	.	transcript_id "MSTRG.868.1"; gene_id "MSTRG.868"; gene_name "HanXRQr2_Chr01g0006701"; xloc "XLOC_000871"; cmp_ref "gnl|WGS:MNCJ|mrna.HanXRQr2_Chr01g0006701"; class_code "j"; tss_id "TSS1029";
chr1	StringTie	exon	30622752	30623182	.	+	.	transcript_id "MSTRG.868.1"; gene_id "MSTRG.868"; exon_number "1";
chr1	StringTie	exon	30623909	30624237	.	+	.	transcript_id "MSTRG.868.1"; gene_id "MSTRG.868"; exon_number "2";
chr1	StringTie	transcript	31075370	31076647	.	+	.	transcript_id "MSTRG.880.1"; gene_id "MSTRG.880"; xloc "XLOC_000876"; class_code "u"; tss_id "TSS1035";
chr1	StringTie	exon	31075370	31076647	.	+	.	transcript_id "MSTRG.880.1"; gene_id "MSTRG.880"; exon_number "1";
chr1	StringTie	transcript	32707696	32728082	.	+	.	transcript_id "MSTRG.908.2"; gene_id "MSTRG.908"; gene_name "HanXRQr2_Chr01g0007221"; xloc "XLOC_000900"; cmp_ref "gnl|WGS:MNCJ|mrna.HanXRQr2_Chr01g0007221"; class_code "j"; tss_id "TSS1065";
chr1	StringTie	exon	32707696	32707942	.	+	.	transcript_id "MSTRG.908.2"; gene_id "MSTRG.908"; exon_number "1";
chr1	StringTie	exon	32709564	32709671	.	+	.	transcript_id "MSTRG.908.2"; gene_id "MSTRG.908"; exon_number "2";
chr1	StringTie	exon	32727257	32728082	.	+	.	transcript_id "MSTRG.908.2"; gene_id "MSTRG.908"; exon_number "3";
chr1	StringTie	transcript	33977732	33980122	.	+	.	transcript_id "MSTRG.938.1"; gene_id "MSTRG.938"; xloc "XLOC_000915"; class_code "u"; tss_id "TSS1084";
chr1	StringTie	exon	33977732	33978068	.	+	.	transcript_id "MSTRG.938.1"; gene_id "MSTRG.938"; exon_number "1";
chr1	StringTie	exon	33978294	33978359	.	+	.	transcript_id "MSTRG.938.1"; gene_id "MSTRG.938"; exon_number "2";
chr1	StringTie	exon	33978890	33980122	.	+	.	transcript_id "MSTRG.938.1"; gene_id "MSTRG.938"; exon_number "3";
chr1	StringTie	transcript	35118825	35119782	.	+	.	transcript_id "MSTRG.955.1"; gene_id "MSTRG.955"; xloc "XLOC_000927"; class_code "u"; tss_id "TSS1100";
chr1	StringTie	exon	35118825	35119152	.	+	.	transcript_id "MSTRG.955.1"; gene_id "MSTRG.955"; exon_number "1";
chr1	StringTie	exon	35119518	35119782	.	+	.	transcript_id "MSTRG.955.1"; gene_id "MSTRG.955"; exon_number "2";
chr1	StringTie	transcript	36343839	36346542	.	+	.	transcript_id "MSTRG.967.4"; gene_id "MSTRG.967"; xloc "XLOC_000940"; class_code "u"; tss_id "TSS1113";
chr1	StringTie	exon	36343839	36344171	.	+	.	transcript_id "MSTRG.967.4"; gene_id "MSTRG.967"; exon_number "1";
chr1	StringTie	exon	36345135	36346542	.	+	.	transcript_id "MSTRG.967.4"; gene_id "MSTRG.967"; exon_number "2";
chr1	StringTie	transcript	36448785	36451368	.	+	.	transcript_id "MSTRG.972.7"; gene_id "MSTRG.972"; gene_name "HanXRQr2_Chr01g0008031"; xloc "XLOC_000943"; cmp_ref "gnl|WGS:MNCJ|mrna.HanXRQr2_Chr01g0008031"; class_code "j"; tss_id "TSS1116";
chr1	StringTie	exon	36448785	36448858	.	+	.	transcript_id "MSTRG.972.7"; gene_id "MSTRG.972"; exon_number "1";
chr1	StringTie	exon	36448956	36449016	.	+	.	transcript_id "MSTRG.972.7"; gene_id "MSTRG.972"; exon_number "2";
chr1	StringTie	exon	36449252	36449299	.	+	.	transcript_id "MSTRG.972.7"; gene_id "MSTRG.972"; exon_number "3";
chr1	StringTie	exon	36450849	36451368	.	+	.	transcript_id "MSTRG.972.7"; gene_id "MSTRG.972"; exon_number "4";
chr1	StringTie	transcript	36469595	36478491	.	+	.	transcript_id "MSTRG.974.1"; gene_id "MSTRG.974"; xloc "XLOC_000944"; class_code "u"; tss_id "TSS1117";
chr1	StringTie	exon	36469595	36469734	.	+	.	transcript_id "MSTRG.974.1"; gene_id "MSTRG.974"; exon_number "1";
chr1	StringTie	exon	36471032	36472422	.	+	.	transcript_id "MSTRG.974.1"; gene_id "MSTRG.974"; exon_number "2";
chr1	StringTie	exon	36473067	36473223	.	+	.	transcript_id "MSTRG.974.1"; gene_id "MSTRG.974"; exon_number "3";
chr1	StringTie	exon	36475307	36475445	.	+	.	transcript_id "MSTRG.974.1"; gene_id "MSTRG.974"; exon_number "4";
chr1	StringTie	exon	36476763	36478491	.	+	.	transcript_id "MSTRG.974.1"; gene_id "MSTRG.974"; exon_number "5";
chr1	StringTie	transcript	36516177	36522372	.	+	.	transcript_id "MSTRG.973.1"; gene_id "MSTRG.973"; xloc "XLOC_000945"; class_code "u"; tss_id "TSS1119";
chr1	StringTie	exon	36516177	36516638	.	+	.	transcript_id "MSTRG.973.1"; gene_id "MSTRG.973"; exon_number "1";
chr1	StringTie	exon	36522338	36522372	.	+	.	transcript_id "MSTRG.973.1"; gene_id "MSTRG.973"; exon_number "2";
chr1	StringTie	transcript	36987810	36989032	.	+	.	transcript_id "MSTRG.988.4"; gene_id "MSTRG.988"; gene_name "HanXRQr2_Chr01g0008271"; xloc "XLOC_000954"; cmp_ref "gnl|WGS:MNCJ|mrna.HanXRQr2_Chr01g0008271"; class_code "j"; tss_id "TSS1132";
chr1	StringTie	exon	36987810	36987973	.	+	.	transcript_id "MSTRG.988.4"; gene_id "MSTRG.988"; exon_number "1";
chr1	StringTie	exon	36988038	36988112	.	+	.	transcript_id "MSTRG.988.4"; gene_id "MSTRG.988"; exon_number "2";
chr1	StringTie	exon	36988200	36988334	.	+	.	transcript_id "MSTRG.988.4"; gene_id "MSTRG.988"; exon_number "3";
chr1	StringTie	exon	36988642	36988748	.	+	.	transcript_id "MSTRG.988.4"; gene_id "MSTRG.988"; exon_number "4";
chr1	StringTie	exon	36988824	36989032	.	+	.	transcript_id "MSTRG.988.4"; gene_id "MSTRG.988"; exon_number "5";
chr1	StringTie	transcript	37263094	37269029	.	+	.	transcript_id "MSTRG.995.1"; gene_id "MSTRG.995"; xloc "XLOC_000956"; class_code "u"; tss_id "TSS1134";
chr1	StringTie	exon	37263094	37263501	.	+	.	transcript_id "MSTRG.995.1"; gene_id "MSTRG.995"; exon_number "1";
chr1	StringTie	exon	37268965	37269029	.	+	.	transcript_id "MSTRG.995.1"; gene_id "MSTRG.995"; exon_number "2";
chr1	StringTie	transcript	41320804	41327288	.	+	.	transcript_id "MSTRG.1011.1"; gene_id "MSTRG.1011"; gene_name "HanXRQr2_Chr01g0008841"; xloc "XLOC_000977"; cmp_ref "gnl|WGS:MNCJ|mrna.HanXRQr2_Chr01g0008841"; class_code "j"; tss_id "TSS1155";
chr1	StringTie	exon	41320804	41320853	.	+	.	transcript_id "MSTRG.1011.1"; gene_id "MSTRG.1011"; exon_number "1";
chr1	StringTie	exon	41320981	41321017	.	+	.	transcript_id "MSTRG.1011.1"; gene_id "MSTRG.1011"; exon_number "2";
chr1	StringTie	exon	41325803	41325890	.	+	.	transcript_id "MSTRG.1011.1"; gene_id "MSTRG.1011"; exon_number "3";
chr1	StringTie	exon	41326913	41327288	.	+	.	transcript_id "MSTRG.1011.1"; gene_id "MSTRG.1011"; exon_number "4";
chr1	StringTie	transcript	41726977	41732487	.	+	.	transcript_id "MSTRG.1014.1"; gene_id "MSTRG.1014"; xloc "XLOC_000982"; class_code "u"; tss_id "TSS1160";
chr1	StringTie	exon	41726977	41727443	.	+	.	transcript_id "MSTRG.1014.1"; gene_id "MSTRG.1014"; exon_number "1";
chr1	StringTie	exon	41730638	41732487	.	+	.	transcript_id "MSTRG.1014.1"; gene_id "MSTRG.1014"; exon_number "2";
chr1	StringTie	transcript	41861450	41864447	.	+	.	transcript_id "MSTRG.1017.1"; gene_id "MSTRG.1017"; xloc "XLOC_000985"; class_code "u"; tss_id "TSS1163";
chr1	StringTie	exon	41861450	41861529	.	+	.	transcript_id "MSTRG.1017.1"; gene_id "MSTRG.1017"; exon_number "1";
chr1	StringTie	exon	41862412	41862478	.	+	.	transcript_id "MSTRG.1017.1"; gene_id "MSTRG.1017"; exon_number "2";
chr1	StringTie	exon	41864218	41864447	.	+	.	transcript_id "MSTRG.1017.1"; gene_id "MSTRG.1017"; exon_number "3";
chr1	StringTie	transcript	42063223	42083251	.	+	.	transcript_id "MSTRG.1021.2"; gene_id "MSTRG.1021"; gene_name "HanXRQr2_Chr01g0009011"; xloc "XLOC_000988"; cmp_ref "gnl|WGS:MNCJ|mrna.HanXRQr2_Chr01g0009011"; class_code "j"; tss_id "TSS1167";
chr1	StringTie	exon	42063223	42063401	.	+	.	transcript_id "MSTRG.1021.2"; gene_id "MSTRG.1021"; exon_number "1";
chr1	StringTie	exon	42083110	42083251	.	+	.	transcript_id "MSTRG.1021.2"; gene_id "MSTRG.1021"; exon_number "2";
chr1	StringTie	transcript	46178438	46186035	.	+	.	transcript_id "MSTRG.1058.1"; gene_id "MSTRG.1058"; xloc "XLOC_001018"; class_code "u"; tss_id "TSS1203";
chr1	StringTie	exon	46178438	46178573	.	+	.	transcript_id "MSTRG.1058.1"; gene_id "MSTRG.1058"; exon_number "1";
chr1	StringTie	exon	46179077	46179130	.	+	.	transcript_id "MSTRG.1058.1"; gene_id "MSTRG.1058"; exon_number "2";
chr1	StringTie	exon	46180739	46180803	.	+	.	transcript_id "MSTRG.1058.1"; gene_id "MSTRG.1058"; exon_number "3";
chr1	StringTie	exon	46181693	46181779	.	+	.	transcript_id "MSTRG.1058.1"; gene_id "MSTRG.1058"; exon_number "4";
chr1	StringTie	exon	46185238	46185291	.	+	.	transcript_id "MSTRG.1058.1"; gene_id "MSTRG.1058"; exon_number "5";
chr1	StringTie	exon	46185809	46186035	.	+	.	transcript_id "MSTRG.1058.1"; gene_id "MSTRG.1058"; exon_number "6";
chr1	StringTie	transcript	48702203	48709493	.	+	.	transcript_id "MSTRG.1086.1"; gene_id "MSTRG.1086"; xloc "XLOC_001045"; class_code "u"; tss_id "TSS1234";
chr1	StringTie	exon	48702203	48702336	.	+	.	transcript_id "MSTRG.1086.1"; gene_id "MSTRG.1086"; exon_number "1";
chr1	StringTie	exon	48708807	48709493	.	+	.	transcript_id "MSTRG.1086.1"; gene_id "MSTRG.1086"; exon_number "2";
chr1	StringTie	transcript	49797748	49798459	.	+	.	transcript_id "MSTRG.1112.1"; gene_id "MSTRG.1112"; xloc "XLOC_001060"; class_code "u"; tss_id "TSS1252";
chr1	StringTie	exon	49797748	49797970	.	+	.	transcript_id "MSTRG.1112.1"; gene_id "MSTRG.1112"; exon_number "1";
chr1	StringTie	exon	49798087	49798459	.	+	.	transcript_id "MSTRG.1112.1"; gene_id "MSTRG.1112"; exon_number "2";
chr1	StringTie	transcript	50075399	50081839	.	+	.	transcript_id "MSTRG.1123.1"; gene_id "MSTRG.1123"; xloc "XLOC_001068"; class_code "u"; tss_id "TSS1267";
chr1	StringTie	exon	50075399	50075607	.	+	.	transcript_id "MSTRG.1123.1"; gene_id "MSTRG.1123"; exon_number "1";
chr1	StringTie	exon	50081641	50081839	.	+	.	transcript_id "MSTRG.1123.1"; gene_id "MSTRG.1123"; exon_number "2";
chr1	StringTie	transcript	50878697	50880942	.	+	.	transcript_id "MSTRG.1138.2"; gene_id "MSTRG.1138"; gene_name "HanXRQr2_Chr01g0010681"; xloc "XLOC_001085"; cmp_ref "gnl|WGS:MNCJ|mrna.HanXRQr2_Chr01g0010681"; class_code "j"; tss_id "TSS1285";
chr1	StringTie	exon	50878697	50878820	.	+	.	transcript_id "MSTRG.1138.2"; gene_id "MSTRG.1138"; exon_number "1";
chr1	StringTie	exon	50879361	50880942	.	+	.	transcript_id "MSTRG.1138.2"; gene_id "MSTRG.1138"; exon_number "2";
chr1	StringTie	transcript	50911424	50917391	.	+	.	transcript_id "MSTRG.1142.2"; gene_id "MSTRG.1142"; gene_name "HanXRQr2_Chr01g0010721"; xloc "XLOC_001089"; cmp_ref "gnl|WGS:MNCJ|mrna.HanXRQr2_Chr01g0010721"; class_code "j"; tss_id "TSS1290";
chr1	StringTie	exon	50911424	50911467	.	+	.	transcript_id "MSTRG.1142.2"; gene_id "MSTRG.1142"; exon_number "1";
chr1	StringTie	exon	50915111	50915296	.	+	.	transcript_id "MSTRG.1142.2"; gene_id "MSTRG.1142"; exon_number "2";
chr1	StringTie	exon	50917107	50917391	.	+	.	transcript_id "MSTRG.1142.2"; gene_id "MSTRG.1142"; exon_number "3";
chr1	StringTie	transcript	52059980	52060964	.	+	.	transcript_id "MSTRG.1164.1"; gene_id "MSTRG.1164"; xloc "XLOC_001107"; class_code "u"; tss_id "TSS1309";
chr1	StringTie	exon	52059980	52060031	.	+	.	transcript_id "MSTRG.1164.1"; gene_id "MSTRG.1164"; exon_number "1";
chr1	StringTie	exon	52060739	52060964	.	+	.	transcript_id "MSTRG.1164.1"; gene_id "MSTRG.1164"; exon_number "2";
chr1	StringTie	transcript	53859831	53860641	.	+	.	transcript_id "MSTRG.1189.1"; gene_id "MSTRG.1189"; xloc "XLOC_001124"; class_code "u"; tss_id "TSS1326";
chr1	StringTie	exon	53859831	53860084	.	+	.	transcript_id "MSTRG.1189.1"; gene_id "MSTRG.1189"; exon_number "1";
chr1	StringTie	exon	53860175	53860261	.	+	.	transcript_id "MSTRG.1189.1"; gene_id "MSTRG.1189"; exon_number "2";
chr1	StringTie	exon	53860334	53860539	.	+	.	transcript_id "MSTRG.1189.1"; gene_id "MSTRG.1189"; exon_number "3";
chr1	StringTie	exon	53860609	53860641	.	+	.	transcript_id "MSTRG.1189.1"; gene_id "MSTRG.1189"; exon_number "4";
chr1	StringTie	transcript	56409979	56410364	.	+	.	transcript_id "MSTRG.1229.1"; gene_id "MSTRG.1229"; xloc "XLOC_001153"; class_code "u"; tss_id "TSS1358";
chr1	StringTie	exon	56409979	56410112	.	+	.	transcript_id "MSTRG.1229.1"; gene_id "MSTRG.1229"; exon_number "1";
chr1	StringTie	exon	56410230	56410364	.	+	.	transcript_id "MSTRG.1229.1"; gene_id "MSTRG.1229"; exon_number "2";
chr1	StringTie	transcript	56698134	56698401	.	+	.	transcript_id "MSTRG.1235.1"; gene_id "MSTRG.1235"; xloc "XLOC_001157"; class_code "u"; tss_id "TSS1362";
chr1	StringTie	exon	56698134	56698206	.	+	.	transcript_id "MSTRG.1235.1"; gene_id "MSTRG.1235"; exon_number "1";
chr1	StringTie	exon	56698275	56698401	.	+	.	transcript_id "MSTRG.1235.1"; gene_id "MSTRG.1235"; exon_number "2";
chr1	StringTie	transcript	58842229	58844126	.	+	.	transcript_id "MSTRG.1270.1"; gene_id "MSTRG.1270"; xloc "XLOC_001184"; class_code "u"; tss_id "TSS1392";
chr1	StringTie	exon	58842229	58842471	.	+	.	transcript_id "MSTRG.1270.1"; gene_id "MSTRG.1270"; exon_number "1";
chr1	StringTie	exon	58843410	58843494	.	+	.	transcript_id "MSTRG.1270.1"; gene_id "MSTRG.1270"; exon_number "2";
chr1	StringTie	exon	58843979	58844126	.	+	.	transcript_id "MSTRG.1270.1"; gene_id "MSTRG.1270"; exon_number "3";
chr1	StringTie	transcript	59306624	59310252	.	+	.	transcript_id "MSTRG.1285.2"; gene_id "MSTRG.1285"; gene_name "HanXRQr2_Chr01g0012831"; xloc "XLOC_001194"; cmp_ref "HanXRQr2_Chr01g0012831"; class_code "x"; tss_id "TSS1404";
chr1	StringTie	exon	59306624	59306734	.	+	.	transcript_id "MSTRG.1285.2"; gene_id "MSTRG.1285"; exon_number "1";
chr1	StringTie	exon	59306844	59307026	.	+	.	transcript_id "MSTRG.1285.2"; gene_id "MSTRG.1285"; exon_number "2";
chr1	StringTie	exon	59307600	59307738	.	+	.	transcript_id "MSTRG.1285.2"; gene_id "MSTRG.1285"; exon_number "3";
chr1	StringTie	exon	59308455	59308556	.	+	.	transcript_id "MSTRG.1285.2"; gene_id "MSTRG.1285"; exon_number "4";
chr1	StringTie	exon	59309512	59309702	.	+	.	transcript_id "MSTRG.1285.2"; gene_id "MSTRG.1285"; exon_number "5";
chr1	StringTie	exon	59309976	59310252	.	+	.	transcript_id "MSTRG.1285.2"; gene_id "MSTRG.1285"; exon_number "6";
chr1	StringTie	transcript	59842130	59842737	.	+	.	transcript_id "MSTRG.1300.1"; gene_id "MSTRG.1300"; xloc "XLOC_001202"; class_code "u"; tss_id "TSS1413";
chr1	StringTie	exon	59842130	59842242	.	+	.	transcript_id "MSTRG.1300.1"; gene_id "MSTRG.1300"; exon_number "1";
chr1	StringTie	exon	59842347	59842737	.	+	.	transcript_id "MSTRG.1300.1"; gene_id "MSTRG.1300"; exon_number "2";
chr1	StringTie	transcript	60184896	60186252	.	+	.	transcript_id "MSTRG.1307.1"; gene_id "MSTRG.1307"; xloc "XLOC_001207"; class_code "u"; tss_id "TSS1418";
chr1	StringTie	exon	60184896	60185031	.	+	.	transcript_id "MSTRG.1307.1"; gene_id "MSTRG.1307"; exon_number "1";
chr1	StringTie	exon	60185596	60185652	.	+	.	transcript_id "MSTRG.1307.1"; gene_id "MSTRG.1307"; exon_number "2";
chr1	StringTie	exon	60186160	60186252	.	+	.	transcript_id "MSTRG.1307.1"; gene_id "MSTRG.1307"; exon_number "3";
chr1	StringTie	transcript	60746380	60753397	.	+	.	transcript_id "MSTRG.1311.1"; gene_id "MSTRG.1311"; xloc "XLOC_001211"; class_code "u"; tss_id "TSS1424";
chr1	StringTie	exon	60746380	60746586	.	+	.	transcript_id "MSTRG.1311.1"; gene_id "MSTRG.1311"; exon_number "1";
chr1	StringTie	exon	60753210	60753397	.	+	.	transcript_id "MSTRG.1311.1"; gene_id "MSTRG.1311"; exon_number "2";
chr1	StringTie	transcript	61815758	61816248	.	+	.	transcript_id "MSTRG.1335.2"; gene_id "MSTRG.1335"; gene_name "HanXRQr2_Chr01g0013451"; xloc "XLOC_001224"; cmp_ref "HanXRQr2_Chr01g0013451"; class_code "j"; tss_id "TSS1440";
chr1	StringTie	exon	61815758	61816042	.	+	.	transcript_id "MSTRG.1335.2"; gene_id "MSTRG.1335"; exon_number "1";
chr1	StringTie	exon	61816151	61816248	.	+	.	transcript_id "MSTRG.1335.2"; gene_id "MSTRG.1335"; exon_number "2";
chr1	StringTie	transcript	61821797	61825784	.	+	.	transcript_id "MSTRG.1336.1"; gene_id "MSTRG.1336"; xloc "XLOC_001225"; class_code "u"; tss_id "TSS1441";
chr1	StringTie	exon	61821797	61821830	.	+	.	transcript_id "MSTRG.1336.1"; gene_id "MSTRG.1336"; exon_number "1";
chr1	StringTie	exon	61825577	61825784	.	+	.	transcript_id "MSTRG.1336.1"; gene_id "MSTRG.1336"; exon_number "2";
chr1	StringTie	transcript	62005544	62006768	.	+	.	transcript_id "MSTRG.1348.1"; gene_id "MSTRG.1348"; xloc "XLOC_001228"; class_code "u"; tss_id "TSS1445";
chr1	StringTie	exon	62005544	62005592	.	+	.	transcript_id "MSTRG.1348.1"; gene_id "MSTRG.1348"; exon_number "1";
chr1	StringTie	exon	62006196	62006281	.	+	.	transcript_id "MSTRG.1348.1"; gene_id "MSTRG.1348"; exon_number "2";
chr1	StringTie	exon	62006683	62006768	.	+	.	transcript_id "MSTRG.1348.1"; gene_id "MSTRG.1348"; exon_number "3";
chr1	StringTie	transcript	62011462	62014048	.	+	.	transcript_id "MSTRG.1349.1"; gene_id "MSTRG.1349"; xloc "XLOC_001229"; class_code "u"; tss_id "TSS1446";
chr1	StringTie	exon	62011462	62011566	.	+	.	transcript_id "MSTRG.1349.1"; gene_id "MSTRG.1349"; exon_number "1";
chr1	StringTie	exon	62013633	62013732	.	+	.	transcript_id "MSTRG.1349.1"; gene_id "MSTRG.1349"; exon_number "2";
chr1	StringTie	exon	62013847	62013919	.	+	.	transcript_id "MSTRG.1349.1"; gene_id "MSTRG.1349"; exon_number "3";
chr1	StringTie	exon	62013987	62014048	.	+	.	transcript_id "MSTRG.1349.1"; gene_id "MSTRG.1349"; exon_number "4";
chr1	StringTie	transcript	62014127	62014782	.	+	.	transcript_id "MSTRG.1350.1"; gene_id "MSTRG.1350"; xloc "XLOC_001230"; class_code "u"; tss_id "TSS1447";
chr1	StringTie	exon	62014127	62014393	.	+	.	transcript_id "MSTRG.1350.1"; gene_id "MSTRG.1350"; exon_number "1";
chr1	StringTie	exon	62014657	62014782	.	+	.	transcript_id "MSTRG.1350.1"; gene_id "MSTRG.1350"; exon_number "2";
chr1	StringTie	transcript	62718887	62721081	.	+	.	transcript_id "MSTRG.1359.1"; gene_id "MSTRG.1359"; xloc "XLOC_001236"; class_code "u"; tss_id "TSS1455";
chr1	StringTie	exon	62718887	62719737	.	+	.	transcript_id "MSTRG.1359.1"; gene_id "MSTRG.1359"; exon_number "1";
chr1	StringTie	exon	62720836	62721081	.	+	.	transcript_id "MSTRG.1359.1"; gene_id "MSTRG.1359"; exon_number "2";
chr1	StringTie	transcript	64682280	64682742	.	+	.	transcript_id "MSTRG.1390.1"; gene_id "MSTRG.1390"; xloc "XLOC_001271"; class_code "u"; tss_id "TSS1492";
chr1	StringTie	exon	64682280	64682482	.	+	.	transcript_id "MSTRG.1390.1"; gene_id "MSTRG.1390"; exon_number "1";
chr1	StringTie	exon	64682564	64682742	.	+	.	transcript_id "MSTRG.1390.1"; gene_id "MSTRG.1390"; exon_number "2";
chr1	StringTie	transcript	64683254	64684736	.	+	.	transcript_id "MSTRG.1391.1"; gene_id "MSTRG.1391"; xloc "XLOC_001272"; class_code "u"; tss_id "TSS1493";
chr1	StringTie	exon	64683254	64683558	.	+	.	transcript_id "MSTRG.1391.1"; gene_id "MSTRG.1391"; exon_number "1";
chr1	StringTie	exon	64683671	64683735	.	+	.	transcript_id "MSTRG.1391.1"; gene_id "MSTRG.1391"; exon_number "2";
chr1	StringTie	exon	64684564	64684736	.	+	.	transcript_id "MSTRG.1391.1"; gene_id "MSTRG.1391"; exon_number "3";
chr1	StringTie	transcript	65590700	65595205	.	+	.	transcript_id "MSTRG.1413.1"; gene_id "MSTRG.1413"; gene_name "HanXRQr2_Chr01g0014411"; xloc "XLOC_001287"; cmp_ref "gnl|WGS:MNCJ|mrna.HanXRQr2_Chr01g0014411"; class_code "j"; tss_id "TSS1516";
chr1	StringTie	exon	65590700	65590771	.	+	.	transcript_id "MSTRG.1413.1"; gene_id "MSTRG.1413"; exon_number "1";
chr1	StringTie	exon	65591437	65591559	.	+	.	transcript_id "MSTRG.1413.1"; gene_id "MSTRG.1413"; exon_number "2";
chr1	StringTie	exon	65592223	65592301	.	+	.	transcript_id "MSTRG.1413.1"; gene_id "MSTRG.1413"; exon_number "3";
chr1	StringTie	exon	65592936	65593003	.	+	.	transcript_id "MSTRG.1413.1"; gene_id "MSTRG.1413"; exon_number "4";
chr1	StringTie	exon	65595094	65595205	.	+	.	transcript_id "MSTRG.1413.1"; gene_id "MSTRG.1413"; exon_number "5";
chr1	StringTie	transcript	66403487	66404425	.	+	.	transcript_id "MSTRG.1422.1"; gene_id "MSTRG.1422"; xloc "XLOC_001296"; class_code "u"; tss_id "TSS1526";
chr1	StringTie	exon	66403487	66403816	.	+	.	transcript_id "MSTRG.1422.1"; gene_id "MSTRG.1422"; exon_number "1";
chr1	StringTie	exon	66403888	66404133	.	+	.	transcript_id "MSTRG.1422.1"; gene_id "MSTRG.1422"; exon_number "2";
chr1	StringTie	exon	66404204	66404425	.	+	.	transcript_id "MSTRG.1422.1"; gene_id "MSTRG.1422"; exon_number "3";
chr1	StringTie	transcript	67638195	67642700	.	+	.	transcript_id "MSTRG.1445.2"; gene_id "MSTRG.1445"; xloc "XLOC_001308"; class_code "u"; tss_id "TSS1539";
chr1	StringTie	exon	67638195	67638281	.	+	.	transcript_id "MSTRG.1445.2"; gene_id "MSTRG.1445"; exon_number "1";
chr1	StringTie	exon	67638499	67638568	.	+	.	transcript_id "MSTRG.1445.2"; gene_id "MSTRG.1445"; exon_number "2";
chr1	StringTie	exon	67642313	67642700	.	+	.	transcript_id "MSTRG.1445.2"; gene_id "MSTRG.1445"; exon_number "3";
chr1	StringTie	transcript	67934646	67935605	.	+	.	transcript_id "MSTRG.1458.1"; gene_id "MSTRG.1458"; xloc "XLOC_001320"; class_code "u"; tss_id "TSS1553";
chr1	StringTie	exon	67934646	67935224	.	+	.	transcript_id "MSTRG.1458.1"; gene_id "MSTRG.1458"; exon_number "1";
chr1	StringTie	exon	67935303	67935605	.	+	.	transcript_id "MSTRG.1458.1"; gene_id "MSTRG.1458"; exon_number "2";
chr1	StringTie	transcript	68999057	69013319	.	+	.	transcript_id "MSTRG.1477.1"; gene_id "MSTRG.1477"; xloc "XLOC_001334"; class_code "u"; tss_id "TSS1573";
chr1	StringTie	exon	68999057	68999206	.	+	.	transcript_id "MSTRG.1477.1"; gene_id "MSTRG.1477"; exon_number "1";
chr1	StringTie	exon	69013219	69013319	.	+	.	transcript_id "MSTRG.1477.1"; gene_id "MSTRG.1477"; exon_number "2";
chr1	StringTie	transcript	71202975	71241885	.	+	.	transcript_id "MSTRG.1545.1"; gene_id "MSTRG.1545"; gene_name "HanXRQr2_Chr01g0016241"; xloc "XLOC_001382"; cmp_ref "gnl|WGS:MNCJ|mrna.HanXRQr2_Chr01g0016241"; class_code "x"; tss_id "TSS1626";
chr1	StringTie	exon	71202975	71203390	.	+	.	transcript_id "MSTRG.1545.1"; gene_id "MSTRG.1545"; exon_number "1";
chr1	StringTie	exon	71241194	71241885	.	+	.	transcript_id "MSTRG.1545.1"; gene_id "MSTRG.1545"; exon_number "2";
chr1	StringTie	transcript	73025395	73026287	.	+	.	transcript_id "MSTRG.1577.1"; gene_id "MSTRG.1577"; xloc "XLOC_001410"; class_code "u"; tss_id "TSS1654";
chr1	StringTie	exon	73025395	73025681	.	+	.	transcript_id "MSTRG.1577.1"; gene_id "MSTRG.1577"; exon_number "1";
chr1	StringTie	exon	73026195	73026287	.	+	.	transcript_id "MSTRG.1577.1"; gene_id "MSTRG.1577"; exon_number "2";
chr1	StringTie	transcript	74891790	74892465	.	+	.	transcript_id "MSTRG.1630.2"; gene_id "MSTRG.1630"; xloc "XLOC_001495"; class_code "u"; tss_id "TSS1743";
chr1	StringTie	exon	74891790	74892277	.	+	.	transcript_id "MSTRG.1630.2"; gene_id "MSTRG.1630"; exon_number "1";
chr1	StringTie	exon	74892393	74892465	.	+	.	transcript_id "MSTRG.1630.2"; gene_id "MSTRG.1630"; exon_number "2";
chr1	StringTie	transcript	75028592	75038769	.	+	.	transcript_id "MSTRG.1634.1"; gene_id "MSTRG.1634"; xloc "XLOC_001497"; class_code "u"; tss_id "TSS1745";
chr1	StringTie	exon	75028592	75028697	.	+	.	transcript_id "MSTRG.1634.1"; gene_id "MSTRG.1634"; exon_number "1";
chr1	StringTie	exon	75038676	75038769	.	+	.	transcript_id "MSTRG.1634.1"; gene_id "MSTRG.1634"; exon_number "2";
chr1	StringTie	transcript	75581337	75583718	.	+	.	transcript_id "MSTRG.1650.1"; gene_id "MSTRG.1650"; gene_name "HanXRQr2_Chr01g0018611"; xloc "XLOC_001515"; cmp_ref "gnl|WGS:MNCJ|mrna.HanXRQr2_Chr01g0018611"; class_code "i"; tss_id "TSS1765";
chr1	StringTie	exon	75581337	75581988	.	+	.	transcript_id "MSTRG.1650.1"; gene_id "MSTRG.1650"; exon_number "1";
chr1	StringTie	exon	75583120	75583163	.	+	.	transcript_id "MSTRG.1650.1"; gene_id "MSTRG.1650"; exon_number "2";
chr1	StringTie	exon	75583422	75583718	.	+	.	transcript_id "MSTRG.1650.1"; gene_id "MSTRG.1650"; exon_number "3";
chr1	StringTie	transcript	75624460	75625589	.	+	.	transcript_id "MSTRG.1654.1"; gene_id "MSTRG.1654"; xloc "XLOC_001520"; class_code "u"; tss_id "TSS1770";
chr1	StringTie	exon	75624460	75624711	.	+	.	transcript_id "MSTRG.1654.1"; gene_id "MSTRG.1654"; exon_number "1";
chr1	StringTie	exon	75625160	75625267	.	+	.	transcript_id "MSTRG.1654.1"; gene_id "MSTRG.1654"; exon_number "2";
chr1	StringTie	exon	75625361	75625429	.	+	.	transcript_id "MSTRG.1654.1"; gene_id "MSTRG.1654"; exon_number "3";
chr1	StringTie	exon	75625521	75625589	.	+	.	transcript_id "MSTRG.1654.1"; gene_id "MSTRG.1654"; exon_number "4";
chr1	StringTie	transcript	75670473	75675447	.	+	.	transcript_id "MSTRG.1659.2"; gene_id "MSTRG.1659"; gene_name "HanXRQr2_Chr01g0018711"; xloc "XLOC_001525"; cmp_ref "gnl|WGS:MNCJ|mrna.HanXRQr2_Chr01g0018711"; class_code "j"; tss_id "TSS1776";
chr1	StringTie	exon	75670473	75670564	.	+	.	transcript_id "MSTRG.1659.2"; gene_id "MSTRG.1659"; exon_number "1";
chr1	StringTie	exon	75671486	75671722	.	+	.	transcript_id "MSTRG.1659.2"; gene_id "MSTRG.1659"; exon_number "2";
chr1	StringTie	exon	75675327	75675447	.	+	.	transcript_id "MSTRG.1659.2"; gene_id "MSTRG.1659"; exon_number "3";
chr1	StringTie	transcript	76314977	76317193	.	+	.	transcript_id "MSTRG.1675.2"; gene_id "MSTRG.1675"; gene_name "HanXRQr2_Chr01g0018961"; xloc "XLOC_001541"; cmp_ref "gnl|WGS:MNCJ|mrna.HanXRQr2_Chr01g0018961"; class_code "j"; tss_id "TSS1794";
chr1	StringTie	exon	76314977	76315239	.	+	.	transcript_id "MSTRG.1675.2"; gene_id "MSTRG.1675"; exon_number "1";
chr1	StringTie	exon	76315957	76316070	.	+	.	transcript_id "MSTRG.1675.2"; gene_id "MSTRG.1675"; exon_number "2";
chr1	StringTie	exon	76316790	76317193	.	+	.	transcript_id "MSTRG.1675.2"; gene_id "MSTRG.1675"; exon_number "3";
chr1	StringTie	transcript	76813208	76813939	.	+	.	transcript_id "MSTRG.1683.1"; gene_id "MSTRG.1683"; xloc "XLOC_001545"; class_code "u"; tss_id "TSS1799";
chr1	StringTie	exon	76813208	76813598	.	+	.	transcript_id "MSTRG.1683.1"; gene_id "MSTRG.1683"; exon_number "1";
chr1	StringTie	exon	76813857	76813939	.	+	.	transcript_id "MSTRG.1683.1"; gene_id "MSTRG.1683"; exon_number "2";
chr1	StringTie	transcript	77122742	77124142	.	+	.	transcript_id "MSTRG.1697.1"; gene_id "MSTRG.1697"; xloc "XLOC_001560"; class_code "u"; tss_id "TSS1814";
chr1	StringTie	exon	77122742	77123290	.	+	.	transcript_id "MSTRG.1697.1"; gene_id "MSTRG.1697"; exon_number "1";
chr1	StringTie	exon	77124062	77124142	.	+	.	transcript_id "MSTRG.1697.1"; gene_id "MSTRG.1697"; exon_number "2";
chr1	StringTie	transcript	77937523	77940834	.	+	.	transcript_id "MSTRG.1713.3"; gene_id "MSTRG.1713"; gene_name "HanXRQr2_Chr01g0019681"; xloc "XLOC_001580"; cmp_ref "gnl|WGS:MNCJ|mrna.HanXRQr2_Chr01g0019681"; class_code "j"; tss_id "TSS1837";
chr1	StringTie	exon	77937523	77937729	.	+	.	transcript_id "MSTRG.1713.3"; gene_id "MSTRG.1713"; exon_number "1";
chr1	StringTie	exon	77937807	77937870	.	+	.	transcript_id "MSTRG.1713.3"; gene_id "MSTRG.1713"; exon_number "2";
chr1	StringTie	exon	77938870	77940834	.	+	.	transcript_id "MSTRG.1713.3"; gene_id "MSTRG.1713"; exon_number "3";
chr1	StringTie	transcript	78440202	78444153	.	+	.	transcript_id "MSTRG.1722.1"; gene_id "MSTRG.1722"; gene_name "HanXRQr2_Chr01g0019851"; xloc "XLOC_001591"; cmp_ref "gnl|WGS:MNCJ|mrna.HanXRQr2_Chr01g0019851"; class_code "j"; tss_id "TSS1850";
chr1	StringTie	exon	78440202	78440349	.	+	.	transcript_id "MSTRG.1722.1"; gene_id "MSTRG.1722"; exon_number "1";
chr1	StringTie	exon	78440458	78440612	.	+	.	transcript_id "MSTRG.1722.1"; gene_id "MSTRG.1722"; exon_number "2";
chr1	StringTie	exon	78440846	78440944	.	+	.	transcript_id "MSTRG.1722.1"; gene_id "MSTRG.1722"; exon_number "3";
chr1	StringTie	exon	78441037	78441163	.	+	.	transcript_id "MSTRG.1722.1"; gene_id "MSTRG.1722"; exon_number "4";
chr1	StringTie	exon	78442453	78442517	.	+	.	transcript_id "MSTRG.1722.1"; gene_id "MSTRG.1722"; exon_number "5";
chr1	StringTie	exon	78444082	78444153	.	+	.	transcript_id "MSTRG.1722.1"; gene_id "MSTRG.1722"; exon_number "6";
chr1	StringTie	transcript	78447092	78448350	.	+	.	transcript_id "MSTRG.1721.1"; gene_id "MSTRG.1721"; xloc "XLOC_001592"; class_code "u"; tss_id "TSS1853";
chr1	StringTie	exon	78447092	78447609	.	+	.	transcript_id "MSTRG.1721.1"; gene_id "MSTRG.1721"; exon_number "1";
chr1	StringTie	exon	78447686	78448350	.	+	.	transcript_id "MSTRG.1721.1"; gene_id "MSTRG.1721"; exon_number "2";
chr1	StringTie	transcript	78492157	78493309	.	+	.	transcript_id "MSTRG.1724.1"; gene_id "MSTRG.1724"; xloc "XLOC_001593"; class_code "u"; tss_id "TSS1854";
chr1	StringTie	exon	78492157	78492252	.	+	.	transcript_id "MSTRG.1724.1"; gene_id "MSTRG.1724"; exon_number "1";
chr1	StringTie	exon	78493060	78493309	.	+	.	transcript_id "MSTRG.1724.1"; gene_id "MSTRG.1724"; exon_number "2";
chr1	StringTie	transcript	78526148	78527343	.	+	.	transcript_id "MSTRG.1726.1"; gene_id "MSTRG.1726"; xloc "XLOC_001594"; class_code "u"; tss_id "TSS1855";
chr1	StringTie	exon	78526148	78526211	.	+	.	transcript_id "MSTRG.1726.1"; gene_id "MSTRG.1726"; exon_number "1";
chr1	StringTie	exon	78527016	78527343	.	+	.	transcript_id "MSTRG.1726.1"; gene_id "MSTRG.1726"; exon_number "2";
chr1	StringTie	transcript	78638406	78651148	.	+	.	transcript_id "MSTRG.1731.1"; gene_id "MSTRG.1731"; xloc "XLOC_001596"; class_code "u"; tss_id "TSS1857";
chr1	StringTie	exon	78638406	78640719	.	+	.	transcript_id "MSTRG.1731.1"; gene_id "MSTRG.1731"; exon_number "1";
chr1	StringTie	exon	78650999	78651148	.	+	.	transcript_id "MSTRG.1731.1"; gene_id "MSTRG.1731"; exon_number "2";
chr1	StringTie	transcript	78654852	78672063	.	+	.	transcript_id "MSTRG.1733.1"; gene_id "MSTRG.1733"; xloc "XLOC_001598"; class_code "u"; tss_id "TSS1859";
chr1	StringTie	exon	78654852	78655103	.	+	.	transcript_id "MSTRG.1733.1"; gene_id "MSTRG.1733"; exon_number "1";
chr1	StringTie	exon	78671856	78672063	.	+	.	transcript_id "MSTRG.1733.1"; gene_id "MSTRG.1733"; exon_number "2";
chr1	StringTie	transcript	78987963	78988779	.	+	.	transcript_id "MSTRG.1730.1"; gene_id "MSTRG.1730"; xloc "XLOC_001599"; class_code "u"; tss_id "TSS1860";
chr1	StringTie	exon	78987963	78988172	.	+	.	transcript_id "MSTRG.1730.1"; gene_id "MSTRG.1730"; exon_number "1";
chr1	StringTie	exon	78988262	78988779	.	+	.	transcript_id "MSTRG.1730.1"; gene_id "MSTRG.1730"; exon_number "2";
chr1	StringTie	transcript	81327429	81329780	.	+	.	transcript_id "MSTRG.1771.2"; gene_id "MSTRG.1771"; gene_name "HanXRQr2_Chr01g0020211"; xloc "XLOC_001614"; cmp_ref "gnl|WGS:MNCJ|mrna.HanXRQr2_Chr01g0020211"; class_code "j"; tss_id "TSS1884";
chr1	StringTie	exon	81327429	81327717	.	+	.	transcript_id "MSTRG.1771.2"; gene_id "MSTRG.1771"; exon_number "1";
chr1	StringTie	exon	81327841	81327932	.	+	.	transcript_id "MSTRG.1771.2"; gene_id "MSTRG.1771"; exon_number "2";
chr1	StringTie	exon	81328038	81328086	.	+	.	transcript_id "MSTRG.1771.2"; gene_id "MSTRG.1771"; exon_number "3";
chr1	StringTie	exon	81328276	81328362	.	+	.	transcript_id "MSTRG.1771.2"; gene_id "MSTRG.1771"; exon_number "4";
chr1	StringTie	exon	81328833	81328921	.	+	.	transcript_id "MSTRG.1771.2"; gene_id "MSTRG.1771"; exon_number "5";
chr1	StringTie	exon	81329005	81329079	.	+	.	transcript_id "MSTRG.1771.2"; gene_id "MSTRG.1771"; exon_number "6";
chr1	StringTie	exon	81329599	81329780	.	+	.	transcript_id "MSTRG.1771.2"; gene_id "MSTRG.1771"; exon_number "7";
chr1	StringTie	transcript	81600119	81601495	.	+	.	transcript_id "MSTRG.1774.1"; gene_id "MSTRG.1774"; gene_name "HanXRQr2_Chr01g0020301"; xloc "XLOC_001617"; cmp_ref "gnl|WGS:MNCJ|mrna.HanXRQr2_Chr01g0020301"; class_code "j"; tss_id "TSS1887";
chr1	StringTie	exon	81600119	81600189	.	+	.	transcript_id "MSTRG.1774.1"; gene_id "MSTRG.1774"; exon_number "1";
chr1	StringTie	exon	81600513	81600586	.	+	.	transcript_id "MSTRG.1774.1"; gene_id "MSTRG.1774"; exon_number "2";
chr1	StringTie	exon	81601102	81601164	.	+	.	transcript_id "MSTRG.1774.1"; gene_id "MSTRG.1774"; exon_number "3";
chr1	StringTie	exon	81601280	81601495	.	+	.	transcript_id "MSTRG.1774.1"; gene_id "MSTRG.1774"; exon_number "4";
chr1	StringTie	transcript	81955866	81957489	.	+	.	transcript_id "MSTRG.1793.1"; gene_id "MSTRG.1793"; xloc "XLOC_001629"; class_code "u"; tss_id "TSS1911";
chr1	StringTie	exon	81955866	81956061	.	+	.	transcript_id "MSTRG.1793.1"; gene_id "MSTRG.1793"; exon_number "1";
chr1	StringTie	exon	81957360	81957489	.	+	.	transcript_id "MSTRG.1793.1"; gene_id "MSTRG.1793"; exon_number "2";
chr1	StringTie	transcript	82262257	82262973	.	+	.	transcript_id "MSTRG.1803.11"; gene_id "MSTRG.1803"; gene_name "HanXRQr2_Chr01g0020711"; xloc "XLOC_001637"; cmp_ref "gnl|WGS:MNCJ|mrna.HanXRQr2_Chr01g0020711"; class_code "j"; tss_id "TSS1920";
chr1	StringTie	exon	82262257	82262660	.	+	.	transcript_id "MSTRG.1803.11"; gene_id "MSTRG.1803"; exon_number "1";
chr1	StringTie	exon	82262753	82262973	.	+	.	transcript_id "MSTRG.1803.11"; gene_id "MSTRG.1803"; exon_number "2";
chr1	StringTie	transcript	82263565	82264985	.	+	.	transcript_id "MSTRG.1803.12"; gene_id "MSTRG.1803"; gene_name "HanXRQr2_Chr01g0020711"; xloc "XLOC_001637"; cmp_ref "gnl|WGS:MNCJ|mrna.HanXRQr2_Chr01g0020711"; class_code "j"; tss_id "TSS1921";
chr1	StringTie	exon	82263565	82263917	.	+	.	transcript_id "MSTRG.1803.12"; gene_id "MSTRG.1803"; exon_number "1";
chr1	StringTie	exon	82264038	82264358	.	+	.	transcript_id "MSTRG.1803.12"; gene_id "MSTRG.1803"; exon_number "2";
chr1	StringTie	exon	82264755	82264985	.	+	.	transcript_id "MSTRG.1803.12"; gene_id "MSTRG.1803"; exon_number "3";
chr1	StringTie	transcript	83006086	83006377	.	+	.	transcript_id "MSTRG.1812.1"; gene_id "MSTRG.1812"; xloc "XLOC_001656"; class_code "u"; tss_id "TSS1940";
chr1	StringTie	exon	83006086	83006177	.	+	.	transcript_id "MSTRG.1812.1"; gene_id "MSTRG.1812"; exon_number "1";
chr1	StringTie	exon	83006260	83006377	.	+	.	transcript_id "MSTRG.1812.1"; gene_id "MSTRG.1812"; exon_number "2";
chr1	StringTie	transcript	83013666	83016993	.	+	.	transcript_id "MSTRG.1814.1"; gene_id "MSTRG.1814"; gene_name "HanXRQr2_Chr01g0021011"; xloc "XLOC_001657"; cmp_ref "gnl|WGS:MNCJ|mrna.HanXRQr2_Chr01g0021011"; class_code "j"; tss_id "TSS1941";
chr1	StringTie	exon	83013666	83013962	.	+	.	transcript_id "MSTRG.1814.1"; gene_id "MSTRG.1814"; exon_number "1";
chr1	StringTie	exon	83014987	83015045	.	+	.	transcript_id "MSTRG.1814.1"; gene_id "MSTRG.1814"; exon_number "2";
chr1	StringTie	exon	83015164	83015630	.	+	.	transcript_id "MSTRG.1814.1"; gene_id "MSTRG.1814"; exon_number "3";
chr1	StringTie	exon	83015900	83016031	.	+	.	transcript_id "MSTRG.1814.1"; gene_id "MSTRG.1814"; exon_number "4";
chr1	StringTie	exon	83016109	83016151	.	+	.	transcript_id "MSTRG.1814.1"; gene_id "MSTRG.1814"; exon_number "5";
chr1	StringTie	exon	83016399	83016455	.	+	.	transcript_id "MSTRG.1814.1"; gene_id "MSTRG.1814"; exon_number "6";
chr1	StringTie	exon	83016545	83016993	.	+	.	transcript_id "MSTRG.1814.1"; gene_id "MSTRG.1814"; exon_number "7";
chr1	StringTie	transcript	83286753	83291571	.	+	.	transcript_id "MSTRG.1821.1"; gene_id "MSTRG.1821"; xloc "XLOC_001663"; class_code "u"; tss_id "TSS1948";
chr1	StringTie	exon	83286753	83287931	.	+	.	transcript_id "MSTRG.1821.1"; gene_id "MSTRG.1821"; exon_number "1";
chr1	StringTie	exon	83290962	83291571	.	+	.	transcript_id "MSTRG.1821.1"; gene_id "MSTRG.1821"; exon_number "2";
chr1	StringTie	transcript	85233774	85235256	.	+	.	transcript_id "MSTRG.1844.1"; gene_id "MSTRG.1844"; xloc "XLOC_001689"; class_code "u"; tss_id "TSS1981";
chr1	StringTie	exon	85233774	85235256	.	+	.	transcript_id "MSTRG.1844.1"; gene_id "MSTRG.1844"; exon_number "1";
chr1	StringTie	transcript	86676954	86677385	.	+	.	transcript_id "MSTRG.1861.1"; gene_id "MSTRG.1861"; xloc "XLOC_001712"; class_code "u"; tss_id "TSS2005";
chr1	StringTie	exon	86676954	86677048	.	+	.	transcript_id "MSTRG.1861.1"; gene_id "MSTRG.1861"; exon_number "1";
chr1	StringTie	exon	86677234	86677385	.	+	.	transcript_id "MSTRG.1861.1"; gene_id "MSTRG.1861"; exon_number "2";
chr1	StringTie	transcript	86678159	86681053	.	+	.	transcript_id "MSTRG.1862.2"; gene_id "MSTRG.1862"; xloc "XLOC_001713"; class_code "u"; tss_id "TSS2006";
chr1	StringTie	exon	86678159	86678231	.	+	.	transcript_id "MSTRG.1862.2"; gene_id "MSTRG.1862"; exon_number "1";
chr1	StringTie	exon	86678549	86678636	.	+	.	transcript_id "MSTRG.1862.2"; gene_id "MSTRG.1862"; exon_number "2";
chr1	StringTie	exon	86678718	86678779	.	+	.	transcript_id "MSTRG.1862.2"; gene_id "MSTRG.1862"; exon_number "3";
chr1	StringTie	exon	86678871	86679011	.	+	.	transcript_id "MSTRG.1862.2"; gene_id "MSTRG.1862"; exon_number "4";
chr1	StringTie	exon	86679184	86679317	.	+	.	transcript_id "MSTRG.1862.2"; gene_id "MSTRG.1862"; exon_number "5";
chr1	StringTie	exon	86679457	86679656	.	+	.	transcript_id "MSTRG.1862.2"; gene_id "MSTRG.1862"; exon_number "6";
chr1	StringTie	exon	86680132	86680198	.	+	.	transcript_id "MSTRG.1862.2"; gene_id "MSTRG.1862"; exon_number "7";
chr1	StringTie	exon	86680934	86681053	.	+	.	transcript_id "MSTRG.1862.2"; gene_id "MSTRG.1862"; exon_number "8";
chr1	StringTie	transcript	88265537	88268521	.	+	.	transcript_id "MSTRG.1907.1"; gene_id "MSTRG.1907"; gene_name "HanXRQr2_Chr01g0022581"; xloc "XLOC_001744"; cmp_ref "gnl|WGS:MNCJ|mrna.HanXRQr2_Chr01g0022581"; class_code "j"; tss_id "TSS2042";
chr1	StringTie	exon	88265537	88265687	.	+	.	transcript_id "MSTRG.1907.1"; gene_id "MSTRG.1907"; exon_number "1";
chr1	StringTie	exon	88266974	88267058	.	+	.	transcript_id "MSTRG.1907.1"; gene_id "MSTRG.1907"; exon_number "2";
chr1	StringTie	exon	88268127	88268521	.	+	.	transcript_id "MSTRG.1907.1"; gene_id "MSTRG.1907"; exon_number "3";
chr1	StringTie	transcript	89368837	89369289	.	+	.	transcript_id "MSTRG.1945.1"; gene_id "MSTRG.1945"; xloc "XLOC_001769"; class_code "u"; tss_id "TSS2070";
chr1	StringTie	exon	89368837	89368904	.	+	.	transcript_id "MSTRG.1945.1"; gene_id "MSTRG.1945"; exon_number "1";
chr1	StringTie	exon	89369014	89369082	.	+	.	transcript_id "MSTRG.1945.1"; gene_id "MSTRG.1945"; exon_number "2";
chr1	StringTie	exon	89369181	89369289	.	+	.	transcript_id "MSTRG.1945.1"; gene_id "MSTRG.1945"; exon_number "3";
chr1	StringTie	transcript	89725055	89725572	.	+	.	transcript_id "MSTRG.1955.1"; gene_id "MSTRG.1955"; xloc "XLOC_001771"; class_code "u"; tss_id "TSS2072";
chr1	StringTie	exon	89725055	89725153	.	+	.	transcript_id "MSTRG.1955.1"; gene_id "MSTRG.1955"; exon_number "1";
chr1	StringTie	exon	89725241	89725421	.	+	.	transcript_id "MSTRG.1955.1"; gene_id "MSTRG.1955"; exon_number "2";
chr1	StringTie	exon	89725523	89725572	.	+	.	transcript_id "MSTRG.1955.1"; gene_id "MSTRG.1955"; exon_number "3";
chr1	StringTie	transcript	90706866	90717715	.	+	.	transcript_id "MSTRG.1977.1"; gene_id "MSTRG.1977"; gene_name "HanXRQr2_Chr01g0023381"; xloc "XLOC_001783"; cmp_ref "gnl|WGS:MNCJ|mrna.HanXRQr2_Chr01g0023381"; class_code "x"; tss_id "TSS2085";
chr1	StringTie	exon	90706866	90707938	.	+	.	transcript_id "MSTRG.1977.1"; gene_id "MSTRG.1977"; exon_number "1";
chr1	StringTie	exon	90717657	90717715	.	+	.	transcript_id "MSTRG.1977.1"; gene_id "MSTRG.1977"; exon_number "2";
chr1	StringTie	transcript	90755805	90756584	.	+	.	transcript_id "MSTRG.1981.1"; gene_id "MSTRG.1981"; xloc "XLOC_001784"; class_code "u"; tss_id "TSS2086";
chr1	StringTie	exon	90755805	90756179	.	+	.	transcript_id "MSTRG.1981.1"; gene_id "MSTRG.1981"; exon_number "1";
chr1	StringTie	exon	90756339	90756357	.	+	.	transcript_id "MSTRG.1981.1"; gene_id "MSTRG.1981"; exon_number "2";
chr1	StringTie	exon	90756447	90756584	.	+	.	transcript_id "MSTRG.1981.1"; gene_id "MSTRG.1981"; exon_number "3";
chr1	StringTie	transcript	91021296	91022565	.	+	.	transcript_id "MSTRG.1988.1"; gene_id "MSTRG.1988"; xloc "XLOC_001788"; class_code "u"; tss_id "TSS2091";
chr1	StringTie	exon	91021296	91021952	.	+	.	transcript_id "MSTRG.1988.1"; gene_id "MSTRG.1988"; exon_number "1";
chr1	StringTie	exon	91022063	91022565	.	+	.	transcript_id "MSTRG.1988.1"; gene_id "MSTRG.1988"; exon_number "2";
chr1	StringTie	transcript	91489371	91489676	.	+	.	transcript_id "MSTRG.2003.1"; gene_id "MSTRG.2003"; xloc "XLOC_001798"; class_code "u"; tss_id "TSS2101";
chr1	StringTie	exon	91489371	91489479	.	+	.	transcript_id "MSTRG.2003.1"; gene_id "MSTRG.2003"; exon_number "1";
chr1	StringTie	exon	91489581	91489676	.	+	.	transcript_id "MSTRG.2003.1"; gene_id "MSTRG.2003"; exon_number "2";
chr1	StringTie	transcript	93280265	93284894	.	+	.	transcript_id "MSTRG.2022.1"; gene_id "MSTRG.2022"; xloc "XLOC_001814"; class_code "u"; tss_id "TSS2127";
chr1	StringTie	exon	93280265	93280626	.	+	.	transcript_id "MSTRG.2022.1"; gene_id "MSTRG.2022"; exon_number "1";
chr1	StringTie	exon	93282126	93282217	.	+	.	transcript_id "MSTRG.2022.1"; gene_id "MSTRG.2022"; exon_number "2";
chr1	StringTie	exon	93282301	93282390	.	+	.	transcript_id "MSTRG.2022.1"; gene_id "MSTRG.2022"; exon_number "3";
chr1	StringTie	exon	93282479	93282627	.	+	.	transcript_id "MSTRG.2022.1"; gene_id "MSTRG.2022"; exon_number "4";
chr1	StringTie	exon	93283635	93283678	.	+	.	transcript_id "MSTRG.2022.1"; gene_id "MSTRG.2022"; exon_number "5";
chr1	StringTie	exon	93283853	93284029	.	+	.	transcript_id "MSTRG.2022.1"; gene_id "MSTRG.2022"; exon_number "6";
chr1	StringTie	exon	93284209	93284387	.	+	.	transcript_id "MSTRG.2022.1"; gene_id "MSTRG.2022"; exon_number "7";
chr1	StringTie	exon	93284849	93284894	.	+	.	transcript_id "MSTRG.2022.1"; gene_id "MSTRG.2022"; exon_number "8";
chr1	StringTie	transcript	93299354	93300504	.	+	.	transcript_id "MSTRG.2023.1"; gene_id "MSTRG.2023"; gene_name "HanXRQr2_Chr01g0024021"; xloc "XLOC_001815"; cmp_ref "gnl|WGS:MNCJ|mrna.HanXRQr2_Chr01g0024021"; class_code "j"; tss_id "TSS2128";
chr1	StringTie	exon	93299354	93299711	.	+	.	transcript_id "MSTRG.2023.1"; gene_id "MSTRG.2023"; exon_number "1";
chr1	StringTie	exon	93299859	93300504	.	+	.	transcript_id "MSTRG.2023.1"; gene_id "MSTRG.2023"; exon_number "2";
chr1	StringTie	transcript	95175461	95183486	.	+	.	transcript_id "MSTRG.2054.1"; gene_id "MSTRG.2054"; xloc "XLOC_001838"; class_code "u"; tss_id "TSS2155";
chr1	StringTie	exon	95175461	95175602	.	+	.	transcript_id "MSTRG.2054.1"; gene_id "MSTRG.2054"; exon_number "1";
chr1	StringTie	exon	95176106	95176173	.	+	.	transcript_id "MSTRG.2054.1"; gene_id "MSTRG.2054"; exon_number "2";
chr1	StringTie	exon	95182336	95182403	.	+	.	transcript_id "MSTRG.2054.1"; gene_id "MSTRG.2054"; exon_number "3";
chr1	StringTie	exon	95183312	95183486	.	+	.	transcript_id "MSTRG.2054.1"; gene_id "MSTRG.2054"; exon_number "4";
chr1	StringTie	transcript	96780640	96781991	.	+	.	transcript_id "MSTRG.2082.1"; gene_id "MSTRG.2082"; gene_name "HanXRQr2_Chr01g0024921"; xloc "XLOC_001860"; cmp_ref "HanXRQr2_Chr01g0024921"; class_code "j"; tss_id "TSS2180";
chr1	StringTie	exon	96780640	96780785	.	+	.	transcript_id "MSTRG.2082.1"; gene_id "MSTRG.2082"; exon_number "1";
chr1	StringTie	exon	96781331	96781390	.	+	.	transcript_id "MSTRG.2082.1"; gene_id "MSTRG.2082"; exon_number "2";
chr1	StringTie	exon	96781469	96781991	.	+	.	transcript_id "MSTRG.2082.1"; gene_id "MSTRG.2082"; exon_number "3";
chr1	StringTie	transcript	97256368	97258429	.	+	.	transcript_id "MSTRG.2087.2"; gene_id "MSTRG.2087"; gene_name "HanXRQr2_Chr01g0025021"; xloc "XLOC_001864"; cmp_ref "gnl|WGS:MNCJ|mrna.HanXRQr2_Chr01g0025021"; class_code "j"; tss_id "TSS2185";
chr1	StringTie	exon	97256368	97256407	.	+	.	transcript_id "MSTRG.2087.2"; gene_id "MSTRG.2087"; exon_number "1";
chr1	StringTie	exon	97257767	97257817	.	+	.	transcript_id "MSTRG.2087.2"; gene_id "MSTRG.2087"; exon_number "2";
chr1	StringTie	exon	97258012	97258429	.	+	.	transcript_id "MSTRG.2087.2"; gene_id "MSTRG.2087"; exon_number "3";
chr1	StringTie	transcript	98804243	98805708	.	+	.	transcript_id "MSTRG.2104.3"; gene_id "MSTRG.2104"; gene_name "HanXRQr2_Chr01g0025171"; xloc "XLOC_001874"; cmp_ref "gnl|WGS:MNCJ|mrna.HanXRQr2_Chr01g0025171"; class_code "j"; tss_id "TSS2199";
chr1	StringTie	exon	98804243	98804506	.	+	.	transcript_id "MSTRG.2104.3"; gene_id "MSTRG.2104"; exon_number "1";
chr1	StringTie	exon	98804615	98804684	.	+	.	transcript_id "MSTRG.2104.3"; gene_id "MSTRG.2104"; exon_number "2";
chr1	StringTie	exon	98804805	98804869	.	+	.	transcript_id "MSTRG.2104.3"; gene_id "MSTRG.2104"; exon_number "3";
chr1	StringTie	exon	98805121	98805210	.	+	.	transcript_id "MSTRG.2104.3"; gene_id "MSTRG.2104"; exon_number "4";
chr1	StringTie	exon	98805474	98805708	.	+	.	transcript_id "MSTRG.2104.3"; gene_id "MSTRG.2104"; exon_number "5";
chr1	StringTie	transcript	98956037	98960003	.	+	.	transcript_id "MSTRG.2107.2"; gene_id "MSTRG.2107"; xloc "XLOC_001876"; class_code "u"; tss_id "TSS2202";
chr1	StringTie	exon	98956037	98956218	.	+	.	transcript_id "MSTRG.2107.2"; gene_id "MSTRG.2107"; exon_number "1";
chr1	StringTie	exon	98959818	98960003	.	+	.	transcript_id "MSTRG.2107.2"; gene_id "MSTRG.2107"; exon_number "2";
chr1	StringTie	transcript	99882620	99883306	.	+	.	transcript_id "MSTRG.2120.2"; gene_id "MSTRG.2120"; gene_name "HanXRQr2_Chr01g0025391"; xloc "XLOC_001888"; cmp_ref "gnl|WGS:MNCJ|mrna.HanXRQr2_Chr01g0025391"; class_code "j"; tss_id "TSS2215";
chr1	StringTie	exon	99882620	99882733	.	+	.	transcript_id "MSTRG.2120.2"; gene_id "MSTRG.2120"; exon_number "1";
chr1	StringTie	exon	99882885	99883108	.	+	.	transcript_id "MSTRG.2120.2"; gene_id "MSTRG.2120"; exon_number "2";
chr1	StringTie	exon	99883236	99883306	.	+	.	transcript_id "MSTRG.2120.2"; gene_id "MSTRG.2120"; exon_number "3";
chr1	StringTie	transcript	101435998	101436439	.	+	.	transcript_id "MSTRG.2139.1"; gene_id "MSTRG.2139"; xloc "XLOC_001904"; class_code "u"; tss_id "TSS2231";
chr1	StringTie	exon	101435998	101436052	.	+	.	transcript_id "MSTRG.2139.1"; gene_id "MSTRG.2139"; exon_number "1";
chr1	StringTie	exon	101436168	101436439	.	+	.	transcript_id "MSTRG.2139.1"; gene_id "MSTRG.2139"; exon_number "2";
chr1	StringTie	transcript	101951256	101952483	.	+	.	transcript_id "MSTRG.2149.1"; gene_id "MSTRG.2149"; xloc "XLOC_001911"; class_code "u"; tss_id "TSS2240";
chr1	StringTie	exon	101951256	101951288	.	+	.	transcript_id "MSTRG.2149.1"; gene_id "MSTRG.2149"; exon_number "1";
chr1	StringTie	exon	101952186	101952483	.	+	.	transcript_id "MSTRG.2149.1"; gene_id "MSTRG.2149"; exon_number "2";
chr1	StringTie	transcript	101992885	101993291	.	+	.	transcript_id "MSTRG.2151.1"; gene_id "MSTRG.2151"; xloc "XLOC_001914"; class_code "u"; tss_id "TSS2243";
chr1	StringTie	exon	101992885	101992918	.	+	.	transcript_id "MSTRG.2151.1"; gene_id "MSTRG.2151"; exon_number "1";
chr1	StringTie	exon	101993063	101993291	.	+	.	transcript_id "MSTRG.2151.1"; gene_id "MSTRG.2151"; exon_number "2";
chr1	StringTie	transcript	102526850	102529021	.	+	.	transcript_id "MSTRG.2160.7"; gene_id "MSTRG.2160"; gene_name "HanXRQr2_Chr01g0026021"; xloc "XLOC_001920"; cmp_ref "gnl|WGS:MNCJ|mrna.HanXRQr2_Chr01g0026021"; class_code "j"; tss_id "TSS2255";
chr1	StringTie	exon	102526850	102527107	.	+	.	transcript_id "MSTRG.2160.7"; gene_id "MSTRG.2160"; exon_number "1";
chr1	StringTie	exon	102527238	102527346	.	+	.	transcript_id "MSTRG.2160.7"; gene_id "MSTRG.2160"; exon_number "2";
chr1	StringTie	exon	102527368	102527524	.	+	.	transcript_id "MSTRG.2160.7"; gene_id "MSTRG.2160"; exon_number "3";
chr1	StringTie	exon	102528127	102528203	.	+	.	transcript_id "MSTRG.2160.7"; gene_id "MSTRG.2160"; exon_number "4";
chr1	StringTie	exon	102528286	102528357	.	+	.	transcript_id "MSTRG.2160.7"; gene_id "MSTRG.2160"; exon_number "5";
chr1	StringTie	exon	102528740	102529021	.	+	.	transcript_id "MSTRG.2160.7"; gene_id "MSTRG.2160"; exon_number "6";
chr1	StringTie	transcript	104599649	104602905	.	+	.	transcript_id "MSTRG.2181.1"; gene_id "MSTRG.2181"; xloc "XLOC_001934"; class_code "u"; tss_id "TSS2270";
chr1	StringTie	exon	104599649	104599785	.	+	.	transcript_id "MSTRG.2181.1"; gene_id "MSTRG.2181"; exon_number "1";
chr1	StringTie	exon	104601223	104602905	.	+	.	transcript_id "MSTRG.2181.1"; gene_id "MSTRG.2181"; exon_number "2";
chr1	StringTie	transcript	104762964	104765519	.	+	.	transcript_id "MSTRG.2186.2"; gene_id "MSTRG.2186"; gene_name "HanXRQr2_Chr01g0026421"; xloc "XLOC_001937"; cmp_ref "gnl|WGS:MNCJ|mrna.HanXRQr2_Chr01g0026421"; class_code "j"; tss_id "TSS2273";
chr1	StringTie	exon	104762964	104763264	.	+	.	transcript_id "MSTRG.2186.2"; gene_id "MSTRG.2186"; exon_number "1";
chr1	StringTie	exon	104763486	104763563	.	+	.	transcript_id "MSTRG.2186.2"; gene_id "MSTRG.2186"; exon_number "2";
chr1	StringTie	exon	104763938	104764037	.	+	.	transcript_id "MSTRG.2186.2"; gene_id "MSTRG.2186"; exon_number "3";
chr1	StringTie	exon	104764463	104764572	.	+	.	transcript_id "MSTRG.2186.2"; gene_id "MSTRG.2186"; exon_number "4";
chr1	StringTie	exon	104764714	104764853	.	+	.	transcript_id "MSTRG.2186.2"; gene_id "MSTRG.2186"; exon_number "5";
chr1	StringTie	exon	104765235	104765519	.	+	.	transcript_id "MSTRG.2186.2"; gene_id "MSTRG.2186"; exon_number "6";
chr1	StringTie	transcript	104855898	104856590	.	+	.	transcript_id "MSTRG.2193.1"; gene_id "MSTRG.2193"; gene_name "HanXRQr2_Chr01g0026451"; xloc "XLOC_001938"; cmp_ref "gnl|WGS:MNCJ|mrna.HanXRQr2_Chr01g0026451"; class_code "i"; tss_id "TSS2274";
chr1	StringTie	exon	104855898	104856042	.	+	.	transcript_id "MSTRG.2193.1"; gene_id "MSTRG.2193"; exon_number "1";
chr1	StringTie	exon	104856229	104856590	.	+	.	transcript_id "MSTRG.2193.1"; gene_id "MSTRG.2193"; exon_number "2";
chr1	StringTie	transcript	105129468	105134878	.	+	.	transcript_id "MSTRG.2195.1"; gene_id "MSTRG.2195"; gene_name "HanXRQr2_Chr01g0026531"; xloc "XLOC_001943"; cmp_ref "gnl|WGS:MNCJ|mrna.HanXRQr2_Chr01g0026531"; class_code "j"; tss_id "TSS2279";
chr1	StringTie	exon	105129468	105129551	.	+	.	transcript_id "MSTRG.2195.1"; gene_id "MSTRG.2195"; exon_number "1";
chr1	StringTie	exon	105129635	105129686	.	+	.	transcript_id "MSTRG.2195.1"; gene_id "MSTRG.2195"; exon_number "2";
chr1	StringTie	exon	105129797	105129842	.	+	.	transcript_id "MSTRG.2195.1"; gene_id "MSTRG.2195"; exon_number "3";
chr1	StringTie	exon	105131087	105131152	.	+	.	transcript_id "MSTRG.2195.1"; gene_id "MSTRG.2195"; exon_number "4";
chr1	StringTie	exon	105131561	105131745	.	+	.	transcript_id "MSTRG.2195.1"; gene_id "MSTRG.2195"; exon_number "5";
chr1	StringTie	exon	105132207	105132257	.	+	.	transcript_id "MSTRG.2195.1"; gene_id "MSTRG.2195"; exon_number "6";
chr1	StringTie	exon	105132385	105132434	.	+	.	transcript_id "MSTRG.2195.1"; gene_id "MSTRG.2195"; exon_number "7";
chr1	StringTie	exon	105133018	105133110	.	+	.	transcript_id "MSTRG.2195.1"; gene_id "MSTRG.2195"; exon_number "8";
chr1	StringTie	exon	105133314	105133418	.	+	.	transcript_id "MSTRG.2195.1"; gene_id "MSTRG.2195"; exon_number "9";
chr1	StringTie	exon	105133540	105133673	.	+	.	transcript_id "MSTRG.2195.1"; gene_id "MSTRG.2195"; exon_number "10";
chr1	StringTie	exon	105134778	105134878	.	+	.	transcript_id "MSTRG.2195.1"; gene_id "MSTRG.2195"; exon_number "11";
chr1	StringTie	transcript	105520034	105520733	.	+	.	transcript_id "MSTRG.2202.1"; gene_id "MSTRG.2202"; gene_name "HanXRQr2_Chr01g0026651"; xloc "XLOC_001948"; cmp_ref "HanXRQr2_Chr01g0026651"; class_code "o"; tss_id "TSS2287";
chr1	StringTie	exon	105520034	105520097	.	+	.	transcript_id "MSTRG.2202.1"; gene_id "MSTRG.2202"; exon_number "1";
chr1	StringTie	exon	105520232	105520733	.	+	.	transcript_id "MSTRG.2202.1"; gene_id "MSTRG.2202"; exon_number "2";
chr1	StringTie	transcript	107235330	107238936	.	+	.	transcript_id "MSTRG.2239.1"; gene_id "MSTRG.2239"; xloc "XLOC_001970"; class_code "u"; tss_id "TSS2315";
chr1	StringTie	exon	107235330	107235454	.	+	.	transcript_id "MSTRG.2239.1"; gene_id "MSTRG.2239"; exon_number "1";
chr1	StringTie	exon	107235833	107236232	.	+	.	transcript_id "MSTRG.2239.1"; gene_id "MSTRG.2239"; exon_number "2";
chr1	StringTie	exon	107236774	107237208	.	+	.	transcript_id "MSTRG.2239.1"; gene_id "MSTRG.2239"; exon_number "3";
chr1	StringTie	exon	107237300	107237339	.	+	.	transcript_id "MSTRG.2239.1"; gene_id "MSTRG.2239"; exon_number "4";
chr1	StringTie	exon	107237420	107237505	.	+	.	transcript_id "MSTRG.2239.1"; gene_id "MSTRG.2239"; exon_number "5";
chr1	StringTie	exon	107238265	107238345	.	+	.	transcript_id "MSTRG.2239.1"; gene_id "MSTRG.2239"; exon_number "6";
chr1	StringTie	exon	107238420	107238486	.	+	.	transcript_id "MSTRG.2239.1"; gene_id "MSTRG.2239"; exon_number "7";
chr1	StringTie	exon	107238672	107238745	.	+	.	transcript_id "MSTRG.2239.1"; gene_id "MSTRG.2239"; exon_number "8";
chr1	StringTie	exon	107238842	107238936	.	+	.	transcript_id "MSTRG.2239.1"; gene_id "MSTRG.2239"; exon_number "9";
chr1	StringTie	transcript	110719833	110720719	.	+	.	transcript_id "MSTRG.2295.1"; gene_id "MSTRG.2295"; xloc "XLOC_002012"; class_code "u"; tss_id "TSS2364";
chr1	StringTie	exon	110719833	110720113	.	+	.	transcript_id "MSTRG.2295.1"; gene_id "MSTRG.2295"; exon_number "1";
chr1	StringTie	exon	110720196	110720604	.	+	.	transcript_id "MSTRG.2295.1"; gene_id "MSTRG.2295"; exon_number "2";
chr1	StringTie	exon	110720698	110720719	.	+	.	transcript_id "MSTRG.2295.1"; gene_id "MSTRG.2295"; exon_number "3";
chr1	StringTie	transcript	112996790	112997914	.	+	.	transcript_id "MSTRG.2321.1"; gene_id "MSTRG.2321"; xloc "XLOC_002030"; class_code "u"; tss_id "TSS2391";
chr1	StringTie	exon	112996790	112997200	.	+	.	transcript_id "MSTRG.2321.1"; gene_id "MSTRG.2321"; exon_number "1";
chr1	StringTie	exon	112997284	112997914	.	+	.	transcript_id "MSTRG.2321.1"; gene_id "MSTRG.2321"; exon_number "2";
chr1	StringTie	transcript	113868851	113872070	.	+	.	transcript_id "MSTRG.2341.5"; gene_id "MSTRG.2341"; gene_name "HanXRQr2_Chr01g0028681"; xloc "XLOC_002041"; cmp_ref "gnl|WGS:MNCJ|mrna.HanXRQr2_Chr01g0028681"; class_code "j"; tss_id "TSS2406";
chr1	StringTie	exon	113868851	113869841	.	+	.	transcript_id "MSTRG.2341.5"; gene_id "MSTRG.2341"; exon_number "1";
chr1	StringTie	exon	113870069	113870381	.	+	.	transcript_id "MSTRG.2341.5"; gene_id "MSTRG.2341"; exon_number "2";
chr1	StringTie	exon	113870476	113870622	.	+	.	transcript_id "MSTRG.2341.5"; gene_id "MSTRG.2341"; exon_number "3";
chr1	StringTie	exon	113870706	113870789	.	+	.	transcript_id "MSTRG.2341.5"; gene_id "MSTRG.2341"; exon_number "4";
chr1	StringTie	exon	113871722	113872070	.	+	.	transcript_id "MSTRG.2341.5"; gene_id "MSTRG.2341"; exon_number "5";
chr1	StringTie	transcript	115806810	115807784	.	+	.	transcript_id "MSTRG.2383.1"; gene_id "MSTRG.2383"; xloc "XLOC_002071"; class_code "u"; tss_id "TSS2439";
chr1	StringTie	exon	115806810	115806929	.	+	.	transcript_id "MSTRG.2383.1"; gene_id "MSTRG.2383"; exon_number "1";
chr1	StringTie	exon	115807628	115807784	.	+	.	transcript_id "MSTRG.2383.1"; gene_id "MSTRG.2383"; exon_number "2";
chr1	StringTie	transcript	116094306	116095303	.	+	.	transcript_id "MSTRG.2390.1"; gene_id "MSTRG.2390"; xloc "XLOC_002074"; class_code "u"; tss_id "TSS2442";
chr1	StringTie	exon	116094306	116094716	.	+	.	transcript_id "MSTRG.2390.1"; gene_id "MSTRG.2390"; exon_number "1";
chr1	StringTie	exon	116094891	116095303	.	+	.	transcript_id "MSTRG.2390.1"; gene_id "MSTRG.2390"; exon_number "2";
chr1	StringTie	transcript	118302389	118310308	.	+	.	transcript_id "MSTRG.2442.1"; gene_id "MSTRG.2442"; xloc "XLOC_002113"; class_code "u"; tss_id "TSS2486";
chr1	StringTie	exon	118302389	118302937	.	+	.	transcript_id "MSTRG.2442.1"; gene_id "MSTRG.2442"; exon_number "1";
chr1	StringTie	exon	118308812	118308885	.	+	.	transcript_id "MSTRG.2442.1"; gene_id "MSTRG.2442"; exon_number "2";
chr1	StringTie	exon	118309908	118310308	.	+	.	transcript_id "MSTRG.2442.1"; gene_id "MSTRG.2442"; exon_number "3";
chr1	StringTie	transcript	119943186	119943942	.	+	.	transcript_id "MSTRG.2473.1"; gene_id "MSTRG.2473"; gene_name "HanXRQr2_Chr01g0030641"; xloc "XLOC_002135"; cmp_ref "gnl|WGS:MNCJ|mrna.HanXRQr2_Chr01g0030641"; class_code "j"; tss_id "TSS2510";
chr1	StringTie	exon	119943186	119943529	.	+	.	transcript_id "MSTRG.2473.1"; gene_id "MSTRG.2473"; exon_number "1";
chr1	StringTie	exon	119943707	119943942	.	+	.	transcript_id "MSTRG.2473.1"; gene_id "MSTRG.2473"; exon_number "2";
chr1	StringTie	transcript	120308270	120309022	.	+	.	transcript_id "MSTRG.2471.1"; gene_id "MSTRG.2471"; gene_name "HanXRQr2_Chr01g0030681"; xloc "XLOC_002139"; cmp_ref "gnl|WGS:MNCJ|mrna.HanXRQr2_Chr01g0030681"; class_code "j"; tss_id "TSS2515";
chr1	StringTie	exon	120308270	120308340	.	+	.	transcript_id "MSTRG.2471.1"; gene_id "MSTRG.2471"; exon_number "1";
chr1	StringTie	exon	120308452	120308551	.	+	.	transcript_id "MSTRG.2471.1"; gene_id "MSTRG.2471"; exon_number "2";
chr1	StringTie	exon	120308830	120309022	.	+	.	transcript_id "MSTRG.2471.1"; gene_id "MSTRG.2471"; exon_number "3";
chr1	StringTie	transcript	120698262	120698689	.	+	.	transcript_id "MSTRG.2476.1"; gene_id "MSTRG.2476"; xloc "XLOC_002148"; class_code "u"; tss_id "TSS2524";
chr1	StringTie	exon	120698262	120698325	.	+	.	transcript_id "MSTRG.2476.1"; gene_id "MSTRG.2476"; exon_number "1";
chr1	StringTie	exon	120698438	120698689	.	+	.	transcript_id "MSTRG.2476.1"; gene_id "MSTRG.2476"; exon_number "2";
chr1	StringTie	transcript	122688778	122689499	.	+	.	transcript_id "MSTRG.2519.1"; gene_id "MSTRG.2519"; xloc "XLOC_002180"; class_code "u"; tss_id "TSS2558";
chr1	StringTie	exon	122688778	122688909	.	+	.	transcript_id "MSTRG.2519.1"; gene_id "MSTRG.2519"; exon_number "1";
chr1	StringTie	exon	122689274	122689499	.	+	.	transcript_id "MSTRG.2519.1"; gene_id "MSTRG.2519"; exon_number "2";
chr1	StringTie	transcript	122757347	122758753	.	+	.	transcript_id "MSTRG.2523.1"; gene_id "MSTRG.2523"; gene_name "HanXRQr2_Chr01g0031351"; xloc "XLOC_002183"; cmp_ref "gnl|WGS:MNCJ|mrna.HanXRQr2_Chr01g0031351"; class_code "o"; tss_id "TSS2561";
chr1	StringTie	exon	122757347	122758015	.	+	.	transcript_id "MSTRG.2523.1"; gene_id "MSTRG.2523"; exon_number "1";
chr1	StringTie	exon	122758540	122758753	.	+	.	transcript_id "MSTRG.2523.1"; gene_id "MSTRG.2523"; exon_number "2";
chr1	StringTie	transcript	123507837	123510117	.	+	.	transcript_id "MSTRG.2550.1"; gene_id "MSTRG.2550"; xloc "XLOC_002204"; class_code "u"; tss_id "TSS2589";
chr1	StringTie	exon	123507837	123507869	.	+	.	transcript_id "MSTRG.2550.1"; gene_id "MSTRG.2550"; exon_number "1";
chr1	StringTie	exon	123507990	123508219	.	+	.	transcript_id "MSTRG.2550.1"; gene_id "MSTRG.2550"; exon_number "2";
chr1	StringTie	exon	123508310	123508342	.	+	.	transcript_id "MSTRG.2550.1"; gene_id "MSTRG.2550"; exon_number "3";
chr1	StringTie	exon	123508466	123508606	.	+	.	transcript_id "MSTRG.2550.1"; gene_id "MSTRG.2550"; exon_number "4";
chr1	StringTie	exon	123508790	123508989	.	+	.	transcript_id "MSTRG.2550.1"; gene_id "MSTRG.2550"; exon_number "5";
chr1	StringTie	exon	123509111	123509248	.	+	.	transcript_id "MSTRG.2550.1"; gene_id "MSTRG.2550"; exon_number "6";
chr1	StringTie	exon	123509382	123509596	.	+	.	transcript_id "MSTRG.2550.1"; gene_id "MSTRG.2550"; exon_number "7";
chr1	StringTie	exon	123509688	123509936	.	+	.	transcript_id "MSTRG.2550.1"; gene_id "MSTRG.2550"; exon_number "8";
chr1	StringTie	exon	123510017	123510117	.	+	.	transcript_id "MSTRG.2550.1"; gene_id "MSTRG.2550"; exon_number "9";
chr1	StringTie	transcript	123583905	123585018	.	+	.	transcript_id "MSTRG.2557.1"; gene_id "MSTRG.2557"; xloc "XLOC_002213"; class_code "u"; tss_id "TSS2598";
chr1	StringTie	exon	123583905	123584670	.	+	.	transcript_id "MSTRG.2557.1"; gene_id "MSTRG.2557"; exon_number "1";
chr1	StringTie	exon	123584852	123585018	.	+	.	transcript_id "MSTRG.2557.1"; gene_id "MSTRG.2557"; exon_number "2";
chr1	StringTie	transcript	125035026	125042200	.	+	.	transcript_id "MSTRG.2603.1"; gene_id "MSTRG.2603"; xloc "XLOC_002248"; class_code "u"; tss_id "TSS2642";
chr1	StringTie	exon	125035026	125035733	.	+	.	transcript_id "MSTRG.2603.1"; gene_id "MSTRG.2603"; exon_number "1";
chr1	StringTie	exon	125042084	125042200	.	+	.	transcript_id "MSTRG.2603.1"; gene_id "MSTRG.2603"; exon_number "2";
chr1	StringTie	transcript	125376343	125377195	.	+	.	transcript_id "MSTRG.2611.1"; gene_id "MSTRG.2611"; gene_name "HanXRQr2_Chr01g0032611"; xloc "XLOC_002252"; cmp_ref "gnl|WGS:MNCJ|mrna.HanXRQr2_Chr01g0032611"; class_code "j"; tss_id "TSS2647";
chr1	StringTie	exon	125376343	125376473	.	+	.	transcript_id "MSTRG.2611.1"; gene_id "MSTRG.2611"; exon_number "1";
chr1	StringTie	exon	125376585	125376666	.	+	.	transcript_id "MSTRG.2611.1"; gene_id "MSTRG.2611"; exon_number "2";
chr1	StringTie	exon	125376818	125377195	.	+	.	transcript_id "MSTRG.2611.1"; gene_id "MSTRG.2611"; exon_number "3";
chr1	StringTie	transcript	125469537	125471654	.	+	.	transcript_id "MSTRG.2620.1"; gene_id "MSTRG.2620"; gene_name "HanXRQr2_Chr01g0032661"; xloc "XLOC_002255"; cmp_ref "gnl|WGS:MNCJ|mrna.HanXRQr2_Chr01g0032661"; class_code "x"; tss_id "TSS2650";
chr1	StringTie	exon	125469537	125469664	.	+	.	transcript_id "MSTRG.2620.1"; gene_id "MSTRG.2620"; exon_number "1";
chr1	StringTie	exon	125471129	125471172	.	+	.	transcript_id "MSTRG.2620.1"; gene_id "MSTRG.2620"; exon_number "2";
chr1	StringTie	exon	125471319	125471654	.	+	.	transcript_id "MSTRG.2620.1"; gene_id "MSTRG.2620"; exon_number "3";
chr1	StringTie	transcript	126121034	126126029	.	+	.	transcript_id "MSTRG.2647.1"; gene_id "MSTRG.2647"; gene_name "HanXRQr2_Chr01g0033011"; xloc "XLOC_002273"; cmp_ref "gnl|WGS:MNCJ|mrna.HanXRQr2_Chr01g0033011"; class_code "j"; tss_id "TSS2673";
chr1	StringTie	exon	126121034	126121175	.	+	.	transcript_id "MSTRG.2647.1"; gene_id "MSTRG.2647"; exon_number "1";
chr1	StringTie	exon	126121270	126121332	.	+	.	transcript_id "MSTRG.2647.1"; gene_id "MSTRG.2647"; exon_number "2";
chr1	StringTie	exon	126121477	126121540	.	+	.	transcript_id "MSTRG.2647.1"; gene_id "MSTRG.2647"; exon_number "3";
chr1	StringTie	exon	126125517	126126029	.	+	.	transcript_id "MSTRG.2647.1"; gene_id "MSTRG.2647"; exon_number "4";
chr1	StringTie	transcript	126304803	126308529	.	+	.	transcript_id "MSTRG.2650.1"; gene_id "MSTRG.2650"; xloc "XLOC_002274"; class_code "u"; tss_id "TSS2676";
chr1	StringTie	exon	126304803	126305193	.	+	.	transcript_id "MSTRG.2650.1"; gene_id "MSTRG.2650"; exon_number "1";
chr1	StringTie	exon	126305842	126305918	.	+	.	transcript_id "MSTRG.2650.1"; gene_id "MSTRG.2650"; exon_number "2";
chr1	StringTie	exon	126307692	126307746	.	+	.	transcript_id "MSTRG.2650.1"; gene_id "MSTRG.2650"; exon_number "3";
chr1	StringTie	exon	126308176	126308529	.	+	.	transcript_id "MSTRG.2650.1"; gene_id "MSTRG.2650"; exon_number "4";
chr1	StringTie	transcript	127050302	127051229	.	+	.	transcript_id "MSTRG.2668.5"; gene_id "MSTRG.2668"; gene_name "HanXRQr2_Chr01g0033261"; xloc "XLOC_002287"; cmp_ref "gnl|WGS:MNCJ|mrna.HanXRQr2_Chr01g0033261"; class_code "o"; tss_id "TSS2694";
chr1	StringTie	exon	127050302	127050609	.	+	.	transcript_id "MSTRG.2668.5"; gene_id "MSTRG.2668"; exon_number "1";
chr1	StringTie	exon	127050737	127051229	.	+	.	transcript_id "MSTRG.2668.5"; gene_id "MSTRG.2668"; exon_number "2";
chr1	StringTie	transcript	127299613	127300773	.	+	.	transcript_id "MSTRG.2676.1"; gene_id "MSTRG.2676"; xloc "XLOC_002295"; class_code "u"; tss_id "TSS2702";
chr1	StringTie	exon	127299613	127299804	.	+	.	transcript_id "MSTRG.2676.1"; gene_id "MSTRG.2676"; exon_number "1";
chr1	StringTie	exon	127299918	127300089	.	+	.	transcript_id "MSTRG.2676.1"; gene_id "MSTRG.2676"; exon_number "2";
chr1	StringTie	exon	127300661	127300773	.	+	.	transcript_id "MSTRG.2676.1"; gene_id "MSTRG.2676"; exon_number "3";
chr1	StringTie	transcript	127301970	127302823	.	+	.	transcript_id "MSTRG.2677.1"; gene_id "MSTRG.2677"; xloc "XLOC_002296"; class_code "u"; tss_id "TSS2703";
chr1	StringTie	exon	127301970	127302573	.	+	.	transcript_id "MSTRG.2677.1"; gene_id "MSTRG.2677"; exon_number "1";
chr1	StringTie	exon	127302688	127302823	.	+	.	transcript_id "MSTRG.2677.1"; gene_id "MSTRG.2677"; exon_number "2";
chr1	StringTie	transcript	127303034	127305624	.	+	.	transcript_id "MSTRG.2678.1"; gene_id "MSTRG.2678"; xloc "XLOC_002297"; class_code "u"; tss_id "TSS2704";
chr1	StringTie	exon	127303034	127303134	.	+	.	transcript_id "MSTRG.2678.1"; gene_id "MSTRG.2678"; exon_number "1";
chr1	StringTie	exon	127303247	127303321	.	+	.	transcript_id "MSTRG.2678.1"; gene_id "MSTRG.2678"; exon_number "2";
chr1	StringTie	exon	127303342	127303409	.	+	.	transcript_id "MSTRG.2678.1"; gene_id "MSTRG.2678"; exon_number "3";
chr1	StringTie	exon	127303730	127303810	.	+	.	transcript_id "MSTRG.2678.1"; gene_id "MSTRG.2678"; exon_number "4";
chr1	StringTie	exon	127304318	127304882	.	+	.	transcript_id "MSTRG.2678.1"; gene_id "MSTRG.2678"; exon_number "5";
chr1	StringTie	exon	127304967	127305624	.	+	.	transcript_id "MSTRG.2678.1"; gene_id "MSTRG.2678"; exon_number "6";
chr1	StringTie	transcript	130105302	130110887	.	+	.	transcript_id "MSTRG.2763.1"; gene_id "MSTRG.2763"; xloc "XLOC_002364"; class_code "u"; tss_id "TSS2783";
chr1	StringTie	exon	130105302	130105402	.	+	.	transcript_id "MSTRG.2763.1"; gene_id "MSTRG.2763"; exon_number "1";
chr1	StringTie	exon	130110776	130110887	.	+	.	transcript_id "MSTRG.2763.1"; gene_id "MSTRG.2763"; exon_number "2";
chr1	StringTie	transcript	131430798	131435195	.	+	.	transcript_id "MSTRG.2809.3"; gene_id "MSTRG.2809"; gene_name "HanXRQr2_Chr01g0035241"; xloc "XLOC_002394"; cmp_ref "gnl|WGS:MNCJ|mrna.HanXRQr2_Chr01g0035241"; class_code "j"; tss_id "TSS2821";
chr1	StringTie	exon	131430798	131431022	.	+	.	transcript_id "MSTRG.2809.3"; gene_id "MSTRG.2809"; exon_number "1";
chr1	StringTie	exon	131432807	131433258	.	+	.	transcript_id "MSTRG.2809.3"; gene_id "MSTRG.2809"; exon_number "2";
chr1	StringTie	exon	131433368	131433479	.	+	.	transcript_id "MSTRG.2809.3"; gene_id "MSTRG.2809"; exon_number "3";
chr1	StringTie	exon	131433567	131433778	.	+	.	transcript_id "MSTRG.2809.3"; gene_id "MSTRG.2809"; exon_number "4";
chr1	StringTie	exon	131433911	131434048	.	+	.	transcript_id "MSTRG.2809.3"; gene_id "MSTRG.2809"; exon_number "5";
chr1	StringTie	exon	131434850	131435195	.	+	.	transcript_id "MSTRG.2809.3"; gene_id "MSTRG.2809"; exon_number "6";
chr1	StringTie	transcript	131736375	131737835	.	+	.	transcript_id "MSTRG.2822.2"; gene_id "MSTRG.2822"; gene_name "HanXRQr2_Chr01g0035441"; xloc "XLOC_002400"; cmp_ref "gnl|WGS:MNCJ|mrna.HanXRQr2_Chr01g0035441"; class_code "j"; tss_id "TSS2829";
chr1	StringTie	exon	131736375	131736432	.	+	.	transcript_id "MSTRG.2822.2"; gene_id "MSTRG.2822"; exon_number "1";
chr1	StringTie	exon	131737672	131737835	.	+	.	transcript_id "MSTRG.2822.2"; gene_id "MSTRG.2822"; exon_number "2";
chr1	StringTie	transcript	132671006	132671452	.	+	.	transcript_id "MSTRG.2861.1"; gene_id "MSTRG.2861"; xloc "XLOC_002434"; class_code "u"; tss_id "TSS2865";
chr1	StringTie	exon	132671006	132671102	.	+	.	transcript_id "MSTRG.2861.1"; gene_id "MSTRG.2861"; exon_number "1";
chr1	StringTie	exon	132671251	132671309	.	+	.	transcript_id "MSTRG.2861.1"; gene_id "MSTRG.2861"; exon_number "2";
chr1	StringTie	exon	132671407	132671452	.	+	.	transcript_id "MSTRG.2861.1"; gene_id "MSTRG.2861"; exon_number "3";
chr1	StringTie	transcript	132845344	132848285	.	+	.	transcript_id "MSTRG.2873.1"; gene_id "MSTRG.2873"; gene_name "HanXRQr2_Chr01g0036141"; xloc "XLOC_002440"; cmp_ref "HanXRQr2_Chr01g0036141"; class_code "j"; tss_id "TSS2872";
chr1	StringTie	exon	132845344	132845395	.	+	.	transcript_id "MSTRG.2873.1"; gene_id "MSTRG.2873"; exon_number "1";
chr1	StringTie	exon	132845457	132845605	.	+	.	transcript_id "MSTRG.2873.1"; gene_id "MSTRG.2873"; exon_number "2";
chr1	StringTie	exon	132846894	132846993	.	+	.	transcript_id "MSTRG.2873.1"; gene_id "MSTRG.2873"; exon_number "3";
chr1	StringTie	exon	132847330	132847419	.	+	.	transcript_id "MSTRG.2873.1"; gene_id "MSTRG.2873"; exon_number "4";
chr1	StringTie	exon	132848064	132848285	.	+	.	transcript_id "MSTRG.2873.1"; gene_id "MSTRG.2873"; exon_number "5";
chr1	StringTie	transcript	132854172	132854974	.	+	.	transcript_id "MSTRG.2874.1"; gene_id "MSTRG.2874"; xloc "XLOC_002442"; class_code "u"; tss_id "TSS2875";
chr1	StringTie	exon	132854172	132854369	.	+	.	transcript_id "MSTRG.2874.1"; gene_id "MSTRG.2874"; exon_number "1";
chr1	StringTie	exon	132854448	132854974	.	+	.	transcript_id "MSTRG.2874.1"; gene_id "MSTRG.2874"; exon_number "2";
chr1	StringTie	transcript	133662941	133665522	.	+	.	transcript_id "MSTRG.2899.1"; gene_id "MSTRG.2899"; xloc "XLOC_002479"; class_code "u"; tss_id "TSS2918";
chr1	StringTie	exon	133662941	133663003	.	+	.	transcript_id "MSTRG.2899.1"; gene_id "MSTRG.2899"; exon_number "1";
chr1	StringTie	exon	133663777	133663955	.	+	.	transcript_id "MSTRG.2899.1"; gene_id "MSTRG.2899"; exon_number "2";
chr1	StringTie	exon	133665040	133665135	.	+	.	transcript_id "MSTRG.2899.1"; gene_id "MSTRG.2899"; exon_number "3";
chr1	StringTie	exon	133665243	133665312	.	+	.	transcript_id "MSTRG.2899.1"; gene_id "MSTRG.2899"; exon_number "4";
chr1	StringTie	exon	133665396	133665522	.	+	.	transcript_id "MSTRG.2899.1"; gene_id "MSTRG.2899"; exon_number "5";
chr1	StringTie	transcript	134449339	134450351	.	+	.	transcript_id "MSTRG.2922.1"; gene_id "MSTRG.2922"; xloc "XLOC_002491"; class_code "u"; tss_id "TSS2934";
chr1	StringTie	exon	134449339	134449580	.	+	.	transcript_id "MSTRG.2922.1"; gene_id "MSTRG.2922"; exon_number "1";
chr1	StringTie	exon	134449664	134449714	.	+	.	transcript_id "MSTRG.2922.1"; gene_id "MSTRG.2922"; exon_number "2";
chr1	StringTie	exon	134450078	134450351	.	+	.	transcript_id "MSTRG.2922.1"; gene_id "MSTRG.2922"; exon_number "3";
chr1	StringTie	transcript	135173707	135178876	.	+	.	transcript_id "MSTRG.2948.1"; gene_id "MSTRG.2948"; xloc "XLOC_002506"; class_code "u"; tss_id "TSS2951";
chr1	StringTie	exon	135173707	135173832	.	+	.	transcript_id "MSTRG.2948.1"; gene_id "MSTRG.2948"; exon_number "1";
chr1	StringTie	exon	135178725	135178876	.	+	.	transcript_id "MSTRG.2948.1"; gene_id "MSTRG.2948"; exon_number "2";
chr1	StringTie	transcript	136885856	136886124	.	+	.	transcript_id "MSTRG.2971.1"; gene_id "MSTRG.2971"; xloc "XLOC_002533"; class_code "u"; tss_id "TSS2980";
chr1	StringTie	exon	136885856	136886124	.	+	.	transcript_id "MSTRG.2971.1"; gene_id "MSTRG.2971"; exon_number "1";
chr1	StringTie	transcript	137374869	137375557	.	+	.	transcript_id "MSTRG.2996.1"; gene_id "MSTRG.2996"; xloc "XLOC_002544"; class_code "u"; tss_id "TSS2995";
chr1	StringTie	exon	137374869	137374982	.	+	.	transcript_id "MSTRG.2996.1"; gene_id "MSTRG.2996"; exon_number "1";
chr1	StringTie	exon	137375467	137375557	.	+	.	transcript_id "MSTRG.2996.1"; gene_id "MSTRG.2996"; exon_number "2";
chr1	StringTie	transcript	138250414	138253460	.	+	.	transcript_id "MSTRG.3036.4"; gene_id "MSTRG.3036"; gene_name "HanXRQr2_Chr01g0038821"; xloc "XLOC_002569"; cmp_ref "HanXRQr2_Chr01g0038821"; class_code "j"; tss_id "TSS3032";
chr1	StringTie	exon	138250414	138250841	.	+	.	transcript_id "MSTRG.3036.4"; gene_id "MSTRG.3036"; exon_number "1";
chr1	StringTie	exon	138250926	138251015	.	+	.	transcript_id "MSTRG.3036.4"; gene_id "MSTRG.3036"; exon_number "2";
chr1	StringTie	exon	138252767	138252841	.	+	.	transcript_id "MSTRG.3036.4"; gene_id "MSTRG.3036"; exon_number "3";
chr1	StringTie	exon	138253256	138253460	.	+	.	transcript_id "MSTRG.3036.4"; gene_id "MSTRG.3036"; exon_number "4";
chr1	StringTie	transcript	139080187	139080902	.	+	.	transcript_id "MSTRG.3074.1"; gene_id "MSTRG.3074"; xloc "XLOC_002590"; class_code "u"; tss_id "TSS3058";
chr1	StringTie	exon	139080187	139080271	.	+	.	transcript_id "MSTRG.3074.1"; gene_id "MSTRG.3074"; exon_number "1";
chr1	StringTie	exon	139080460	139080902	.	+	.	transcript_id "MSTRG.3074.1"; gene_id "MSTRG.3074"; exon_number "2";
chr1	StringTie	transcript	139093722	139094260	.	+	.	transcript_id "MSTRG.3076.1"; gene_id "MSTRG.3076"; xloc "XLOC_002591"; class_code "u"; tss_id "TSS3059";
chr1	StringTie	exon	139093722	139093806	.	+	.	transcript_id "MSTRG.3076.1"; gene_id "MSTRG.3076"; exon_number "1";
chr1	StringTie	exon	139093995	139094260	.	+	.	transcript_id "MSTRG.3076.1"; gene_id "MSTRG.3076"; exon_number "2";
chr1	StringTie	transcript	139213263	139220287	.	+	.	transcript_id "MSTRG.3080.1"; gene_id "MSTRG.3080"; gene_name "HanXRQr2_Chr01g0039351"; xloc "XLOC_002594"; cmp_ref "gnl|WGS:MNCJ|mrna.HanXRQr2_Chr01g0039351"; class_code "x"; tss_id "TSS3062";
chr1	StringTie	exon	139213263	139213368	.	+	.	transcript_id "MSTRG.3080.1"; gene_id "MSTRG.3080"; exon_number "1";
chr1	StringTie	exon	139219793	139220287	.	+	.	transcript_id "MSTRG.3080.1"; gene_id "MSTRG.3080"; exon_number "2";
chr1	StringTie	transcript	140234635	140237584	.	+	.	transcript_id "MSTRG.3131.1"; gene_id "MSTRG.3131"; xloc "XLOC_002624"; class_code "u"; tss_id "TSS3101";
chr1	StringTie	exon	140234635	140234811	.	+	.	transcript_id "MSTRG.3131.1"; gene_id "MSTRG.3131"; exon_number "1";
chr1	StringTie	exon	140237508	140237584	.	+	.	transcript_id "MSTRG.3131.1"; gene_id "MSTRG.3131"; exon_number "2";
chr1	StringTie	transcript	140877898	140878820	.	+	.	transcript_id "MSTRG.3169.1"; gene_id "MSTRG.3169"; gene_name "HanXRQr2_Chr01g0040561"; xloc "XLOC_002650"; cmp_ref "gnl|WGS:MNCJ|mrna.HanXRQr2_Chr01g0040561"; class_code "i"; tss_id "TSS3134";
chr1	StringTie	exon	140877898	140878120	.	+	.	transcript_id "MSTRG.3169.1"; gene_id "MSTRG.3169"; exon_number "1";
chr1	StringTie	exon	140878692	140878820	.	+	.	transcript_id "MSTRG.3169.1"; gene_id "MSTRG.3169"; exon_number "2";
chr1	StringTie	transcript	142144998	142146609	.	+	.	transcript_id "MSTRG.3212.2"; gene_id "MSTRG.3212"; gene_name "HanXRQr2_Chr01g0041391"; xloc "XLOC_002692"; cmp_ref "gnl|WGS:MNCJ|mrna.HanXRQr2_Chr01g0041391"; class_code "j"; tss_id "TSS3191";
chr1	StringTie	exon	142144998	142145078	.	+	.	transcript_id "MSTRG.3212.2"; gene_id "MSTRG.3212"; exon_number "1";
chr1	StringTie	exon	142145180	142145362	.	+	.	transcript_id "MSTRG.3212.2"; gene_id "MSTRG.3212"; exon_number "2";
chr1	StringTie	exon	142145995	142146209	.	+	.	transcript_id "MSTRG.3212.2"; gene_id "MSTRG.3212"; exon_number "3";
chr1	StringTie	exon	142146292	142146609	.	+	.	transcript_id "MSTRG.3212.2"; gene_id "MSTRG.3212"; exon_number "4";
chr1	StringTie	transcript	142628817	142629289	.	+	.	transcript_id "MSTRG.3230.1"; gene_id "MSTRG.3230"; xloc "XLOC_002704"; class_code "u"; tss_id "TSS3204";
chr1	StringTie	exon	142628817	142628940	.	+	.	transcript_id "MSTRG.3230.1"; gene_id "MSTRG.3230"; exon_number "1";
chr1	StringTie	exon	142629038	142629289	.	+	.	transcript_id "MSTRG.3230.1"; gene_id "MSTRG.3230"; exon_number "2";
chr1	StringTie	transcript	142643874	142653742	.	+	.	transcript_id "MSTRG.3234.1"; gene_id "MSTRG.3234"; xloc "XLOC_002705"; class_code "u"; tss_id "TSS3205";
chr1	StringTie	exon	142643874	142644045	.	+	.	transcript_id "MSTRG.3234.1"; gene_id "MSTRG.3234"; exon_number "1";
chr1	StringTie	exon	142644526	142644653	.	+	.	transcript_id "MSTRG.3234.1"; gene_id "MSTRG.3234"; exon_number "2";
chr1	StringTie	exon	142653488	142653742	.	+	.	transcript_id "MSTRG.3234.1"; gene_id "MSTRG.3234"; exon_number "3";
chr1	StringTie	transcript	142691469	142692064	.	+	.	transcript_id "MSTRG.3235.1"; gene_id "MSTRG.3235"; xloc "XLOC_002706"; class_code "u"; tss_id "TSS3206";
chr1	StringTie	exon	142691469	142691622	.	+	.	transcript_id "MSTRG.3235.1"; gene_id "MSTRG.3235"; exon_number "1";
chr1	StringTie	exon	142691723	142692064	.	+	.	transcript_id "MSTRG.3235.1"; gene_id "MSTRG.3235"; exon_number "2";
chr1	StringTie	transcript	143011625	143012208	.	+	.	transcript_id "MSTRG.3238.1"; gene_id "MSTRG.3238"; xloc "XLOC_002716"; class_code "u"; tss_id "TSS3216";
chr1	StringTie	exon	143011625	143011732	.	+	.	transcript_id "MSTRG.3238.1"; gene_id "MSTRG.3238"; exon_number "1";
chr1	StringTie	exon	143011859	143012208	.	+	.	transcript_id "MSTRG.3238.1"; gene_id "MSTRG.3238"; exon_number "2";
chr1	StringTie	transcript	143044205	143044674	.	+	.	transcript_id "MSTRG.3250.1"; gene_id "MSTRG.3250"; gene_name "HanXRQr2_Chr01g0041801"; xloc "XLOC_002718"; cmp_ref "gnl|WGS:MNCJ|mrna.HanXRQr2_Chr01g0041801"; class_code "i"; tss_id "TSS3218";
chr1	StringTie	exon	143044205	143044299	.	+	.	transcript_id "MSTRG.3250.1"; gene_id "MSTRG.3250"; exon_number "1";
chr1	StringTie	exon	143044389	143044674	.	+	.	transcript_id "MSTRG.3250.1"; gene_id "MSTRG.3250"; exon_number "2";
chr1	StringTie	transcript	143206876	143207505	.	+	.	transcript_id "MSTRG.3282.1"; gene_id "MSTRG.3282"; gene_name "HanXRQr2_Chr01g0042011"; xloc "XLOC_002730"; cmp_ref "gnl|WGS:MNCJ|mrna.HanXRQr2_Chr01g0042011"; class_code "i"; tss_id "TSS3231";
chr1	StringTie	exon	143206876	143207127	.	+	.	transcript_id "MSTRG.3282.1"; gene_id "MSTRG.3282"; exon_number "1";
chr1	StringTie	exon	143207197	143207268	.	+	.	transcript_id "MSTRG.3282.1"; gene_id "MSTRG.3282"; exon_number "2";
chr1	StringTie	exon	143207338	143207505	.	+	.	transcript_id "MSTRG.3282.1"; gene_id "MSTRG.3282"; exon_number "3";
chr1	StringTie	transcript	143216895	143218415	.	+	.	transcript_id "MSTRG.3284.1"; gene_id "MSTRG.3284"; gene_name "HanXRQr2_Chr01g0042031"; xloc "XLOC_002732"; cmp_ref "gnl|WGS:MNCJ|mrna.HanXRQr2_Chr01g0042031"; class_code "j"; tss_id "TSS3233";
chr1	StringTie	exon	143216895	143216948	.	+	.	transcript_id "MSTRG.3284.1"; gene_id "MSTRG.3284"; exon_number "1";
chr1	StringTie	exon	143217287	143217554	.	+	.	transcript_id "MSTRG.3284.1"; gene_id "MSTRG.3284"; exon_number "2";
chr1	StringTie	exon	143218110	143218415	.	+	.	transcript_id "MSTRG.3284.1"; gene_id "MSTRG.3284"; exon_number "3";
chr1	StringTie	transcript	143674053	143678365	.	+	.	transcript_id "MSTRG.3268.2"; gene_id "MSTRG.3268"; gene_name "HanXRQr2_Chr01g0042321"; xloc "XLOC_002744"; cmp_ref "gnl|WGS:MNCJ|mrna.HanXRQr2_Chr01g0042321"; class_code "j"; tss_id "TSS3248";
chr1	StringTie	exon	143674053	143674164	.	+	.	transcript_id "MSTRG.3268.2"; gene_id "MSTRG.3268"; exon_number "1";
chr1	StringTie	exon	143675105	143675371	.	+	.	transcript_id "MSTRG.3268.2"; gene_id "MSTRG.3268"; exon_number "2";
chr1	StringTie	exon	143676424	143676559	.	+	.	transcript_id "MSTRG.3268.2"; gene_id "MSTRG.3268"; exon_number "3";
chr1	StringTie	exon	143676769	143676881	.	+	.	transcript_id "MSTRG.3268.2"; gene_id "MSTRG.3268"; exon_number "4";
chr1	StringTie	exon	143676976	143677084	.	+	.	transcript_id "MSTRG.3268.2"; gene_id "MSTRG.3268"; exon_number "5";
chr1	StringTie	exon	143678314	143678365	.	+	.	transcript_id "MSTRG.3268.2"; gene_id "MSTRG.3268"; exon_number "6";
chr1	StringTie	transcript	143903724	143904295	.	+	.	transcript_id "MSTRG.3307.1"; gene_id "MSTRG.3307"; gene_name "HanXRQr2_Chr01g0042451"; xloc "XLOC_002752"; cmp_ref "gnl|WGS:MNCJ|mrna.HanXRQr2_Chr01g0042451"; class_code "j"; tss_id "TSS3256";
chr1	StringTie	exon	143903724	143903922	.	+	.	transcript_id "MSTRG.3307.1"; gene_id "MSTRG.3307"; exon_number "1";
chr1	StringTie	exon	143904081	143904295	.	+	.	transcript_id "MSTRG.3307.1"; gene_id "MSTRG.3307"; exon_number "2";
chr1	StringTie	transcript	147651516	147651819	.	+	.	transcript_id "MSTRG.3409.1"; gene_id "MSTRG.3409"; xloc "XLOC_002878"; class_code "u"; tss_id "TSS3401";
chr1	StringTie	exon	147651516	147651569	.	+	.	transcript_id "MSTRG.3409.1"; gene_id "MSTRG.3409"; exon_number "1";
chr1	StringTie	exon	147651661	147651819	.	+	.	transcript_id "MSTRG.3409.1"; gene_id "MSTRG.3409"; exon_number "2";
chr1	StringTie	transcript	147686912	147688273	.	+	.	transcript_id "MSTRG.3414.2"; gene_id "MSTRG.3414"; gene_name "HanXRQr2_Chr01g0044721"; xloc "XLOC_002879"; cmp_ref "HanXRQr2_Chr01g0044721"; class_code "j"; tss_id "TSS3403";
chr1	StringTie	exon	147686912	147687165	.	+	.	transcript_id "MSTRG.3414.2"; gene_id "MSTRG.3414"; exon_number "1";
chr1	StringTie	exon	147688256	147688273	.	+	.	transcript_id "MSTRG.3414.2"; gene_id "MSTRG.3414"; exon_number "2";
chr1	StringTie	transcript	147688708	147689819	.	+	.	transcript_id "MSTRG.3414.3"; gene_id "MSTRG.3414"; gene_name "HanXRQr2_Chr01g0044721"; xloc "XLOC_002879"; cmp_ref "HanXRQr2_Chr01g0044721"; class_code "j"; tss_id "TSS3404";
chr1	StringTie	exon	147688708	147688949	.	+	.	transcript_id "MSTRG.3414.3"; gene_id "MSTRG.3414"; exon_number "1";
chr1	StringTie	exon	147689035	147689254	.	+	.	transcript_id "MSTRG.3414.3"; gene_id "MSTRG.3414"; exon_number "2";
chr1	StringTie	exon	147689345	147689819	.	+	.	transcript_id "MSTRG.3414.3"; gene_id "MSTRG.3414"; exon_number "3";
chr1	StringTie	transcript	147930368	147932531	.	+	.	transcript_id "MSTRG.3428.1"; gene_id "MSTRG.3428"; xloc "XLOC_002889"; class_code "u"; tss_id "TSS3414";
chr1	StringTie	exon	147930368	147932531	.	+	.	transcript_id "MSTRG.3428.1"; gene_id "MSTRG.3428"; exon_number "1";
chr1	StringTie	transcript	257615	259026	.	-	.	transcript_id "MSTRG.360.1"; gene_id "MSTRG.360"; gene_name "HanXRQr2_Chr01g0000051"; xloc "XLOC_002941"; cmp_ref "HanXRQr2_Chr01g0000051"; class_code "j"; tss_id "TSS3470";
chr1	StringTie	exon	257615	257662	.	-	.	transcript_id "MSTRG.360.1"; gene_id "MSTRG.360"; exon_number "1";
chr1	StringTie	exon	258656	259026	.	-	.	transcript_id "MSTRG.360.1"; gene_id "MSTRG.360"; exon_number "2";
chr1	StringTie	transcript	258596	279952	.	-	.	transcript_id "MSTRG.360.3"; gene_id "MSTRG.360"; gene_name "HanXRQr2_Chr01g0000051"; xloc "XLOC_002941"; cmp_ref "HanXRQr2_Chr01g0000051"; class_code "o"; tss_id "TSS3472";
chr1	StringTie	exon	258596	258655	.	-	.	transcript_id "MSTRG.360.3"; gene_id "MSTRG.360"; exon_number "1";
chr1	StringTie	exon	278635	278720	.	-	.	transcript_id "MSTRG.360.3"; gene_id "MSTRG.360"; exon_number "2";
chr1	StringTie	exon	279851	279952	.	-	.	transcript_id "MSTRG.360.3"; gene_id "MSTRG.360"; exon_number "3";
chr1	StringTie	transcript	1268923	1269497	.	-	.	transcript_id "MSTRG.398.1"; gene_id "MSTRG.398"; xloc "XLOC_002960"; class_code "u"; tss_id "TSS3494";
chr1	StringTie	exon	1268923	1269355	.	-	.	transcript_id "MSTRG.398.1"; gene_id "MSTRG.398"; exon_number "1";
chr1	StringTie	exon	1269435	1269497	.	-	.	transcript_id "MSTRG.398.1"; gene_id "MSTRG.398"; exon_number "2";
chr1	StringTie	transcript	1518217	1520841	.	-	.	transcript_id "MSTRG.413.1"; gene_id "MSTRG.413"; xloc "XLOC_002973"; class_code "u"; tss_id "TSS3507";
chr1	StringTie	exon	1518217	1518457	.	-	.	transcript_id "MSTRG.413.1"; gene_id "MSTRG.413"; exon_number "1";
chr1	StringTie	exon	1519715	1519805	.	-	.	transcript_id "MSTRG.413.1"; gene_id "MSTRG.413"; exon_number "2";
chr1	StringTie	exon	1520674	1520841	.	-	.	transcript_id "MSTRG.413.1"; gene_id "MSTRG.413"; exon_number "3";
chr1	StringTie	transcript	1862910	1864013	.	-	.	transcript_id "MSTRG.430.1"; gene_id "MSTRG.430"; xloc "XLOC_002985"; class_code "u"; tss_id "TSS3519";
chr1	StringTie	exon	1862910	1864013	.	-	.	transcript_id "MSTRG.430.1"; gene_id "MSTRG.430"; exon_number "1";
chr1	StringTie	transcript	2263756	2268155	.	-	.	transcript_id "MSTRG.463.2"; gene_id "MSTRG.463"; gene_name "HanXRQr2_Chr01g0001251"; xloc "XLOC_003005"; cmp_ref "gnl|WGS:MNCJ|mrna.HanXRQr2_Chr01g0001251"; class_code "j"; tss_id "TSS3542";
chr1	StringTie	exon	2263756	2263994	.	-	.	transcript_id "MSTRG.463.2"; gene_id "MSTRG.463"; exon_number "1";
chr1	StringTie	exon	2264655	2264815	.	-	.	transcript_id "MSTRG.463.2"; gene_id "MSTRG.463"; exon_number "2";
chr1	StringTie	exon	2265029	2265232	.	-	.	transcript_id "MSTRG.463.2"; gene_id "MSTRG.463"; exon_number "3";
chr1	StringTie	exon	2265575	2265662	.	-	.	transcript_id "MSTRG.463.2"; gene_id "MSTRG.463"; exon_number "4";
chr1	StringTie	exon	2267310	2267397	.	-	.	transcript_id "MSTRG.463.2"; gene_id "MSTRG.463"; exon_number "5";
chr1	StringTie	exon	2268021	2268155	.	-	.	transcript_id "MSTRG.463.2"; gene_id "MSTRG.463"; exon_number "6";
chr1	StringTie	transcript	2813644	2816227	.	-	.	transcript_id "MSTRG.478.3"; gene_id "MSTRG.478"; gene_name "HanXRQr2_Chr01g0001531"; xloc "XLOC_003019"; cmp_ref "HanXRQr2_Chr01g0001531"; class_code "j"; tss_id "TSS3561";
chr1	StringTie	exon	2813644	2815000	.	-	.	transcript_id "MSTRG.478.3"; gene_id "MSTRG.478"; exon_number "1";
chr1	StringTie	exon	2815078	2815157	.	-	.	transcript_id "MSTRG.478.3"; gene_id "MSTRG.478"; exon_number "2";
chr1	StringTie	exon	2815672	2815708	.	-	.	transcript_id "MSTRG.478.3"; gene_id "MSTRG.478"; exon_number "3";
chr1	StringTie	exon	2815791	2815909	.	-	.	transcript_id "MSTRG.478.3"; gene_id "MSTRG.478"; exon_number "4";
chr1	StringTie	exon	2815994	2816227	.	-	.	transcript_id "MSTRG.478.3"; gene_id "MSTRG.478"; exon_number "5";
chr1	StringTie	transcript	3265260	3269692	.	-	.	transcript_id "MSTRG.505.1"; gene_id "MSTRG.505"; xloc "XLOC_003033"; class_code "u"; tss_id "TSS3580";
chr1	StringTie	exon	3265260	3265411	.	-	.	transcript_id "MSTRG.505.1"; gene_id "MSTRG.505"; exon_number "1";
chr1	StringTie	exon	3266371	3266437	.	-	.	transcript_id "MSTRG.505.1"; gene_id "MSTRG.505"; exon_number "2";
chr1	StringTie	exon	3269367	3269692	.	-	.	transcript_id "MSTRG.505.1"; gene_id "MSTRG.505"; exon_number "3";
chr1	StringTie	transcript	3457262	3460788	.	-	.	transcript_id "MSTRG.517.1"; gene_id "MSTRG.517"; xloc "XLOC_003035"; class_code "u"; tss_id "TSS3582";
chr1	StringTie	exon	3457262	3457334	.	-	.	transcript_id "MSTRG.517.1"; gene_id "MSTRG.517"; exon_number "1";
chr1	StringTie	exon	3460018	3460788	.	-	.	transcript_id "MSTRG.517.1"; gene_id "MSTRG.517"; exon_number "2";
chr1	StringTie	transcript	5522119	5527301	.	-	.	transcript_id "MSTRG.564.1"; gene_id "MSTRG.564"; xloc "XLOC_003064"; class_code "u"; tss_id "TSS3613";
chr1	StringTie	exon	5522119	5522199	.	-	.	transcript_id "MSTRG.564.1"; gene_id "MSTRG.564"; exon_number "1";
chr1	StringTie	exon	5522711	5522764	.	-	.	transcript_id "MSTRG.564.1"; gene_id "MSTRG.564"; exon_number "2";
chr1	StringTie	exon	5526922	5527301	.	-	.	transcript_id "MSTRG.564.1"; gene_id "MSTRG.564"; exon_number "3";
chr1	StringTie	transcript	5626412	5638800	.	-	.	transcript_id "MSTRG.566.1"; gene_id "MSTRG.566"; gene_name "HanXRQr2_Chr01g0002381"; xloc "XLOC_003066"; cmp_ref "gnl|WGS:MNCJ|mrna.HanXRQr2_Chr01g0002381"; class_code "j"; tss_id "TSS3615";
chr1	StringTie	exon	5626412	5626497	.	-	.	transcript_id "MSTRG.566.1"; gene_id "MSTRG.566"; exon_number "1";
chr1	StringTie	exon	5637835	5637885	.	-	.	transcript_id "MSTRG.566.1"; gene_id "MSTRG.566"; exon_number "2";
chr1	StringTie	exon	5638410	5638603	.	-	.	transcript_id "MSTRG.566.1"; gene_id "MSTRG.566"; exon_number "3";
chr1	StringTie	exon	5638701	5638800	.	-	.	transcript_id "MSTRG.566.1"; gene_id "MSTRG.566"; exon_number "4";
chr1	StringTie	transcript	6233987	6236885	.	-	.	transcript_id "MSTRG.589.2"; gene_id "MSTRG.589"; gene_name "HanXRQr2_Chr01g0002681"; xloc "XLOC_003084"; cmp_ref "gnl|WGS:MNCJ|mrna.HanXRQr2_Chr01g0002681"; class_code "j"; tss_id "TSS3635";
chr1	StringTie	exon	6233987	6234217	.	-	.	transcript_id "MSTRG.589.2"; gene_id "MSTRG.589"; exon_number "1";
chr1	StringTie	exon	6234316	6234383	.	-	.	transcript_id "MSTRG.589.2"; gene_id "MSTRG.589"; exon_number "2";
chr1	StringTie	exon	6234594	6234620	.	-	.	transcript_id "MSTRG.589.2"; gene_id "MSTRG.589"; exon_number "3";
chr1	StringTie	exon	6234771	6234813	.	-	.	transcript_id "MSTRG.589.2"; gene_id "MSTRG.589"; exon_number "4";
chr1	StringTie	exon	6235008	6235028	.	-	.	transcript_id "MSTRG.589.2"; gene_id "MSTRG.589"; exon_number "5";
chr1	StringTie	exon	6236812	6236885	.	-	.	transcript_id "MSTRG.589.2"; gene_id "MSTRG.589"; exon_number "6";
chr1	StringTie	transcript	7581185	7584712	.	-	.	transcript_id "MSTRG.627.6"; gene_id "MSTRG.627"; gene_name "HanXRQr2_Chr01g0003311"; xloc "XLOC_003128"; cmp_ref "gnl|WGS:MNCJ|mrna.HanXRQr2_Chr01g0003311"; class_code "j"; tss_id "TSS3683";
chr1	StringTie	exon	7581185	7581368	.	-	.	transcript_id "MSTRG.627.6"; gene_id "MSTRG.627"; exon_number "1";
chr1	StringTie	exon	7583284	7583343	.	-	.	transcript_id "MSTRG.627.6"; gene_id "MSTRG.627"; exon_number "2";
chr1	StringTie	exon	7583792	7584712	.	-	.	transcript_id "MSTRG.627.6"; gene_id "MSTRG.627"; exon_number "3";
chr1	StringTie	transcript	7910797	7917136	.	-	.	transcript_id "MSTRG.623.1"; gene_id "MSTRG.623"; xloc "XLOC_003133"; class_code "u"; tss_id "TSS3689";
chr1	StringTie	exon	7910797	7910823	.	-	.	transcript_id "MSTRG.623.1"; gene_id "MSTRG.623"; exon_number "1";
chr1	StringTie	exon	7916770	7917136	.	-	.	transcript_id "MSTRG.623.1"; gene_id "MSTRG.623"; exon_number "2";
chr1	StringTie	transcript	9884113	9885903	.	-	.	transcript_id "MSTRG.668.1"; gene_id "MSTRG.668"; xloc "XLOC_003154"; class_code "u"; tss_id "TSS3712";
chr1	StringTie	exon	9884113	9884348	.	-	.	transcript_id "MSTRG.668.1"; gene_id "MSTRG.668"; exon_number "1";
chr1	StringTie	exon	9885794	9885903	.	-	.	transcript_id "MSTRG.668.1"; gene_id "MSTRG.668"; exon_number "2";
chr1	StringTie	transcript	10124785	10125470	.	-	.	transcript_id "MSTRG.680.1"; gene_id "MSTRG.680"; xloc "XLOC_003163"; class_code "u"; tss_id "TSS3724";
chr1	StringTie	exon	10124785	10125058	.	-	.	transcript_id "MSTRG.680.1"; gene_id "MSTRG.680"; exon_number "1";
chr1	StringTie	exon	10125126	10125208	.	-	.	transcript_id "MSTRG.680.1"; gene_id "MSTRG.680"; exon_number "2";
chr1	StringTie	exon	10125296	10125470	.	-	.	transcript_id "MSTRG.680.1"; gene_id "MSTRG.680"; exon_number "3";
chr1	StringTie	transcript	11715137	11716243	.	-	.	transcript_id "MSTRG.714.1"; gene_id "MSTRG.714"; xloc "XLOC_003184"; class_code "u"; tss_id "TSS3750";
chr1	StringTie	exon	11715137	11715510	.	-	.	transcript_id "MSTRG.714.1"; gene_id "MSTRG.714"; exon_number "1";
chr1	StringTie	exon	11715674	11716243	.	-	.	transcript_id "MSTRG.714.1"; gene_id "MSTRG.714"; exon_number "2";
chr1	StringTie	transcript	11954649	11955131	.	-	.	transcript_id "MSTRG.721.1"; gene_id "MSTRG.721"; xloc "XLOC_003187"; class_code "u"; tss_id "TSS3755";
chr1	StringTie	exon	11954649	11954880	.	-	.	transcript_id "MSTRG.721.1"; gene_id "MSTRG.721"; exon_number "1";
chr1	StringTie	exon	11954987	11955131	.	-	.	transcript_id "MSTRG.721.1"; gene_id "MSTRG.721"; exon_number "2";
chr1	StringTie	transcript	12945000	12952502	.	-	.	transcript_id "MSTRG.742.1"; gene_id "MSTRG.742"; gene_name "HanXRQr2_Chr01g0004911"; xloc "XLOC_003201"; cmp_ref "gnl|WGS:MNCJ|mrna.HanXRQr2_Chr01g0004911"; class_code "x"; tss_id "TSS3771";
chr1	StringTie	exon	12945000	12945036	.	-	.	transcript_id "MSTRG.742.1"; gene_id "MSTRG.742"; exon_number "1";
chr1	StringTie	exon	12951355	12952502	.	-	.	transcript_id "MSTRG.742.1"; gene_id "MSTRG.742"; exon_number "2";
chr1	StringTie	transcript	14217490	14220485	.	-	.	transcript_id "MSTRG.754.2"; gene_id "MSTRG.754"; gene_name "HanXRQr2_Chr01g0005051"; xloc "XLOC_003209"; cmp_ref "gnl|WGS:MNCJ|mrna.HanXRQr2_Chr01g0005051"; class_code "j"; tss_id "TSS3780";
chr1	StringTie	exon	14217490	14217526	.	-	.	transcript_id "MSTRG.754.2"; gene_id "MSTRG.754"; exon_number "1";
chr1	StringTie	exon	14217625	14217819	.	-	.	transcript_id "MSTRG.754.2"; gene_id "MSTRG.754"; exon_number "2";
chr1	StringTie	exon	14218012	14218081	.	-	.	transcript_id "MSTRG.754.2"; gene_id "MSTRG.754"; exon_number "3";
chr1	StringTie	exon	14219273	14219340	.	-	.	transcript_id "MSTRG.754.2"; gene_id "MSTRG.754"; exon_number "4";
chr1	StringTie	exon	14219745	14219910	.	-	.	transcript_id "MSTRG.754.2"; gene_id "MSTRG.754"; exon_number "5";
chr1	StringTie	exon	14220023	14220122	.	-	.	transcript_id "MSTRG.754.2"; gene_id "MSTRG.754"; exon_number "6";
chr1	StringTie	exon	14220239	14220287	.	-	.	transcript_id "MSTRG.754.2"; gene_id "MSTRG.754"; exon_number "7";
chr1	StringTie	exon	14220375	14220485	.	-	.	transcript_id "MSTRG.754.2"; gene_id "MSTRG.754"; exon_number "8";
chr1	StringTie	transcript	15348544	15352844	.	-	.	transcript_id "MSTRG.757.1"; gene_id "MSTRG.757"; xloc "XLOC_003212"; class_code "u"; tss_id "TSS3784";
chr1	StringTie	exon	15348544	15349561	.	-	.	transcript_id "MSTRG.757.1"; gene_id "MSTRG.757"; exon_number "1";
chr1	StringTie	exon	15349646	15351648	.	-	.	transcript_id "MSTRG.757.1"; gene_id "MSTRG.757"; exon_number "2";
chr1	StringTie	exon	15351733	15352844	.	-	.	transcript_id "MSTRG.757.1"; gene_id "MSTRG.757"; exon_number "3";
chr1	StringTie	transcript	16886710	16887301	.	-	.	transcript_id "MSTRG.768.1"; gene_id "MSTRG.768"; xloc "XLOC_003223"; class_code "u"; tss_id "TSS3797";
chr1	StringTie	exon	16886710	16886916	.	-	.	transcript_id "MSTRG.768.1"; gene_id "MSTRG.768"; exon_number "1";
chr1	StringTie	exon	16887160	16887301	.	-	.	transcript_id "MSTRG.768.1"; gene_id "MSTRG.768"; exon_number "2";
chr1	StringTie	transcript	17710290	17710804	.	-	.	transcript_id "MSTRG.771.1"; gene_id "MSTRG.771"; xloc "XLOC_003228"; class_code "u"; tss_id "TSS3802";
chr1	StringTie	exon	17710290	17710563	.	-	.	transcript_id "MSTRG.771.1"; gene_id "MSTRG.771"; exon_number "1";
chr1	StringTie	exon	17710588	17710622	.	-	.	transcript_id "MSTRG.771.1"; gene_id "MSTRG.771"; exon_number "2";
chr1	StringTie	exon	17710725	17710804	.	-	.	transcript_id "MSTRG.771.1"; gene_id "MSTRG.771"; exon_number "3";
chr1	StringTie	transcript	18826326	18827456	.	-	.	transcript_id "MSTRG.773.1"; gene_id "MSTRG.773"; xloc "XLOC_003233"; class_code "u"; tss_id "TSS3807";
chr1	StringTie	exon	18826326	18826361	.	-	.	transcript_id "MSTRG.773.1"; gene_id "MSTRG.773"; exon_number "1";
chr1	StringTie	exon	18826691	18827456	.	-	.	transcript_id "MSTRG.773.1"; gene_id "MSTRG.773"; exon_number "2";
chr1	StringTie	transcript	18848792	18849857	.	-	.	transcript_id "MSTRG.776.1"; gene_id "MSTRG.776"; xloc "XLOC_003234"; class_code "u"; tss_id "TSS3808";
chr1	StringTie	exon	18848792	18849472	.	-	.	transcript_id "MSTRG.776.1"; gene_id "MSTRG.776"; exon_number "1";
chr1	StringTie	exon	18849648	18849857	.	-	.	transcript_id "MSTRG.776.1"; gene_id "MSTRG.776"; exon_number "2";
chr1	StringTie	transcript	23630156	23642754	.	-	.	transcript_id "MSTRG.817.1"; gene_id "MSTRG.817"; xloc "XLOC_003266"; class_code "u"; tss_id "TSS3844";
chr1	StringTie	exon	23630156	23630214	.	-	.	transcript_id "MSTRG.817.1"; gene_id "MSTRG.817"; exon_number "1";
chr1	StringTie	exon	23632637	23632786	.	-	.	transcript_id "MSTRG.817.1"; gene_id "MSTRG.817"; exon_number "2";
chr1	StringTie	exon	23642660	23642754	.	-	.	transcript_id "MSTRG.817.1"; gene_id "MSTRG.817"; exon_number "3";
chr1	StringTie	transcript	25765363	25765927	.	-	.	transcript_id "MSTRG.824.1"; gene_id "MSTRG.824"; xloc "XLOC_003273"; class_code "u"; tss_id "TSS3851";
chr1	StringTie	exon	25765363	25765407	.	-	.	transcript_id "MSTRG.824.1"; gene_id "MSTRG.824"; exon_number "1";
chr1	StringTie	exon	25765572	25765649	.	-	.	transcript_id "MSTRG.824.1"; gene_id "MSTRG.824"; exon_number "2";
chr1	StringTie	exon	25765738	25765927	.	-	.	transcript_id "MSTRG.824.1"; gene_id "MSTRG.824"; exon_number "3";
chr1	StringTie	transcript	26151452	26153176	.	-	.	transcript_id "MSTRG.825.1"; gene_id "MSTRG.825"; xloc "XLOC_003274"; class_code "u"; tss_id "TSS3852";
chr1	StringTie	exon	26151452	26152419	.	-	.	transcript_id "MSTRG.825.1"; gene_id "MSTRG.825"; exon_number "1";
chr1	StringTie	exon	26152840	26153176	.	-	.	transcript_id "MSTRG.825.1"; gene_id "MSTRG.825"; exon_number "2";
chr1	StringTie	transcript	27437496	27440325	.	-	.	transcript_id "MSTRG.836.1"; gene_id "MSTRG.836"; gene_name "HanXRQr2_Chr01g0006181"; xloc "XLOC_003279"; cmp_ref "HanXRQr2_Chr01g0006181"; class_code "j"; tss_id "TSS3857";
chr1	StringTie	exon	27437496	27437677	.	-	.	transcript_id "MSTRG.836.1"; gene_id "MSTRG.836"; exon_number "1";
chr1	StringTie	exon	27439127	27439211	.	-	.	transcript_id "MSTRG.836.1"; gene_id "MSTRG.836"; exon_number "2";
chr1	StringTie	exon	27440229	27440325	.	-	.	transcript_id "MSTRG.836.1"; gene_id "MSTRG.836"; exon_number "3";
chr1	StringTie	transcript	28913962	28914249	.	-	.	transcript_id "MSTRG.848.1"; gene_id "MSTRG.848"; xloc "XLOC_003293"; class_code "u"; tss_id "TSS3872";
chr1	StringTie	exon	28913962	28914046	.	-	.	transcript_id "MSTRG.848.1"; gene_id "MSTRG.848"; exon_number "1";
chr1	StringTie	exon	28914127	28914249	.	-	.	transcript_id "MSTRG.848.1"; gene_id "MSTRG.848"; exon_number "2";
chr1	StringTie	transcript	30991811	31031962	.	-	.	transcript_id "MSTRG.874.1"; gene_id "MSTRG.874"; xloc "XLOC_003313"; class_code "u"; tss_id "TSS3899";
chr1	StringTie	exon	30991811	30992127	.	-	.	transcript_id "MSTRG.874.1"; gene_id "MSTRG.874"; exon_number "1";
chr1	StringTie	exon	30992257	30992385	.	-	.	transcript_id "MSTRG.874.1"; gene_id "MSTRG.874"; exon_number "2";
chr1	StringTie	exon	31031694	31031962	.	-	.	transcript_id "MSTRG.874.1"; gene_id "MSTRG.874"; exon_number "3";
chr1	StringTie	transcript	31646115	31655449	.	-	.	transcript_id "MSTRG.891.1"; gene_id "MSTRG.891"; xloc "XLOC_003320"; class_code "u"; tss_id "TSS3907";
chr1	StringTie	exon	31646115	31646675	.	-	.	transcript_id "MSTRG.891.1"; gene_id "MSTRG.891"; exon_number "1";
chr1	StringTie	exon	31654408	31654478	.	-	.	transcript_id "MSTRG.891.1"; gene_id "MSTRG.891"; exon_number "2";
chr1	StringTie	exon	31655190	31655449	.	-	.	transcript_id "MSTRG.891.1"; gene_id "MSTRG.891"; exon_number "3";
chr1	StringTie	transcript	31679274	31680046	.	-	.	transcript_id "MSTRG.892.5"; gene_id "MSTRG.892"; xloc "XLOC_003322"; class_code "u"; tss_id "TSS3910";
chr1	StringTie	exon	31679274	31679503	.	-	.	transcript_id "MSTRG.892.5"; gene_id "MSTRG.892"; exon_number "1";
chr1	StringTie	exon	31679597	31679756	.	-	.	transcript_id "MSTRG.892.5"; gene_id "MSTRG.892"; exon_number "2";
chr1	StringTie	exon	31679838	31680046	.	-	.	transcript_id "MSTRG.892.5"; gene_id "MSTRG.892"; exon_number "3";
chr1	StringTie	transcript	33755672	33763001	.	-	.	transcript_id "MSTRG.928.1"; gene_id "MSTRG.928"; gene_name "HanXRQr2_Chr01g0007431"; xloc "XLOC_003347"; cmp_ref "gnl|WGS:MNCJ|mrna.HanXRQr2_Chr01g0007431"; class_code "x"; tss_id "TSS3943";
chr1	StringTie	exon	33755672	33755732	.	-	.	transcript_id "MSTRG.928.1"; gene_id "MSTRG.928"; exon_number "1";
chr1	StringTie	exon	33761300	33763001	.	-	.	transcript_id "MSTRG.928.1"; gene_id "MSTRG.928"; exon_number "2";
chr1	StringTie	transcript	33842737	33845007	.	-	.	transcript_id "MSTRG.933.2"; gene_id "MSTRG.933"; gene_name "HanXRQr2_Chr01g0007491"; xloc "XLOC_003349"; cmp_ref "gnl|WGS:MNCJ|mrna.HanXRQr2_Chr01g0007491"; class_code "j"; tss_id "TSS3945";
chr1	StringTie	exon	33842737	33843141	.	-	.	transcript_id "MSTRG.933.2"; gene_id "MSTRG.933"; exon_number "1";
chr1	StringTie	exon	33843893	33843950	.	-	.	transcript_id "MSTRG.933.2"; gene_id "MSTRG.933"; exon_number "2";
chr1	StringTie	exon	33844709	33845007	.	-	.	transcript_id "MSTRG.933.2"; gene_id "MSTRG.933"; exon_number "3";
chr1	StringTie	transcript	36989875	36991269	.	-	.	transcript_id "MSTRG.989.1"; gene_id "MSTRG.989"; gene_name "HanXRQr2_Chr01g0008271"; xloc "XLOC_003394"; cmp_ref "gnl|WGS:MNCJ|mrna.HanXRQr2_Chr01g0008271"; class_code "x"; tss_id "TSS3996";
chr1	StringTie	exon	36989875	36989902	.	-	.	transcript_id "MSTRG.989.1"; gene_id "MSTRG.989"; exon_number "1";
chr1	StringTie	exon	36989987	36990118	.	-	.	transcript_id "MSTRG.989.1"; gene_id "MSTRG.989"; exon_number "2";
chr1	StringTie	exon	36990600	36991269	.	-	.	transcript_id "MSTRG.989.1"; gene_id "MSTRG.989"; exon_number "3";
chr1	StringTie	transcript	37146818	37150255	.	-	.	transcript_id "MSTRG.994.7"; gene_id "MSTRG.994"; gene_name "HanXRQr2_Chr01g0008311"; xloc "XLOC_003397"; cmp_ref "gnl|WGS:MNCJ|mrna.HanXRQr2_Chr01g0008311"; class_code "j"; tss_id "TSS4000";
chr1	StringTie	exon	37146818	37146978	.	-	.	transcript_id "MSTRG.994.7"; gene_id "MSTRG.994"; exon_number "1";
chr1	StringTie	exon	37147194	37147298	.	-	.	transcript_id "MSTRG.994.7"; gene_id "MSTRG.994"; exon_number "2";
chr1	StringTie	exon	37147903	37147968	.	-	.	transcript_id "MSTRG.994.7"; gene_id "MSTRG.994"; exon_number "3";
chr1	StringTie	exon	37149175	37149233	.	-	.	transcript_id "MSTRG.994.7"; gene_id "MSTRG.994"; exon_number "4";
chr1	StringTie	exon	37149343	37149471	.	-	.	transcript_id "MSTRG.994.7"; gene_id "MSTRG.994"; exon_number "5";
chr1	StringTie	exon	37149751	37150255	.	-	.	transcript_id "MSTRG.994.7"; gene_id "MSTRG.994"; exon_number "6";
chr1	StringTie	transcript	42028082	42029363	.	-	.	transcript_id "MSTRG.1018.1"; gene_id "MSTRG.1018"; xloc "XLOC_003440"; class_code "u"; tss_id "TSS4049";
chr1	StringTie	exon	42028082	42028312	.	-	.	transcript_id "MSTRG.1018.1"; gene_id "MSTRG.1018"; exon_number "1";
chr1	StringTie	exon	42029143	42029363	.	-	.	transcript_id "MSTRG.1018.1"; gene_id "MSTRG.1018"; exon_number "2";
chr1	StringTie	transcript	42335579	42336317	.	-	.	transcript_id "MSTRG.1026.1"; gene_id "MSTRG.1026"; xloc "XLOC_003442"; class_code "u"; tss_id "TSS4051";
chr1	StringTie	exon	42335579	42335715	.	-	.	transcript_id "MSTRG.1026.1"; gene_id "MSTRG.1026"; exon_number "1";
chr1	StringTie	exon	42336246	42336317	.	-	.	transcript_id "MSTRG.1026.1"; gene_id "MSTRG.1026"; exon_number "2";
chr1	StringTie	transcript	43175374	43175678	.	-	.	transcript_id "MSTRG.1037.1"; gene_id "MSTRG.1037"; xloc "XLOC_003453"; class_code "u"; tss_id "TSS4062";
chr1	StringTie	exon	43175374	43175525	.	-	.	transcript_id "MSTRG.1037.1"; gene_id "MSTRG.1037"; exon_number "1";
chr1	StringTie	exon	43175608	43175678	.	-	.	transcript_id "MSTRG.1037.1"; gene_id "MSTRG.1037"; exon_number "2";
chr1	StringTie	transcript	45647784	45654717	.	-	.	transcript_id "MSTRG.1050.1"; gene_id "MSTRG.1050"; xloc "XLOC_003467"; class_code "u"; tss_id "TSS4076";
chr1	StringTie	exon	45647784	45648088	.	-	.	transcript_id "MSTRG.1050.1"; gene_id "MSTRG.1050"; exon_number "1";
chr1	StringTie	exon	45654531	45654717	.	-	.	transcript_id "MSTRG.1050.1"; gene_id "MSTRG.1050"; exon_number "2";
chr1	StringTie	transcript	46052775	46053860	.	-	.	transcript_id "MSTRG.1052.1"; gene_id "MSTRG.1052"; xloc "XLOC_003470"; class_code "u"; tss_id "TSS4079";
chr1	StringTie	exon	46052775	46052959	.	-	.	transcript_id "MSTRG.1052.1"; gene_id "MSTRG.1052"; exon_number "1";
chr1	StringTie	exon	46053330	46053860	.	-	.	transcript_id "MSTRG.1052.1"; gene_id "MSTRG.1052"; exon_number "2";
chr1	StringTie	transcript	46405953	46414440	.	-	.	transcript_id "MSTRG.1060.1"; gene_id "MSTRG.1060"; gene_name "HanXRQr2_Chr01g0009611"; xloc "XLOC_003473"; cmp_ref "HanXRQr2_Chr01g0009611"; class_code "j"; tss_id "TSS4082";
chr1	StringTie	exon	46405953	46405988	.	-	.	transcript_id "MSTRG.1060.1"; gene_id "MSTRG.1060"; exon_number "1";
chr1	StringTie	exon	46406307	46406377	.	-	.	transcript_id "MSTRG.1060.1"; gene_id "MSTRG.1060"; exon_number "2";
chr1	StringTie	exon	46413825	46413867	.	-	.	transcript_id "MSTRG.1060.1"; gene_id "MSTRG.1060"; exon_number "3";
chr1	StringTie	exon	46414043	46414440	.	-	.	transcript_id "MSTRG.1060.1"; gene_id "MSTRG.1060"; exon_number "4";
chr1	StringTie	transcript	49198822	49207603	.	-	.	transcript_id "MSTRG.1101.1"; gene_id "MSTRG.1101"; xloc "XLOC_003496"; class_code "u"; tss_id "TSS4108";
chr1	StringTie	exon	49198822	49199193	.	-	.	transcript_id "MSTRG.1101.1"; gene_id "MSTRG.1101"; exon_number "1";
chr1	StringTie	exon	49200178	49200261	.	-	.	transcript_id "MSTRG.1101.1"; gene_id "MSTRG.1101"; exon_number "2";
chr1	StringTie	exon	49206670	49206720	.	-	.	transcript_id "MSTRG.1101.1"; gene_id "MSTRG.1101"; exon_number "3";
chr1	StringTie	exon	49207033	49207140	.	-	.	transcript_id "MSTRG.1101.1"; gene_id "MSTRG.1101"; exon_number "4";
chr1	StringTie	exon	49207533	49207603	.	-	.	transcript_id "MSTRG.1101.1"; gene_id "MSTRG.1101"; exon_number "5";
chr1	StringTie	transcript	50056381	50059847	.	-	.	transcript_id "MSTRG.1124.6"; gene_id "MSTRG.1124"; gene_name "HanXRQr2_Chr01g0010461"; xloc "XLOC_003512"; cmp_ref "gnl|WGS:MNCJ|mrna.HanXRQr2_Chr01g0010461"; class_code "j"; tss_id "TSS4126";
chr1	StringTie	exon	50056381	50056530	.	-	.	transcript_id "MSTRG.1124.6"; gene_id "MSTRG.1124"; exon_number "1";
chr1	StringTie	exon	50056653	50057103	.	-	.	transcript_id "MSTRG.1124.6"; gene_id "MSTRG.1124"; exon_number "2";
chr1	StringTie	exon	50057531	50057623	.	-	.	transcript_id "MSTRG.1124.6"; gene_id "MSTRG.1124"; exon_number "3";
chr1	StringTie	exon	50058206	50058440	.	-	.	transcript_id "MSTRG.1124.6"; gene_id "MSTRG.1124"; exon_number "4";
chr1	StringTie	exon	50058804	50058874	.	-	.	transcript_id "MSTRG.1124.6"; gene_id "MSTRG.1124"; exon_number "5";
chr1	StringTie	exon	50058986	50059123	.	-	.	transcript_id "MSTRG.1124.6"; gene_id "MSTRG.1124"; exon_number "6";
chr1	StringTie	exon	50059203	50059324	.	-	.	transcript_id "MSTRG.1124.6"; gene_id "MSTRG.1124"; exon_number "7";
chr1	StringTie	exon	50059405	50059847	.	-	.	transcript_id "MSTRG.1124.6"; gene_id "MSTRG.1124"; exon_number "8";
chr1	StringTie	transcript	50065422	50066360	.	-	.	transcript_id "MSTRG.1122.1"; gene_id "MSTRG.1122"; xloc "XLOC_003513"; class_code "u"; tss_id "TSS4127";
chr1	StringTie	exon	50065422	50065650	.	-	.	transcript_id "MSTRG.1122.1"; gene_id "MSTRG.1122"; exon_number "1";
chr1	StringTie	exon	50065967	50065994	.	-	.	transcript_id "MSTRG.1122.1"; gene_id "MSTRG.1122"; exon_number "2";
chr1	StringTie	exon	50066213	50066360	.	-	.	transcript_id "MSTRG.1122.1"; gene_id "MSTRG.1122"; exon_number "3";
chr1	StringTie	transcript	52726136	52726964	.	-	.	transcript_id "MSTRG.1167.1"; gene_id "MSTRG.1167"; xloc "XLOC_003537"; class_code "u"; tss_id "TSS4154";
chr1	StringTie	exon	52726136	52726379	.	-	.	transcript_id "MSTRG.1167.1"; gene_id "MSTRG.1167"; exon_number "1";
chr1	StringTie	exon	52726781	52726964	.	-	.	transcript_id "MSTRG.1167.1"; gene_id "MSTRG.1167"; exon_number "2";
chr1	StringTie	transcript	55560577	55562182	.	-	.	transcript_id "MSTRG.1213.2"; gene_id "MSTRG.1213"; xloc "XLOC_003580"; class_code "u"; tss_id "TSS4205";
chr1	StringTie	exon	55560577	55560919	.	-	.	transcript_id "MSTRG.1213.2"; gene_id "MSTRG.1213"; exon_number "1";
chr1	StringTie	exon	55561135	55561184	.	-	.	transcript_id "MSTRG.1213.2"; gene_id "MSTRG.1213"; exon_number "2";
chr1	StringTie	exon	55561427	55561525	.	-	.	transcript_id "MSTRG.1213.2"; gene_id "MSTRG.1213"; exon_number "3";
chr1	StringTie	exon	55561709	55561831	.	-	.	transcript_id "MSTRG.1213.2"; gene_id "MSTRG.1213"; exon_number "4";
chr1	StringTie	exon	55562039	55562182	.	-	.	transcript_id "MSTRG.1213.2"; gene_id "MSTRG.1213"; exon_number "5";
chr1	StringTie	transcript	55723480	55726092	.	-	.	transcript_id "MSTRG.1216.1"; gene_id "MSTRG.1216"; xloc "XLOC_003583"; class_code "u"; tss_id "TSS4208";
chr1	StringTie	exon	55723480	55723676	.	-	.	transcript_id "MSTRG.1216.1"; gene_id "MSTRG.1216"; exon_number "1";
chr1	StringTie	exon	55724187	55724261	.	-	.	transcript_id "MSTRG.1216.1"; gene_id "MSTRG.1216"; exon_number "2";
chr1	StringTie	exon	55726015	55726092	.	-	.	transcript_id "MSTRG.1216.1"; gene_id "MSTRG.1216"; exon_number "3";
chr1	StringTie	transcript	57297002	57300341	.	-	.	transcript_id "MSTRG.1245.4"; gene_id "MSTRG.1245"; gene_name "HanXRQr2_Chr01g0012231"; xloc "XLOC_003604"; cmp_ref "gnl|WGS:MNCJ|mrna.HanXRQr2_Chr01g0012231"; class_code "j"; tss_id "TSS4230";
chr1	StringTie	exon	57297002	57297039	.	-	.	transcript_id "MSTRG.1245.4"; gene_id "MSTRG.1245"; exon_number "1";
chr1	StringTie	exon	57298031	57298107	.	-	.	transcript_id "MSTRG.1245.4"; gene_id "MSTRG.1245"; exon_number "2";
chr1	StringTie	exon	57299384	57300341	.	-	.	transcript_id "MSTRG.1245.4"; gene_id "MSTRG.1245"; exon_number "3";
chr1	StringTie	transcript	57511571	57512984	.	-	.	transcript_id "MSTRG.1246.1"; gene_id "MSTRG.1246"; xloc "XLOC_003606"; class_code "u"; tss_id "TSS4232";
chr1	StringTie	exon	57511571	57511641	.	-	.	transcript_id "MSTRG.1246.1"; gene_id "MSTRG.1246"; exon_number "1";
chr1	StringTie	exon	57511708	57511791	.	-	.	transcript_id "MSTRG.1246.1"; gene_id "MSTRG.1246"; exon_number "2";
chr1	StringTie	exon	57512650	57512742	.	-	.	transcript_id "MSTRG.1246.1"; gene_id "MSTRG.1246"; exon_number "3";
chr1	StringTie	exon	57512902	57512984	.	-	.	transcript_id "MSTRG.1246.1"; gene_id "MSTRG.1246"; exon_number "4";
chr1	StringTie	transcript	57766850	57774516	.	-	.	transcript_id "MSTRG.1254.1"; gene_id "MSTRG.1254"; gene_name "HanXRQr2_Chr01g0012341"; xloc "XLOC_003610"; cmp_ref "gnl|WGS:MNCJ|mrna.HanXRQr2_Chr01g0012341"; class_code "x"; tss_id "TSS4236";
chr1	StringTie	exon	57766850	57767057	.	-	.	transcript_id "MSTRG.1254.1"; gene_id "MSTRG.1254"; exon_number "1";
chr1	StringTie	exon	57767442	57767625	.	-	.	transcript_id "MSTRG.1254.1"; gene_id "MSTRG.1254"; exon_number "2";
chr1	StringTie	exon	57774201	57774516	.	-	.	transcript_id "MSTRG.1254.1"; gene_id "MSTRG.1254"; exon_number "3";
chr1	StringTie	transcript	58887075	58887513	.	-	.	transcript_id "MSTRG.1272.2"; gene_id "MSTRG.1272"; gene_name "HanXRQr2_Chr01g0012641"; xloc "XLOC_003626"; cmp_ref "HanXRQr2_Chr01g0012641"; class_code "j"; tss_id "TSS4255";
chr1	StringTie	exon	58887075	58887120	.	-	.	transcript_id "MSTRG.1272.2"; gene_id "MSTRG.1272"; exon_number "1";
chr1	StringTie	exon	58887226	58887309	.	-	.	transcript_id "MSTRG.1272.2"; gene_id "MSTRG.1272"; exon_number "2";
chr1	StringTie	exon	58887421	58887513	.	-	.	transcript_id "MSTRG.1272.2"; gene_id "MSTRG.1272"; exon_number "3";
chr1	StringTie	transcript	59724061	59786015	.	-	.	transcript_id "MSTRG.1297.2"; gene_id "MSTRG.1297"; gene_name "HanXRQr2_Chr01g0012981"; xloc "XLOC_003648"; cmp_ref "HanXRQr2_Chr01g0012981"; class_code "j"; tss_id "TSS4278";
chr1	StringTie	exon	59724061	59724113	.	-	.	transcript_id "MSTRG.1297.2"; gene_id "MSTRG.1297"; exon_number "1";
chr1	StringTie	exon	59724529	59724597	.	-	.	transcript_id "MSTRG.1297.2"; gene_id "MSTRG.1297"; exon_number "2";
chr1	StringTie	exon	59724733	59724792	.	-	.	transcript_id "MSTRG.1297.2"; gene_id "MSTRG.1297"; exon_number "3";
chr1	StringTie	exon	59724879	59724995	.	-	.	transcript_id "MSTRG.1297.2"; gene_id "MSTRG.1297"; exon_number "4";
chr1	StringTie	exon	59785778	59786015	.	-	.	transcript_id "MSTRG.1297.2"; gene_id "MSTRG.1297"; exon_number "5";
chr1	StringTie	transcript	60588320	60590891	.	-	.	transcript_id "MSTRG.1310.2"; gene_id "MSTRG.1310"; gene_name "HanXRQr2_Chr01g0013131"; xloc "XLOC_003654"; cmp_ref "gnl|WGS:MNCJ|mrna.HanXRQr2_Chr01g0013131"; class_code "j"; tss_id "TSS4288";
chr1	StringTie	exon	60588320	60588565	.	-	.	transcript_id "MSTRG.1310.2"; gene_id "MSTRG.1310"; exon_number "1";
chr1	StringTie	exon	60590154	60590891	.	-	.	transcript_id "MSTRG.1310.2"; gene_id "MSTRG.1310"; exon_number "2";
chr1	StringTie	transcript	60593581	60598961	.	-	.	transcript_id "MSTRG.1312.1"; gene_id "MSTRG.1312"; gene_name "HanXRQr2_Chr01g0013141"; xloc "XLOC_003655"; cmp_ref "gnl|WGS:MNCJ|mrna.HanXRQr2_Chr01g0013141"; class_code "j"; tss_id "TSS4289";
chr1	StringTie	exon	60593581	60594116	.	-	.	transcript_id "MSTRG.1312.1"; gene_id "MSTRG.1312"; exon_number "1";
chr1	StringTie	exon	60596789	60596862	.	-	.	transcript_id "MSTRG.1312.1"; gene_id "MSTRG.1312"; exon_number "2";
chr1	StringTie	exon	60596947	60597023	.	-	.	transcript_id "MSTRG.1312.1"; gene_id "MSTRG.1312"; exon_number "3";
chr1	StringTie	exon	60597120	60597169	.	-	.	transcript_id "MSTRG.1312.1"; gene_id "MSTRG.1312"; exon_number "4";
chr1	StringTie	exon	60598756	60598961	.	-	.	transcript_id "MSTRG.1312.1"; gene_id "MSTRG.1312"; exon_number "5";
chr1	StringTie	transcript	61850890	61851941	.	-	.	transcript_id "MSTRG.1338.1"; gene_id "MSTRG.1338"; xloc "XLOC_003674"; class_code "u"; tss_id "TSS4314";
chr1	StringTie	exon	61850890	61851080	.	-	.	transcript_id "MSTRG.1338.1"; gene_id "MSTRG.1338"; exon_number "1";
chr1	StringTie	exon	61851569	61851941	.	-	.	transcript_id "MSTRG.1338.1"; gene_id "MSTRG.1338"; exon_number "2";
chr1	StringTie	transcript	61858786	61859829	.	-	.	transcript_id "MSTRG.1339.1"; gene_id "MSTRG.1339"; xloc "XLOC_003675"; class_code "u"; tss_id "TSS4315";
chr1	StringTie	exon	61858786	61858966	.	-	.	transcript_id "MSTRG.1339.1"; gene_id "MSTRG.1339"; exon_number "1";
chr1	StringTie	exon	61859456	61859829	.	-	.	transcript_id "MSTRG.1339.1"; gene_id "MSTRG.1339"; exon_number "2";
chr1	StringTie	transcript	61924870	61932450	.	-	.	transcript_id "MSTRG.1343.1"; gene_id "MSTRG.1343"; xloc "XLOC_003678"; class_code "u"; tss_id "TSS4318";
chr1	StringTie	exon	61924870	61925517	.	-	.	transcript_id "MSTRG.1343.1"; gene_id "MSTRG.1343"; exon_number "1";
chr1	StringTie	exon	61928320	61932450	.	-	.	transcript_id "MSTRG.1343.1"; gene_id "MSTRG.1343"; exon_number "2";
chr1	StringTie	transcript	63403882	63404144	.	-	.	transcript_id "MSTRG.1373.1"; gene_id "MSTRG.1373"; xloc "XLOC_003698"; class_code "u"; tss_id "TSS4338";
chr1	StringTie	exon	63403882	63403994	.	-	.	transcript_id "MSTRG.1373.1"; gene_id "MSTRG.1373"; exon_number "1";
chr1	StringTie	exon	63404026	63404144	.	-	.	transcript_id "MSTRG.1373.1"; gene_id "MSTRG.1373"; exon_number "2";
chr1	StringTie	transcript	64802407	64803325	.	-	.	transcript_id "MSTRG.1394.1"; gene_id "MSTRG.1394"; xloc "XLOC_003709"; class_code "u"; tss_id "TSS4350";
chr1	StringTie	exon	64802407	64802466	.	-	.	transcript_id "MSTRG.1394.1"; gene_id "MSTRG.1394"; exon_number "1";
chr1	StringTie	exon	64802879	64803325	.	-	.	transcript_id "MSTRG.1394.1"; gene_id "MSTRG.1394"; exon_number "2";
chr1	StringTie	transcript	65561828	65567316	.	-	.	transcript_id "MSTRG.1410.1"; gene_id "MSTRG.1410"; xloc "XLOC_003717"; class_code "u"; tss_id "TSS4359";
chr1	StringTie	exon	65561828	65562187	.	-	.	transcript_id "MSTRG.1410.1"; gene_id "MSTRG.1410"; exon_number "1";
chr1	StringTie	exon	65567140	65567316	.	-	.	transcript_id "MSTRG.1410.1"; gene_id "MSTRG.1410"; exon_number "2";
chr1	StringTie	transcript	65562234	65567964	.	-	.	transcript_id "MSTRG.1411.1"; gene_id "MSTRG.1411"; xloc "XLOC_003718"; class_code "u"; tss_id "TSS4360";
chr1	StringTie	exon	65562234	65562794	.	-	.	transcript_id "MSTRG.1411.1"; gene_id "MSTRG.1411"; exon_number "1";
chr1	StringTie	exon	65567747	65567964	.	-	.	transcript_id "MSTRG.1411.1"; gene_id "MSTRG.1411"; exon_number "2";
chr1	StringTie	transcript	66757539	66762979	.	-	.	transcript_id "MSTRG.1427.1"; gene_id "MSTRG.1427"; xloc "XLOC_003730"; class_code "u"; tss_id "TSS4373";
chr1	StringTie	exon	66757539	66757837	.	-	.	transcript_id "MSTRG.1427.1"; gene_id "MSTRG.1427"; exon_number "1";
chr1	StringTie	exon	66762246	66762979	.	-	.	transcript_id "MSTRG.1427.1"; gene_id "MSTRG.1427"; exon_number "2";
chr1	StringTie	transcript	69524086	69530329	.	-	.	transcript_id "MSTRG.1484.1"; gene_id "MSTRG.1484"; xloc "XLOC_003773"; class_code "u"; tss_id "TSS4421";
chr1	StringTie	exon	69524086	69524277	.	-	.	transcript_id "MSTRG.1484.1"; gene_id "MSTRG.1484"; exon_number "1";
chr1	StringTie	exon	69530082	69530329	.	-	.	transcript_id "MSTRG.1484.1"; gene_id "MSTRG.1484"; exon_number "2";
chr1	StringTie	transcript	70006233	70007418	.	-	.	transcript_id "MSTRG.1508.1"; gene_id "MSTRG.1508"; xloc "XLOC_003788"; class_code "u"; tss_id "TSS4438";
chr1	StringTie	exon	70006233	70006252	.	-	.	transcript_id "MSTRG.1508.1"; gene_id "MSTRG.1508"; exon_number "1";
chr1	StringTie	exon	70006411	70006522	.	-	.	transcript_id "MSTRG.1508.1"; gene_id "MSTRG.1508"; exon_number "2";
chr1	StringTie	exon	70007060	70007199	.	-	.	transcript_id "MSTRG.1508.1"; gene_id "MSTRG.1508"; exon_number "3";
chr1	StringTie	exon	70007275	70007418	.	-	.	transcript_id "MSTRG.1508.1"; gene_id "MSTRG.1508"; exon_number "4";
chr1	StringTie	transcript	70569542	70569918	.	-	.	transcript_id "MSTRG.1529.1"; gene_id "MSTRG.1529"; gene_name "HanXRQr2_Chr01g0016111"; xloc "XLOC_003805"; cmp_ref "gnl|WGS:MNCJ|mrna.HanXRQr2_Chr01g0016111"; class_code "x"; tss_id "TSS4455";
chr1	StringTie	exon	70569542	70569689	.	-	.	transcript_id "MSTRG.1529.1"; gene_id "MSTRG.1529"; exon_number "1";
chr1	StringTie	exon	70569778	70569918	.	-	.	transcript_id "MSTRG.1529.1"; gene_id "MSTRG.1529"; exon_number "2";
chr1	StringTie	transcript	71197544	71206394	.	-	.	transcript_id "MSTRG.1544.1"; gene_id "MSTRG.1544"; gene_name "HanXRQr2_Chr01g0016241"; xloc "XLOC_003811"; cmp_ref "gnl|WGS:MNCJ|mrna.HanXRQr2_Chr01g0016241"; class_code "j"; tss_id "TSS4463";
chr1	StringTie	exon	71197544	71197751	.	-	.	transcript_id "MSTRG.1544.1"; gene_id "MSTRG.1544"; exon_number "1";
chr1	StringTie	exon	71206229	71206394	.	-	.	transcript_id "MSTRG.1544.1"; gene_id "MSTRG.1544"; exon_number "2";
chr1	StringTie	transcript	73836895	73838737	.	-	.	transcript_id "MSTRG.1601.1"; gene_id "MSTRG.1601"; xloc "XLOC_003847"; class_code "u"; tss_id "TSS4506";
chr1	StringTie	exon	73836895	73837322	.	-	.	transcript_id "MSTRG.1601.1"; gene_id "MSTRG.1601"; exon_number "1";
chr1	StringTie	exon	73838357	73838410	.	-	.	transcript_id "MSTRG.1601.1"; gene_id "MSTRG.1601"; exon_number "2";
chr1	StringTie	exon	73838492	73838737	.	-	.	transcript_id "MSTRG.1601.1"; gene_id "MSTRG.1601"; exon_number "3";
chr1	StringTie	transcript	74506307	74508186	.	-	.	transcript_id "MSTRG.1627.1"; gene_id "MSTRG.1627"; xloc "XLOC_003878"; class_code "u"; tss_id "TSS4539";
chr1	StringTie	exon	74506307	74506463	.	-	.	transcript_id "MSTRG.1627.1"; gene_id "MSTRG.1627"; exon_number "1";
chr1	StringTie	exon	74507233	74507307	.	-	.	transcript_id "MSTRG.1627.1"; gene_id "MSTRG.1627"; exon_number "2";
chr1	StringTie	exon	74507970	74508186	.	-	.	transcript_id "MSTRG.1627.1"; gene_id "MSTRG.1627"; exon_number "3";
chr1	StringTie	transcript	75553420	75558266	.	-	.	transcript_id "MSTRG.1648.2"; gene_id "MSTRG.1648"; gene_name "HanXRQr2_Chr01g0018601"; xloc "XLOC_003912"; cmp_ref "gnl|WGS:MNCJ|mrna.HanXRQr2_Chr01g0018601"; class_code "j"; tss_id "TSS4577";
chr1	StringTie	exon	75553420	75553547	.	-	.	transcript_id "MSTRG.1648.2"; gene_id "MSTRG.1648"; exon_number "1";
chr1	StringTie	exon	75556154	75556314	.	-	.	transcript_id "MSTRG.1648.2"; gene_id "MSTRG.1648"; exon_number "2";
chr1	StringTie	exon	75556404	75556495	.	-	.	transcript_id "MSTRG.1648.2"; gene_id "MSTRG.1648"; exon_number "3";
chr1	StringTie	exon	75557692	75558266	.	-	.	transcript_id "MSTRG.1648.2"; gene_id "MSTRG.1648"; exon_number "4";
chr1	StringTie	transcript	76847414	76848084	.	-	.	transcript_id "MSTRG.1684.2"; gene_id "MSTRG.1684"; gene_name "HanXRQr2_Chr01g0019071"; xloc "XLOC_003932"; cmp_ref "gnl|WGS:MNCJ|mrna.HanXRQr2_Chr01g0019071"; class_code "j"; tss_id "TSS4598";
chr1	StringTie	exon	76847414	76847636	.	-	.	transcript_id "MSTRG.1684.2"; gene_id "MSTRG.1684"; exon_number "1";
chr1	StringTie	exon	76847732	76848084	.	-	.	transcript_id "MSTRG.1684.2"; gene_id "MSTRG.1684"; exon_number "2";
chr1	StringTie	transcript	78032020	78032863	.	-	.	transcript_id "MSTRG.1716.1"; gene_id "MSTRG.1716"; xloc "XLOC_003961"; class_code "u"; tss_id "TSS4631";
chr1	StringTie	exon	78032020	78032101	.	-	.	transcript_id "MSTRG.1716.1"; gene_id "MSTRG.1716"; exon_number "1";
chr1	StringTie	exon	78032736	78032863	.	-	.	transcript_id "MSTRG.1716.1"; gene_id "MSTRG.1716"; exon_number "2";
chr1	StringTie	transcript	79389705	79402580	.	-	.	transcript_id "MSTRG.1737.1"; gene_id "MSTRG.1737"; gene_name "HanXRQr2_Chr01g0019931"; xloc "XLOC_003973"; cmp_ref "gnl|WGS:MNCJ|mrna.HanXRQr2_Chr01g0019931"; class_code "x"; tss_id "TSS4644";
chr1	StringTie	exon	79389705	79389939	.	-	.	transcript_id "MSTRG.1737.1"; gene_id "MSTRG.1737"; exon_number "1";
chr1	StringTie	exon	79402395	79402580	.	-	.	transcript_id "MSTRG.1737.1"; gene_id "MSTRG.1737"; exon_number "2";
chr1	StringTie	transcript	79495002	79495418	.	-	.	transcript_id "MSTRG.1740.1"; gene_id "MSTRG.1740"; xloc "XLOC_003977"; class_code "u"; tss_id "TSS4648";
chr1	StringTie	exon	79495002	79495053	.	-	.	transcript_id "MSTRG.1740.1"; gene_id "MSTRG.1740"; exon_number "1";
chr1	StringTie	exon	79495145	79495201	.	-	.	transcript_id "MSTRG.1740.1"; gene_id "MSTRG.1740"; exon_number "2";
chr1	StringTie	exon	79495303	79495418	.	-	.	transcript_id "MSTRG.1740.1"; gene_id "MSTRG.1740"; exon_number "3";
chr1	StringTie	transcript	79682737	79683328	.	-	.	transcript_id "MSTRG.1748.2"; gene_id "MSTRG.1748"; gene_name "HanXRQr2_Chr01g0020011"; xloc "XLOC_003984"; cmp_ref "gnl|WGS:MNCJ|mrna.HanXRQr2_Chr01g0020011"; class_code "j"; tss_id "TSS4655";
chr1	StringTie	exon	79682737	79683033	.	-	.	transcript_id "MSTRG.1748.2"; gene_id "MSTRG.1748"; exon_number "1";
chr1	StringTie	exon	79683171	79683328	.	-	.	transcript_id "MSTRG.1748.2"; gene_id "MSTRG.1748"; exon_number "2";
chr1	StringTie	transcript	79977269	79977594	.	-	.	transcript_id "MSTRG.1757.1"; gene_id "MSTRG.1757"; xloc "XLOC_003990"; class_code "u"; tss_id "TSS4661";
chr1	StringTie	exon	79977269	79977352	.	-	.	transcript_id "MSTRG.1757.1"; gene_id "MSTRG.1757"; exon_number "1";
chr1	StringTie	exon	79977471	79977594	.	-	.	transcript_id "MSTRG.1757.1"; gene_id "MSTRG.1757"; exon_number "2";
chr1	StringTie	transcript	81014353	81023121	.	-	.	transcript_id "MSTRG.1763.1"; gene_id "MSTRG.1763"; xloc "XLOC_003994"; class_code "u"; tss_id "TSS4665";
chr1	StringTie	exon	81014353	81014897	.	-	.	transcript_id "MSTRG.1763.1"; gene_id "MSTRG.1763"; exon_number "1";
chr1	StringTie	exon	81022712	81023121	.	-	.	transcript_id "MSTRG.1763.1"; gene_id "MSTRG.1763"; exon_number "2";
chr1	StringTie	transcript	81248064	81249107	.	-	.	transcript_id "MSTRG.1765.1"; gene_id "MSTRG.1765"; xloc "XLOC_003999"; class_code "u"; tss_id "TSS4671";
chr1	StringTie	exon	81248064	81248230	.	-	.	transcript_id "MSTRG.1765.1"; gene_id "MSTRG.1765"; exon_number "1";
chr1	StringTie	exon	81248312	81248501	.	-	.	transcript_id "MSTRG.1765.1"; gene_id "MSTRG.1765"; exon_number "2";
chr1	StringTie	exon	81249004	81249107	.	-	.	transcript_id "MSTRG.1765.1"; gene_id "MSTRG.1765"; exon_number "3";
chr1	StringTie	transcript	82278606	82279207	.	-	.	transcript_id "MSTRG.1808.7"; gene_id "MSTRG.1808"; gene_name "HanXRQr2_Chr01g0020731"; xloc "XLOC_004023"; cmp_ref "gnl|WGS:MNCJ|mrna.HanXRQr2_Chr01g0020731"; class_code "j"; tss_id "TSS4698";
chr1	StringTie	exon	82278606	82278745	.	-	.	transcript_id "MSTRG.1808.7"; gene_id "MSTRG.1808"; exon_number "1";
chr1	StringTie	exon	82278860	82279096	.	-	.	transcript_id "MSTRG.1808.7"; gene_id "MSTRG.1808"; exon_number "2";
chr1	StringTie	exon	82279117	82279207	.	-	.	transcript_id "MSTRG.1808.7"; gene_id "MSTRG.1808"; exon_number "3";
chr1	StringTie	transcript	86929888	86937882	.	-	.	transcript_id "MSTRG.1866.2"; gene_id "MSTRG.1866"; gene_name "HanXRQr2_Chr01g0022061"; xloc "XLOC_004085"; cmp_ref "HanXRQr2_Chr01g0022061"; class_code "j"; tss_id "TSS4765";
chr1	StringTie	exon	86929888	86930159	.	-	.	transcript_id "MSTRG.1866.2"; gene_id "MSTRG.1866"; exon_number "1";
chr1	StringTie	exon	86930967	86931020	.	-	.	transcript_id "MSTRG.1866.2"; gene_id "MSTRG.1866"; exon_number "2";
chr1	StringTie	exon	86937757	86937882	.	-	.	transcript_id "MSTRG.1866.2"; gene_id "MSTRG.1866"; exon_number "3";
chr1	StringTie	transcript	87084982	87087686	.	-	.	transcript_id "MSTRG.1872.1"; gene_id "MSTRG.1872"; gene_name "HanXRQr2_Chr01g0022101"; xloc "XLOC_004086"; cmp_ref "gnl|WGS:MNCJ|mrna.HanXRQr2_Chr01g0022101"; class_code "x"; tss_id "TSS4767";
chr1	StringTie	exon	87084982	87085359	.	-	.	transcript_id "MSTRG.1872.1"; gene_id "MSTRG.1872"; exon_number "1";
chr1	StringTie	exon	87087453	87087686	.	-	.	transcript_id "MSTRG.1872.1"; gene_id "MSTRG.1872"; exon_number "2";
chr1	StringTie	transcript	89503799	89504479	.	-	.	transcript_id "MSTRG.1950.2"; gene_id "MSTRG.1950"; gene_name "HanXRQr2_Chr01g0023081"; xloc "XLOC_004137"; cmp_ref "gnl|WGS:MNCJ|mrna.HanXRQr2_Chr01g0023081"; class_code "j"; tss_id "TSS4825";
chr1	StringTie	exon	89503799	89504074	.	-	.	transcript_id "MSTRG.1950.2"; gene_id "MSTRG.1950"; exon_number "1";
chr1	StringTie	exon	89504161	89504304	.	-	.	transcript_id "MSTRG.1950.2"; gene_id "MSTRG.1950"; exon_number "2";
chr1	StringTie	exon	89504401	89504479	.	-	.	transcript_id "MSTRG.1950.2"; gene_id "MSTRG.1950"; exon_number "3";
chr1	StringTie	transcript	89583958	89589119	.	-	.	transcript_id "MSTRG.1953.2"; gene_id "MSTRG.1953"; gene_name "HanXRQr2_Chr01g0023121"; xloc "XLOC_004142"; cmp_ref "HanXRQr2_Chr01g0023121"; class_code "j"; tss_id "TSS4831";
chr1	StringTie	exon	89583958	89584162	.	-	.	transcript_id "MSTRG.1953.2"; gene_id "MSTRG.1953"; exon_number "1";
chr1	StringTie	exon	89586403	89586443	.	-	.	transcript_id "MSTRG.1953.2"; gene_id "MSTRG.1953"; exon_number "2";
chr1	StringTie	exon	89587290	89587356	.	-	.	transcript_id "MSTRG.1953.2"; gene_id "MSTRG.1953"; exon_number "3";
chr1	StringTie	exon	89588625	89589119	.	-	.	transcript_id "MSTRG.1953.2"; gene_id "MSTRG.1953"; exon_number "4";
chr1	StringTie	transcript	91660573	91661058	.	-	.	transcript_id "MSTRG.2007.1"; gene_id "MSTRG.2007"; gene_name "HanXRQr2_Chr01g0023771"; xloc "XLOC_004182"; cmp_ref "gnl|WGS:MNCJ|mrna.HanXRQr2_Chr01g0023771"; class_code "i"; tss_id "TSS4876";
chr1	StringTie	exon	91660573	91660660	.	-	.	transcript_id "MSTRG.2007.1"; gene_id "MSTRG.2007"; exon_number "1";
chr1	StringTie	exon	91660737	91661058	.	-	.	transcript_id "MSTRG.2007.1"; gene_id "MSTRG.2007"; exon_number "2";
chr1	StringTie	transcript	93303591	93306543	.	-	.	transcript_id "MSTRG.2024.1"; gene_id "MSTRG.2024"; gene_name "HanXRQr2_Chr01g0024031"; xloc "XLOC_004195"; cmp_ref "gnl|WGS:MNCJ|mrna.HanXRQr2_Chr01g0024031"; class_code "j"; tss_id "TSS4892";
chr1	StringTie	exon	93303591	93303762	.	-	.	transcript_id "MSTRG.2024.1"; gene_id "MSTRG.2024"; exon_number "1";
chr1	StringTie	exon	93304551	93305423	.	-	.	transcript_id "MSTRG.2024.1"; gene_id "MSTRG.2024"; exon_number "2";
chr1	StringTie	exon	93305533	93305708	.	-	.	transcript_id "MSTRG.2024.1"; gene_id "MSTRG.2024"; exon_number "3";
chr1	StringTie	exon	93306196	93306543	.	-	.	transcript_id "MSTRG.2024.1"; gene_id "MSTRG.2024"; exon_number "4";
chr1	StringTie	transcript	94448640	94451846	.	-	.	transcript_id "MSTRG.2034.2"; gene_id "MSTRG.2034"; gene_name "HanXRQr2_Chr01g0024171"; xloc "XLOC_004203"; cmp_ref "gnl|WGS:MNCJ|mrna.HanXRQr2_Chr01g0024171"; class_code "j"; tss_id "TSS4902";
chr1	StringTie	exon	94448640	94448989	.	-	.	transcript_id "MSTRG.2034.2"; gene_id "MSTRG.2034"; exon_number "1";
chr1	StringTie	exon	94449845	94449931	.	-	.	transcript_id "MSTRG.2034.2"; gene_id "MSTRG.2034"; exon_number "2";
chr1	StringTie	exon	94450026	94450278	.	-	.	transcript_id "MSTRG.2034.2"; gene_id "MSTRG.2034"; exon_number "3";
chr1	StringTie	exon	94450366	94450684	.	-	.	transcript_id "MSTRG.2034.2"; gene_id "MSTRG.2034"; exon_number "4";
chr1	StringTie	exon	94450801	94450823	.	-	.	transcript_id "MSTRG.2034.2"; gene_id "MSTRG.2034"; exon_number "5";
chr1	StringTie	exon	94450929	94451045	.	-	.	transcript_id "MSTRG.2034.2"; gene_id "MSTRG.2034"; exon_number "6";
chr1	StringTie	exon	94451239	94451322	.	-	.	transcript_id "MSTRG.2034.2"; gene_id "MSTRG.2034"; exon_number "7";
chr1	StringTie	exon	94451485	94451846	.	-	.	transcript_id "MSTRG.2034.2"; gene_id "MSTRG.2034"; exon_number "8";
chr1	StringTie	transcript	96111923	96113506	.	-	.	transcript_id "MSTRG.2068.1"; gene_id "MSTRG.2068"; xloc "XLOC_004236"; class_code "u"; tss_id "TSS4943";
chr1	StringTie	exon	96111923	96112105	.	-	.	transcript_id "MSTRG.2068.1"; gene_id "MSTRG.2068"; exon_number "1";
chr1	StringTie	exon	96112190	96112269	.	-	.	transcript_id "MSTRG.2068.1"; gene_id "MSTRG.2068"; exon_number "2";
chr1	StringTie	exon	96113080	96113506	.	-	.	transcript_id "MSTRG.2068.1"; gene_id "MSTRG.2068"; exon_number "3";
chr1	StringTie	transcript	98599796	98600854	.	-	.	transcript_id "MSTRG.2102.2"; gene_id "MSTRG.2102"; gene_name "HanXRQr2_Chr01g0025121"; xloc "XLOC_004255"; cmp_ref "gnl|WGS:MNCJ|mrna.HanXRQr2_Chr01g0025121"; class_code "j"; tss_id "TSS4962";
chr1	StringTie	exon	98599796	98600165	.	-	.	transcript_id "MSTRG.2102.2"; gene_id "MSTRG.2102"; exon_number "1";
chr1	StringTie	exon	98600503	98600854	.	-	.	transcript_id "MSTRG.2102.2"; gene_id "MSTRG.2102"; exon_number "2";
chr1	StringTie	transcript	99678244	99680138	.	-	.	transcript_id "MSTRG.2112.1"; gene_id "MSTRG.2112"; gene_name "HanXRQr2_Chr01g0025311"; xloc "XLOC_004264"; cmp_ref "gnl|WGS:MNCJ|mrna.HanXRQr2_Chr01g0025311"; class_code "x"; tss_id "TSS4974";
chr1	StringTie	exon	99678244	99678339	.	-	.	transcript_id "MSTRG.2112.1"; gene_id "MSTRG.2112"; exon_number "1";
chr1	StringTie	exon	99679145	99679211	.	-	.	transcript_id "MSTRG.2112.1"; gene_id "MSTRG.2112"; exon_number "2";
chr1	StringTie	exon	99679722	99680138	.	-	.	transcript_id "MSTRG.2112.1"; gene_id "MSTRG.2112"; exon_number "3";
chr1	StringTie	transcript	101042411	101043538	.	-	.	transcript_id "MSTRG.2134.1"; gene_id "MSTRG.2134"; xloc "XLOC_004279"; class_code "u"; tss_id "TSS4992";
chr1	StringTie	exon	101042411	101042632	.	-	.	transcript_id "MSTRG.2134.1"; gene_id "MSTRG.2134"; exon_number "1";
chr1	StringTie	exon	101043451	101043538	.	-	.	transcript_id "MSTRG.2134.1"; gene_id "MSTRG.2134"; exon_number "2";
chr1	StringTie	transcript	101124137	101125465	.	-	.	transcript_id "MSTRG.2136.1"; gene_id "MSTRG.2136"; xloc "XLOC_004280"; class_code "u"; tss_id "TSS4993";
chr1	StringTie	exon	101124137	101124876	.	-	.	transcript_id "MSTRG.2136.1"; gene_id "MSTRG.2136"; exon_number "1";
chr1	StringTie	exon	101124948	101125465	.	-	.	transcript_id "MSTRG.2136.1"; gene_id "MSTRG.2136"; exon_number "2";
chr1	StringTie	transcript	101551484	101553747	.	-	.	transcript_id "MSTRG.2141.1"; gene_id "MSTRG.2141"; xloc "XLOC_004284"; class_code "u"; tss_id "TSS4997";
chr1	StringTie	exon	101551484	101551535	.	-	.	transcript_id "MSTRG.2141.1"; gene_id "MSTRG.2141"; exon_number "1";
chr1	StringTie	exon	101553591	101553747	.	-	.	transcript_id "MSTRG.2141.1"; gene_id "MSTRG.2141"; exon_number "2";
chr1	StringTie	transcript	101831678	101832288	.	-	.	transcript_id "MSTRG.2142.1"; gene_id "MSTRG.2142"; xloc "XLOC_004286"; class_code "u"; tss_id "TSS4999";
chr1	StringTie	exon	101831678	101831856	.	-	.	transcript_id "MSTRG.2142.1"; gene_id "MSTRG.2142"; exon_number "1";
chr1	StringTie	exon	101831962	101832288	.	-	.	transcript_id "MSTRG.2142.1"; gene_id "MSTRG.2142"; exon_number "2";
chr1	StringTie	transcript	102665695	102674914	.	-	.	transcript_id "MSTRG.2166.3"; gene_id "MSTRG.2166"; gene_name "HanXRQr2_Chr01g0026081"; xloc "XLOC_004310"; cmp_ref "gnl|WGS:MNCJ|mrna.HanXRQr2_Chr01g0026081"; class_code "j"; tss_id "TSS5030";
chr1	StringTie	exon	102665695	102665874	.	-	.	transcript_id "MSTRG.2166.3"; gene_id "MSTRG.2166"; exon_number "1";
chr1	StringTie	exon	102666096	102666182	.	-	.	transcript_id "MSTRG.2166.3"; gene_id "MSTRG.2166"; exon_number "2";
chr1	StringTie	exon	102667038	102667122	.	-	.	transcript_id "MSTRG.2166.3"; gene_id "MSTRG.2166"; exon_number "3";
chr1	StringTie	exon	102674579	102674914	.	-	.	transcript_id "MSTRG.2166.3"; gene_id "MSTRG.2166"; exon_number "4";
chr1	StringTie	transcript	104193538	104194735	.	-	.	transcript_id "MSTRG.2171.1"; gene_id "MSTRG.2171"; xloc "XLOC_004322"; class_code "u"; tss_id "TSS5047";
chr1	StringTie	exon	104193538	104193701	.	-	.	transcript_id "MSTRG.2171.1"; gene_id "MSTRG.2171"; exon_number "1";
chr1	StringTie	exon	104194200	104194253	.	-	.	transcript_id "MSTRG.2171.1"; gene_id "MSTRG.2171"; exon_number "2";
chr1	StringTie	exon	104194349	104194735	.	-	.	transcript_id "MSTRG.2171.1"; gene_id "MSTRG.2171"; exon_number "3";
chr1	StringTie	transcript	104194826	104196140	.	-	.	transcript_id "MSTRG.2172.1"; gene_id "MSTRG.2172"; xloc "XLOC_004323"; class_code "u"; tss_id "TSS5048";
chr1	StringTie	exon	104194826	104195102	.	-	.	transcript_id "MSTRG.2172.1"; gene_id "MSTRG.2172"; exon_number "1";
chr1	StringTie	exon	104195201	104195404	.	-	.	transcript_id "MSTRG.2172.1"; gene_id "MSTRG.2172"; exon_number "2";
chr1	StringTie	exon	104195475	104196140	.	-	.	transcript_id "MSTRG.2172.1"; gene_id "MSTRG.2172"; exon_number "3";
chr1	StringTie	transcript	105756610	105757421	.	-	.	transcript_id "MSTRG.2213.3"; gene_id "MSTRG.2213"; gene_name "HanXRQr2_Chr01g0026751"; xloc "XLOC_004349"; cmp_ref "gnl|WGS:MNCJ|mrna.HanXRQr2_Chr01g0026751"; class_code "j"; tss_id "TSS5081";
chr1	StringTie	exon	105756610	105756846	.	-	.	transcript_id "MSTRG.2213.3"; gene_id "MSTRG.2213"; exon_number "1";
chr1	StringTie	exon	105756930	105757421	.	-	.	transcript_id "MSTRG.2213.3"; gene_id "MSTRG.2213"; exon_number "2";
chr1	StringTie	transcript	106405425	106406646	.	-	.	transcript_id "MSTRG.2233.1"; gene_id "MSTRG.2233"; xloc "XLOC_004363"; class_code "u"; tss_id "TSS5097";
chr1	StringTie	exon	106405425	106405829	.	-	.	transcript_id "MSTRG.2233.1"; gene_id "MSTRG.2233"; exon_number "1";
chr1	StringTie	exon	106406046	106406477	.	-	.	transcript_id "MSTRG.2233.1"; gene_id "MSTRG.2233"; exon_number "2";
chr1	StringTie	exon	106406550	106406646	.	-	.	transcript_id "MSTRG.2233.1"; gene_id "MSTRG.2233"; exon_number "3";
chr1	StringTie	transcript	107565520	107574727	.	-	.	transcript_id "MSTRG.2243.1"; gene_id "MSTRG.2243"; xloc "XLOC_004374"; class_code "u"; tss_id "TSS5109";
chr1	StringTie	exon	107565520	107565736	.	-	.	transcript_id "MSTRG.2243.1"; gene_id "MSTRG.2243"; exon_number "1";
chr1	StringTie	exon	107574421	107574727	.	-	.	transcript_id "MSTRG.2243.1"; gene_id "MSTRG.2243"; exon_number "2";
chr1	StringTie	transcript	107632849	107634882	.	-	.	transcript_id "MSTRG.2248.2"; gene_id "MSTRG.2248"; gene_name "HanXRQr2_Chr01g0027221"; xloc "XLOC_004376"; cmp_ref "gnl|WGS:MNCJ|mrna.HanXRQr2_Chr01g0027221"; class_code "j"; tss_id "TSS5112";
chr1	StringTie	exon	107632849	107633216	.	-	.	transcript_id "MSTRG.2248.2"; gene_id "MSTRG.2248"; exon_number "1";
chr1	StringTie	exon	107634223	107634882	.	-	.	transcript_id "MSTRG.2248.2"; gene_id "MSTRG.2248"; exon_number "2";
chr1	StringTie	transcript	112608092	112609102	.	-	.	transcript_id "MSTRG.2318.1"; gene_id "MSTRG.2318"; xloc "XLOC_004436"; class_code "u"; tss_id "TSS5178";
chr1	StringTie	exon	112608092	112608404	.	-	.	transcript_id "MSTRG.2318.1"; gene_id "MSTRG.2318"; exon_number "1";
chr1	StringTie	exon	112608495	112608581	.	-	.	transcript_id "MSTRG.2318.1"; gene_id "MSTRG.2318"; exon_number "2";
chr1	StringTie	exon	112608714	112608782	.	-	.	transcript_id "MSTRG.2318.1"; gene_id "MSTRG.2318"; exon_number "3";
chr1	StringTie	exon	112608887	112609102	.	-	.	transcript_id "MSTRG.2318.1"; gene_id "MSTRG.2318"; exon_number "4";
chr1	StringTie	transcript	112828698	112829158	.	-	.	transcript_id "MSTRG.2319.1"; gene_id "MSTRG.2319"; xloc "XLOC_004444"; class_code "u"; tss_id "TSS5187";
chr1	StringTie	exon	112828698	112828911	.	-	.	transcript_id "MSTRG.2319.1"; gene_id "MSTRG.2319"; exon_number "1";
chr1	StringTie	exon	112829008	112829158	.	-	.	transcript_id "MSTRG.2319.1"; gene_id "MSTRG.2319"; exon_number "2";
chr1	StringTie	transcript	114290610	114292065	.	-	.	transcript_id "MSTRG.2350.1"; gene_id "MSTRG.2350"; gene_name "HanXRQr2_Chr01g0028811"; xloc "XLOC_004465"; cmp_ref "gnl|WGS:MNCJ|mrna.HanXRQr2_Chr01g0028811"; class_code "x"; tss_id "TSS5213";
chr1	StringTie	exon	114290610	114290743	.	-	.	transcript_id "MSTRG.2350.1"; gene_id "MSTRG.2350"; exon_number "1";
chr1	StringTie	exon	114291184	114291259	.	-	.	transcript_id "MSTRG.2350.1"; gene_id "MSTRG.2350"; exon_number "2";
chr1	StringTie	exon	114291797	114292065	.	-	.	transcript_id "MSTRG.2350.1"; gene_id "MSTRG.2350"; exon_number "3";
chr1	StringTie	transcript	114565261	114653327	.	-	.	transcript_id "MSTRG.2353.2"; gene_id "MSTRG.2353"; gene_name "HanXRQr2_Chr01g0028861"; xloc "XLOC_004469"; cmp_ref "gnl|WGS:MNCJ|mrna.HanXRQr2_Chr01g0028861"; class_code "j"; tss_id "TSS5218";
chr1	StringTie	exon	114565261	114565455	.	-	.	transcript_id "MSTRG.2353.2"; gene_id "MSTRG.2353"; exon_number "1";
chr1	StringTie	exon	114565550	114565614	.	-	.	transcript_id "MSTRG.2353.2"; gene_id "MSTRG.2353"; exon_number "2";
chr1	StringTie	exon	114652515	114653327	.	-	.	transcript_id "MSTRG.2353.2"; gene_id "MSTRG.2353"; exon_number "3";
chr1	StringTie	transcript	114651895	114654405	.	-	.	transcript_id "MSTRG.2353.3"; gene_id "MSTRG.2353"; gene_name "HanXRQr2_Chr01g0028901"; xloc "XLOC_004469"; cmp_ref "gnl|WGS:MNCJ|mrna.HanXRQr2_Chr01g0028901"; class_code "j"; tss_id "TSS5219";
chr1	StringTie	exon	114651895	114652346	.	-	.	transcript_id "MSTRG.2353.3"; gene_id "MSTRG.2353"; exon_number "1";
chr1	StringTie	exon	114652450	114652620	.	-	.	transcript_id "MSTRG.2353.3"; gene_id "MSTRG.2353"; exon_number "2";
chr1	StringTie	exon	114654286	114654405	.	-	.	transcript_id "MSTRG.2353.3"; gene_id "MSTRG.2353"; exon_number "3";
chr1	StringTie	transcript	115388590	115454076	.	-	.	transcript_id "MSTRG.2377.1"; gene_id "MSTRG.2377"; gene_name "HanXRQr2_Chr01g0029141"; xloc "XLOC_004481"; cmp_ref "gnl|WGS:MNCJ|mrna.HanXRQr2_Chr01g0029141"; class_code "x"; tss_id "TSS5231";
chr1	StringTie	exon	115388590	115388689	.	-	.	transcript_id "MSTRG.2377.1"; gene_id "MSTRG.2377"; exon_number "1";
chr1	StringTie	exon	115453932	115454076	.	-	.	transcript_id "MSTRG.2377.1"; gene_id "MSTRG.2377"; exon_number "2";
chr1	StringTie	transcript	116254728	116270477	.	-	.	transcript_id "MSTRG.2399.1"; gene_id "MSTRG.2399"; xloc "XLOC_004493"; class_code "u"; tss_id "TSS5246";
chr1	StringTie	exon	116254728	116254929	.	-	.	transcript_id "MSTRG.2399.1"; gene_id "MSTRG.2399"; exon_number "1";
chr1	StringTie	exon	116255948	116256039	.	-	.	transcript_id "MSTRG.2399.1"; gene_id "MSTRG.2399"; exon_number "2";
chr1	StringTie	exon	116256507	116256596	.	-	.	transcript_id "MSTRG.2399.1"; gene_id "MSTRG.2399"; exon_number "3";
chr1	StringTie	exon	116267249	116267410	.	-	.	transcript_id "MSTRG.2399.1"; gene_id "MSTRG.2399"; exon_number "4";
chr1	StringTie	exon	116269033	116269090	.	-	.	transcript_id "MSTRG.2399.1"; gene_id "MSTRG.2399"; exon_number "5";
chr1	StringTie	exon	116269558	116269647	.	-	.	transcript_id "MSTRG.2399.1"; gene_id "MSTRG.2399"; exon_number "6";
chr1	StringTie	exon	116270307	116270477	.	-	.	transcript_id "MSTRG.2399.1"; gene_id "MSTRG.2399"; exon_number "7";
chr1	StringTie	transcript	117404936	117499232	.	-	.	transcript_id "MSTRG.2419.1"; gene_id "MSTRG.2419"; gene_name "HanXRQr2_Chr01g0029921"; xloc "XLOC_004519"; cmp_ref "gnl|WGS:MNCJ|mrna.HanXRQr2_Chr01g0029921"; class_code "j"; tss_id "TSS5272";
chr1	StringTie	exon	117404936	117405024	.	-	.	transcript_id "MSTRG.2419.1"; gene_id "MSTRG.2419"; exon_number "1";
chr1	StringTie	exon	117498961	117499062	.	-	.	transcript_id "MSTRG.2419.1"; gene_id "MSTRG.2419"; exon_number "2";
chr1	StringTie	exon	117499144	117499232	.	-	.	transcript_id "MSTRG.2419.1"; gene_id "MSTRG.2419"; exon_number "3";
chr1	StringTie	transcript	118865290	118871997	.	-	.	transcript_id "MSTRG.2453.1"; gene_id "MSTRG.2453"; gene_name "HanXRQr2_Chr01g0030341"; xloc "XLOC_004548"; cmp_ref "gnl|WGS:MNCJ|mrna.HanXRQr2_Chr01g0030341"; class_code "x"; tss_id "TSS5305";
chr1	StringTie	exon	118865290	118865612	.	-	.	transcript_id "MSTRG.2453.1"; gene_id "MSTRG.2453"; exon_number "1";
chr1	StringTie	exon	118871919	118871997	.	-	.	transcript_id "MSTRG.2453.1"; gene_id "MSTRG.2453"; exon_number "2";
chr1	StringTie	transcript	119183662	119184942	.	-	.	transcript_id "MSTRG.2465.1"; gene_id "MSTRG.2465"; gene_name "HanXRQr2_Chr01g0030471"; xloc "XLOC_004555"; cmp_ref "gnl|WGS:MNCJ|mrna.HanXRQr2_Chr01g0030471"; class_code "j"; tss_id "TSS5313";
chr1	StringTie	exon	119183662	119183724	.	-	.	transcript_id "MSTRG.2465.1"; gene_id "MSTRG.2465"; exon_number "1";
chr1	StringTie	exon	119183881	119184638	.	-	.	transcript_id "MSTRG.2465.1"; gene_id "MSTRG.2465"; exon_number "2";
chr1	StringTie	exon	119184826	119184942	.	-	.	transcript_id "MSTRG.2465.1"; gene_id "MSTRG.2465"; exon_number "3";
chr1	StringTie	transcript	122394793	122396221	.	-	.	transcript_id "MSTRG.2510.2"; gene_id "MSTRG.2510"; gene_name "HanXRQr2_Chr01g0031211"; xloc "XLOC_004585"; cmp_ref "gnl|WGS:MNCJ|mrna.HanXRQr2_Chr01g0031211"; class_code "o"; tss_id "TSS5350";
chr1	StringTie	exon	122394793	122395115	.	-	.	transcript_id "MSTRG.2510.2"; gene_id "MSTRG.2510"; exon_number "1";
chr1	StringTie	exon	122396148	122396221	.	-	.	transcript_id "MSTRG.2510.2"; gene_id "MSTRG.2510"; exon_number "2";
chr1	StringTie	transcript	123205975	123208276	.	-	.	transcript_id "MSTRG.2547.1"; gene_id "MSTRG.2547"; gene_name "HanXRQr2_Chr01g0031581"; xloc "XLOC_004602"; cmp_ref "HanXRQr2_Chr01g0031581"; class_code "x"; tss_id "TSS5367";
chr1	StringTie	exon	123205975	123206153	.	-	.	transcript_id "MSTRG.2547.1"; gene_id "MSTRG.2547"; exon_number "1";
chr1	StringTie	exon	123208084	123208276	.	-	.	transcript_id "MSTRG.2547.1"; gene_id "MSTRG.2547"; exon_number "2";
chr1	StringTie	transcript	124318278	124324404	.	-	.	transcript_id "MSTRG.2585.1"; gene_id "MSTRG.2585"; xloc "XLOC_004627"; class_code "u"; tss_id "TSS5397";
chr1	StringTie	exon	124318278	124318838	.	-	.	transcript_id "MSTRG.2585.1"; gene_id "MSTRG.2585"; exon_number "1";
chr1	StringTie	exon	124324050	124324404	.	-	.	transcript_id "MSTRG.2585.1"; gene_id "MSTRG.2585"; exon_number "2";
chr1	StringTie	transcript	125434298	125441847	.	-	.	transcript_id "MSTRG.2616.1"; gene_id "MSTRG.2616"; xloc "XLOC_004653"; class_code "u"; tss_id "TSS5425";
chr1	StringTie	exon	125434298	125434532	.	-	.	transcript_id "MSTRG.2616.1"; gene_id "MSTRG.2616"; exon_number "1";
chr1	StringTie	exon	125441658	125441847	.	-	.	transcript_id "MSTRG.2616.1"; gene_id "MSTRG.2616"; exon_number "2";
chr1	StringTie	transcript	127342907	127350757	.	-	.	transcript_id "MSTRG.2680.1"; gene_id "MSTRG.2680"; xloc "XLOC_004690"; class_code "u"; tss_id "TSS5465";
chr1	StringTie	exon	127342907	127343064	.	-	.	transcript_id "MSTRG.2680.1"; gene_id "MSTRG.2680"; exon_number "1";
chr1	StringTie	exon	127343200	127343252	.	-	.	transcript_id "MSTRG.2680.1"; gene_id "MSTRG.2680"; exon_number "2";
chr1	StringTie	exon	127350724	127350757	.	-	.	transcript_id "MSTRG.2680.1"; gene_id "MSTRG.2680"; exon_number "3";
chr1	StringTie	transcript	127447761	127449628	.	-	.	transcript_id "MSTRG.2682.1"; gene_id "MSTRG.2682"; xloc "XLOC_004693"; class_code "u"; tss_id "TSS5468";
chr1	StringTie	exon	127447761	127448295	.	-	.	transcript_id "MSTRG.2682.1"; gene_id "MSTRG.2682"; exon_number "1";
chr1	StringTie	exon	127449237	127449628	.	-	.	transcript_id "MSTRG.2682.1"; gene_id "MSTRG.2682"; exon_number "2";
chr1	StringTie	transcript	128268262	128271707	.	-	.	transcript_id "MSTRG.2703.3"; gene_id "MSTRG.2703"; gene_name "HanXRQr2_Chr01g0033711"; xloc "XLOC_004706"; cmp_ref "gnl|WGS:MNCJ|mrna.HanXRQr2_Chr01g0033711"; class_code "j"; tss_id "TSS5483";
chr1	StringTie	exon	128268262	128268340	.	-	.	transcript_id "MSTRG.2703.3"; gene_id "MSTRG.2703"; exon_number "1";
chr1	StringTie	exon	128268961	128269087	.	-	.	transcript_id "MSTRG.2703.3"; gene_id "MSTRG.2703"; exon_number "2";
chr1	StringTie	exon	128269165	128269260	.	-	.	transcript_id "MSTRG.2703.3"; gene_id "MSTRG.2703"; exon_number "3";
chr1	StringTie	exon	128271340	128271707	.	-	.	transcript_id "MSTRG.2703.3"; gene_id "MSTRG.2703"; exon_number "4";
chr1	StringTie	transcript	128770967	128774122	.	-	.	transcript_id "MSTRG.2726.1"; gene_id "MSTRG.2726"; xloc "XLOC_004720"; class_code "u"; tss_id "TSS5498";
chr1	StringTie	exon	128770967	128771184	.	-	.	transcript_id "MSTRG.2726.1"; gene_id "MSTRG.2726"; exon_number "1";
chr1	StringTie	exon	128771640	128771693	.	-	.	transcript_id "MSTRG.2726.1"; gene_id "MSTRG.2726"; exon_number "2";
chr1	StringTie	exon	128773888	128774122	.	-	.	transcript_id "MSTRG.2726.1"; gene_id "MSTRG.2726"; exon_number "3";
chr1	StringTie	transcript	129019177	129020893	.	-	.	transcript_id "MSTRG.2736.1"; gene_id "MSTRG.2736"; xloc "XLOC_004728"; class_code "u"; tss_id "TSS5507";
chr1	StringTie	exon	129019177	129019537	.	-	.	transcript_id "MSTRG.2736.1"; gene_id "MSTRG.2736"; exon_number "1";
chr1	StringTie	exon	129020644	129020893	.	-	.	transcript_id "MSTRG.2736.1"; gene_id "MSTRG.2736"; exon_number "2";
chr1	StringTie	transcript	129123298	129124349	.	-	.	transcript_id "MSTRG.2737.1"; gene_id "MSTRG.2737"; xloc "XLOC_004729"; class_code "u"; tss_id "TSS5508";
chr1	StringTie	exon	129123298	129123847	.	-	.	transcript_id "MSTRG.2737.1"; gene_id "MSTRG.2737"; exon_number "1";
chr1	StringTie	exon	129123894	129124349	.	-	.	transcript_id "MSTRG.2737.1"; gene_id "MSTRG.2737"; exon_number "2";
chr1	StringTie	transcript	129229005	129229656	.	-	.	transcript_id "MSTRG.2739.1"; gene_id "MSTRG.2739"; xloc "XLOC_004730"; class_code "u"; tss_id "TSS5509";
chr1	StringTie	exon	129229005	129229077	.	-	.	transcript_id "MSTRG.2739.1"; gene_id "MSTRG.2739"; exon_number "1";
chr1	StringTie	exon	129229139	129229216	.	-	.	transcript_id "MSTRG.2739.1"; gene_id "MSTRG.2739"; exon_number "2";
chr1	StringTie	exon	129229293	129229656	.	-	.	transcript_id "MSTRG.2739.1"; gene_id "MSTRG.2739"; exon_number "3";
chr1	StringTie	transcript	129633900	129659455	.	-	.	transcript_id "MSTRG.2752.1"; gene_id "MSTRG.2752"; gene_name "HanXRQr2_Chr01g0034431"; xloc "XLOC_004739"; cmp_ref "gnl|WGS:MNCJ|mrna.HanXRQr2_Chr01g0034431"; class_code "x"; tss_id "TSS5518";
chr1	StringTie	exon	129633900	129634583	.	-	.	transcript_id "MSTRG.2752.1"; gene_id "MSTRG.2752"; exon_number "1";
chr1	StringTie	exon	129659385	129659455	.	-	.	transcript_id "MSTRG.2752.1"; gene_id "MSTRG.2752"; exon_number "2";
chr1	StringTie	transcript	129747926	129748937	.	-	.	transcript_id "MSTRG.2757.4"; gene_id "MSTRG.2757"; gene_name "HanXRQr2_Chr01g0034511"; xloc "XLOC_004745"; cmp_ref "gnl|WGS:MNCJ|mrna.HanXRQr2_Chr01g0034511"; class_code "j"; tss_id "TSS5527";
chr1	StringTie	exon	129747926	129748072	.	-	.	transcript_id "MSTRG.2757.4"; gene_id "MSTRG.2757"; exon_number "1";
chr1	StringTie	exon	129748203	129748263	.	-	.	transcript_id "MSTRG.2757.4"; gene_id "MSTRG.2757"; exon_number "2";
chr1	StringTie	exon	129748575	129748690	.	-	.	transcript_id "MSTRG.2757.4"; gene_id "MSTRG.2757"; exon_number "3";
chr1	StringTie	exon	129748788	129748937	.	-	.	transcript_id "MSTRG.2757.4"; gene_id "MSTRG.2757"; exon_number "4";
chr1	StringTie	transcript	129934613	129934920	.	-	.	transcript_id "MSTRG.2762.1"; gene_id "MSTRG.2762"; xloc "XLOC_004748"; class_code "u"; tss_id "TSS5530";
chr1	StringTie	exon	129934613	129934687	.	-	.	transcript_id "MSTRG.2762.1"; gene_id "MSTRG.2762"; exon_number "1";
chr1	StringTie	exon	129934755	129934920	.	-	.	transcript_id "MSTRG.2762.1"; gene_id "MSTRG.2762"; exon_number "2";
chr1	StringTie	transcript	131174587	131175442	.	-	.	transcript_id "MSTRG.2800.2"; gene_id "MSTRG.2800"; gene_name "HanXRQr2_Chr01g0035111"; xloc "XLOC_004778"; cmp_ref "gnl|WGS:MNCJ|mrna.HanXRQr2_Chr01g0035111"; class_code "j"; tss_id "TSS5563";
chr1	StringTie	exon	131174587	131174866	.	-	.	transcript_id "MSTRG.2800.2"; gene_id "MSTRG.2800"; exon_number "1";
chr1	StringTie	exon	131174945	131175106	.	-	.	transcript_id "MSTRG.2800.2"; gene_id "MSTRG.2800"; exon_number "2";
chr1	StringTie	exon	131175327	131175442	.	-	.	transcript_id "MSTRG.2800.2"; gene_id "MSTRG.2800"; exon_number "3";
chr1	StringTie	transcript	131177690	131178500	.	-	.	transcript_id "MSTRG.2800.3"; gene_id "MSTRG.2800"; gene_name "HanXRQr2_Chr01g0035111"; xloc "XLOC_004778"; cmp_ref "gnl|WGS:MNCJ|mrna.HanXRQr2_Chr01g0035111"; class_code "j"; tss_id "TSS5562";
chr1	StringTie	exon	131177690	131177827	.	-	.	transcript_id "MSTRG.2800.3"; gene_id "MSTRG.2800"; exon_number "1";
chr1	StringTie	exon	131178372	131178500	.	-	.	transcript_id "MSTRG.2800.3"; gene_id "MSTRG.2800"; exon_number "2";
chr1	StringTie	transcript	131228288	131228826	.	-	.	transcript_id "MSTRG.2798.1"; gene_id "MSTRG.2798"; xloc "XLOC_004779"; class_code "u"; tss_id "TSS5564";
chr1	StringTie	exon	131228288	131228498	.	-	.	transcript_id "MSTRG.2798.1"; gene_id "MSTRG.2798"; exon_number "1";
chr1	StringTie	exon	131228619	131228826	.	-	.	transcript_id "MSTRG.2798.1"; gene_id "MSTRG.2798"; exon_number "2";
chr1	StringTie	transcript	131301669	131302017	.	-	.	transcript_id "MSTRG.2801.1"; gene_id "MSTRG.2801"; xloc "XLOC_004782"; class_code "u"; tss_id "TSS5567";
chr1	StringTie	exon	131301669	131301818	.	-	.	transcript_id "MSTRG.2801.1"; gene_id "MSTRG.2801"; exon_number "1";
chr1	StringTie	exon	131301897	131302017	.	-	.	transcript_id "MSTRG.2801.1"; gene_id "MSTRG.2801"; exon_number "2";
chr1	StringTie	transcript	131943759	131944269	.	-	.	transcript_id "MSTRG.2828.1"; gene_id "MSTRG.2828"; xloc "XLOC_004803"; class_code "u"; tss_id "TSS5591";
chr1	StringTie	exon	131943759	131943870	.	-	.	transcript_id "MSTRG.2828.1"; gene_id "MSTRG.2828"; exon_number "1";
chr1	StringTie	exon	131944047	131944269	.	-	.	transcript_id "MSTRG.2828.1"; gene_id "MSTRG.2828"; exon_number "2";
chr1	StringTie	transcript	132005645	132005953	.	-	.	transcript_id "MSTRG.2834.1"; gene_id "MSTRG.2834"; xloc "XLOC_004809"; class_code "u"; tss_id "TSS5598";
chr1	StringTie	exon	132005645	132005803	.	-	.	transcript_id "MSTRG.2834.1"; gene_id "MSTRG.2834"; exon_number "1";
chr1	StringTie	exon	132005892	132005953	.	-	.	transcript_id "MSTRG.2834.1"; gene_id "MSTRG.2834"; exon_number "2";
chr1	StringTie	transcript	133652457	133653997	.	-	.	transcript_id "MSTRG.2898.2"; gene_id "MSTRG.2898"; gene_name "HanXRQr2_Chr01g0036741"; xloc "XLOC_004854"; cmp_ref "HanXRQr2_Chr01g0036741"; class_code "j"; tss_id "TSS5643";
chr1	StringTie	exon	133652457	133652720	.	-	.	transcript_id "MSTRG.2898.2"; gene_id "MSTRG.2898"; exon_number "1";
chr1	StringTie	exon	133652823	133652997	.	-	.	transcript_id "MSTRG.2898.2"; gene_id "MSTRG.2898"; exon_number "2";
chr1	StringTie	exon	133653309	133653389	.	-	.	transcript_id "MSTRG.2898.2"; gene_id "MSTRG.2898"; exon_number "3";
chr1	StringTie	exon	133653645	133653997	.	-	.	transcript_id "MSTRG.2898.2"; gene_id "MSTRG.2898"; exon_number "4";
chr1	StringTie	transcript	133896951	133901026	.	-	.	transcript_id "MSTRG.2909.5"; gene_id "MSTRG.2909"; gene_name "HanXRQr2_Chr01g0036831"; xloc "XLOC_004857"; cmp_ref "gnl|WGS:MNCJ|mrna.HanXRQr2_Chr01g0036831"; class_code "j"; tss_id "TSS5646";
chr1	StringTie	exon	133896951	133897243	.	-	.	transcript_id "MSTRG.2909.5"; gene_id "MSTRG.2909"; exon_number "1";
chr1	StringTie	exon	133897473	133897518	.	-	.	transcript_id "MSTRG.2909.5"; gene_id "MSTRG.2909"; exon_number "2";
chr1	StringTie	exon	133898745	133898803	.	-	.	transcript_id "MSTRG.2909.5"; gene_id "MSTRG.2909"; exon_number "3";
chr1	StringTie	exon	133898923	133898974	.	-	.	transcript_id "MSTRG.2909.5"; gene_id "MSTRG.2909"; exon_number "4";
chr1	StringTie	exon	133899092	133899134	.	-	.	transcript_id "MSTRG.2909.5"; gene_id "MSTRG.2909"; exon_number "5";
chr1	StringTie	exon	133899452	133899562	.	-	.	transcript_id "MSTRG.2909.5"; gene_id "MSTRG.2909"; exon_number "6";
chr1	StringTie	exon	133900848	133901026	.	-	.	transcript_id "MSTRG.2909.5"; gene_id "MSTRG.2909"; exon_number "7";
chr1	StringTie	transcript	134432235	134433774	.	-	.	transcript_id "MSTRG.2920.1"; gene_id "MSTRG.2920"; gene_name "HanXRQr2_Chr01g0037021"; xloc "XLOC_004869"; cmp_ref "gnl|WGS:MNCJ|mrna.HanXRQr2_Chr01g0037021"; class_code "o"; tss_id "TSS5661";
chr1	StringTie	exon	134432235	134432592	.	-	.	transcript_id "MSTRG.2920.1"; gene_id "MSTRG.2920"; exon_number "1";
chr1	StringTie	exon	134433369	134433774	.	-	.	transcript_id "MSTRG.2920.1"; gene_id "MSTRG.2920"; exon_number "2";
chr1	StringTie	transcript	135554371	135555444	.	-	.	transcript_id "MSTRG.2954.1"; gene_id "MSTRG.2954"; xloc "XLOC_004896"; class_code "u"; tss_id "TSS5691";
chr1	StringTie	exon	135554371	135554611	.	-	.	transcript_id "MSTRG.2954.1"; gene_id "MSTRG.2954"; exon_number "1";
chr1	StringTie	exon	135554794	135555444	.	-	.	transcript_id "MSTRG.2954.1"; gene_id "MSTRG.2954"; exon_number "2";
chr1	StringTie	transcript	137083273	137085924	.	-	.	transcript_id "MSTRG.2990.1"; gene_id "MSTRG.2990"; gene_name "HanXRQr2_Chr01g0038081"; xloc "XLOC_004925"; cmp_ref "gnl|WGS:MNCJ|mrna.HanXRQr2_Chr01g0038081"; class_code "j"; tss_id "TSS5725";
chr1	StringTie	exon	137083273	137084104	.	-	.	transcript_id "MSTRG.2990.1"; gene_id "MSTRG.2990"; exon_number "1";
chr1	StringTie	exon	137084403	137084508	.	-	.	transcript_id "MSTRG.2990.1"; gene_id "MSTRG.2990"; exon_number "2";
chr1	StringTie	exon	137084623	137084703	.	-	.	transcript_id "MSTRG.2990.1"; gene_id "MSTRG.2990"; exon_number "3";
chr1	StringTie	exon	137084840	137085924	.	-	.	transcript_id "MSTRG.2990.1"; gene_id "MSTRG.2990"; exon_number "4";
chr1	StringTie	transcript	138807782	138814142	.	-	.	transcript_id "MSTRG.3069.1"; gene_id "MSTRG.3069"; xloc "XLOC_004991"; class_code "u"; tss_id "TSS5800";
chr1	StringTie	exon	138807782	138808136	.	-	.	transcript_id "MSTRG.3069.1"; gene_id "MSTRG.3069"; exon_number "1";
chr1	StringTie	exon	138813981	138814142	.	-	.	transcript_id "MSTRG.3069.1"; gene_id "MSTRG.3069"; exon_number "2";
chr1	StringTie	transcript	138827090	138828759	.	-	.	transcript_id "MSTRG.3070.1"; gene_id "MSTRG.3070"; xloc "XLOC_004993"; class_code "u"; tss_id "TSS5802";
chr1	StringTie	exon	138827090	138827239	.	-	.	transcript_id "MSTRG.3070.1"; gene_id "MSTRG.3070"; exon_number "1";
chr1	StringTie	exon	138828034	138828100	.	-	.	transcript_id "MSTRG.3070.1"; gene_id "MSTRG.3070"; exon_number "2";
chr1	StringTie	exon	138828613	138828759	.	-	.	transcript_id "MSTRG.3070.1"; gene_id "MSTRG.3070"; exon_number "3";
chr1	StringTie	transcript	139136137	139136479	.	-	.	transcript_id "MSTRG.3077.1"; gene_id "MSTRG.3077"; xloc "XLOC_004996"; class_code "u"; tss_id "TSS5805";
chr1	StringTie	exon	139136137	139136479	.	-	.	transcript_id "MSTRG.3077.1"; gene_id "MSTRG.3077"; exon_number "1";
chr1	StringTie	transcript	139319471	139320190	.	-	.	transcript_id "MSTRG.3084.2"; gene_id "MSTRG.3084"; gene_name "HanXRQr2_Chr01g0039381"; xloc "XLOC_005003"; cmp_ref "gnl|WGS:MNCJ|mrna.HanXRQr2_Chr01g0039381"; class_code "j"; tss_id "TSS5812";
chr1	StringTie	exon	139319471	139319649	.	-	.	transcript_id "MSTRG.3084.2"; gene_id "MSTRG.3084"; exon_number "1";
chr1	StringTie	exon	139320040	139320190	.	-	.	transcript_id "MSTRG.3084.2"; gene_id "MSTRG.3084"; exon_number "2";
chr1	StringTie	transcript	139826518	139827669	.	-	.	transcript_id "MSTRG.3112.1"; gene_id "MSTRG.3112"; gene_name "HanXRQr2_Chr01g0039691"; xloc "XLOC_005018"; cmp_ref "gnl|WGS:MNCJ|mrna.HanXRQr2_Chr01g0039691"; class_code "j"; tss_id "TSS5830";
chr1	StringTie	exon	139826518	139826985	.	-	.	transcript_id "MSTRG.3112.1"; gene_id "MSTRG.3112"; exon_number "1";
chr1	StringTie	exon	139827382	139827669	.	-	.	transcript_id "MSTRG.3112.1"; gene_id "MSTRG.3112"; exon_number "2";
chr1	StringTie	transcript	140545242	140548648	.	-	.	transcript_id "MSTRG.3144.2"; gene_id "MSTRG.3144"; gene_name "HanXRQr2_Chr01g0040231"; xloc "XLOC_005043"; cmp_ref "gnl|WGS:MNCJ|mrna.HanXRQr2_Chr01g0040231"; class_code "j"; tss_id "TSS5856";
chr1	StringTie	exon	140545242	140545776	.	-	.	transcript_id "MSTRG.3144.2"; gene_id "MSTRG.3144"; exon_number "1";
chr1	StringTie	exon	140548223	140548344	.	-	.	transcript_id "MSTRG.3144.2"; gene_id "MSTRG.3144"; exon_number "2";
chr1	StringTie	exon	140548449	140548648	.	-	.	transcript_id "MSTRG.3144.2"; gene_id "MSTRG.3144"; exon_number "3";
chr1	StringTie	transcript	140773531	140776256	.	-	.	transcript_id "MSTRG.3158.3"; gene_id "MSTRG.3158"; gene_name "HanXRQr2_Chr01g0040441"; xloc "XLOC_005053"; cmp_ref "HanXRQr2_Chr01g0040441"; class_code "j"; tss_id "TSS5876";
chr1	StringTie	exon	140773531	140773673	.	-	.	transcript_id "MSTRG.3158.3"; gene_id "MSTRG.3158"; exon_number "1";
chr1	StringTie	exon	140773891	140773963	.	-	.	transcript_id "MSTRG.3158.3"; gene_id "MSTRG.3158"; exon_number "2";
chr1	StringTie	exon	140774046	140774130	.	-	.	transcript_id "MSTRG.3158.3"; gene_id "MSTRG.3158"; exon_number "3";
chr1	StringTie	exon	140774218	140775012	.	-	.	transcript_id "MSTRG.3158.3"; gene_id "MSTRG.3158"; exon_number "4";
chr1	StringTie	exon	140775094	140775153	.	-	.	transcript_id "MSTRG.3158.3"; gene_id "MSTRG.3158"; exon_number "5";
chr1	StringTie	exon	140775961	140776256	.	-	.	transcript_id "MSTRG.3158.3"; gene_id "MSTRG.3158"; exon_number "6";
chr1	StringTie	transcript	141997279	141998510	.	-	.	transcript_id "MSTRG.3205.1"; gene_id "MSTRG.3205"; xloc "XLOC_005094"; class_code "u"; tss_id "TSS5921";
chr1	StringTie	exon	141997279	141997475	.	-	.	transcript_id "MSTRG.3205.1"; gene_id "MSTRG.3205"; exon_number "1";
chr1	StringTie	exon	141997563	141998510	.	-	.	transcript_id "MSTRG.3205.1"; gene_id "MSTRG.3205"; exon_number "2";
chr1	StringTie	transcript	142631886	142634642	.	-	.	transcript_id "MSTRG.3232.2"; gene_id "MSTRG.3232"; gene_name "HanXRQr2_Chr01g0041621"; xloc "XLOC_005108"; cmp_ref "HanXRQr2_Chr01g0041621"; class_code "j"; tss_id "TSS5935";
chr1	StringTie	exon	142631886	142632100	.	-	.	transcript_id "MSTRG.3232.2"; gene_id "MSTRG.3232"; exon_number "1";
chr1	StringTie	exon	142632791	142632870	.	-	.	transcript_id "MSTRG.3232.2"; gene_id "MSTRG.3232"; exon_number "2";
chr1	StringTie	exon	142633449	142633546	.	-	.	transcript_id "MSTRG.3232.2"; gene_id "MSTRG.3232"; exon_number "3";
chr1	StringTie	exon	142633675	142633789	.	-	.	transcript_id "MSTRG.3232.2"; gene_id "MSTRG.3232"; exon_number "4";
chr1	StringTie	exon	142633856	142633955	.	-	.	transcript_id "MSTRG.3232.2"; gene_id "MSTRG.3232"; exon_number "5";
chr1	StringTie	exon	142634074	142634241	.	-	.	transcript_id "MSTRG.3232.2"; gene_id "MSTRG.3232"; exon_number "6";
chr1	StringTie	exon	142634329	142634642	.	-	.	transcript_id "MSTRG.3232.2"; gene_id "MSTRG.3232"; exon_number "7";
chr1	StringTie	transcript	142635865	142642594	.	-	.	transcript_id "MSTRG.3233.2"; gene_id "MSTRG.3233"; gene_name "HanXRQr2_Chr01g0041631"; xloc "XLOC_005109"; cmp_ref "gnl|WGS:MNCJ|mrna.HanXRQr2_Chr01g0041631"; class_code "j"; tss_id "TSS5937";
chr1	StringTie	exon	142635865	142636044	.	-	.	transcript_id "MSTRG.3233.2"; gene_id "MSTRG.3233"; exon_number "1";
chr1	StringTie	exon	142636269	142636418	.	-	.	transcript_id "MSTRG.3233.2"; gene_id "MSTRG.3233"; exon_number "2";
chr1	StringTie	exon	142636811	142636853	.	-	.	transcript_id "MSTRG.3233.2"; gene_id "MSTRG.3233"; exon_number "3";
chr1	StringTie	exon	142637161	142637203	.	-	.	transcript_id "MSTRG.3233.2"; gene_id "MSTRG.3233"; exon_number "4";
chr1	StringTie	exon	142642523	142642594	.	-	.	transcript_id "MSTRG.3233.2"; gene_id "MSTRG.3233"; exon_number "5";
chr1	StringTie	transcript	143094094	143095330	.	-	.	transcript_id "MSTRG.3240.1"; gene_id "MSTRG.3240"; xloc "XLOC_005117"; class_code "u"; tss_id "TSS5953";
chr1	StringTie	exon	143094094	143095330	.	-	.	transcript_id "MSTRG.3240.1"; gene_id "MSTRG.3240"; exon_number "1";
chr1	StringTie	transcript	143438772	143441809	.	-	.	transcript_id "MSTRG.3271.12"; gene_id "MSTRG.3271"; gene_name "HanXRQr2_Chr01g0042211"; xloc "XLOC_005120"; cmp_ref "gnl|WGS:MNCJ|mrna.HanXRQr2_Chr01g0042211"; class_code "j"; tss_id "TSS5962";
chr1	StringTie	exon	143438772	143439230	.	-	.	transcript_id "MSTRG.3271.12"; gene_id "MSTRG.3271"; exon_number "1";
chr1	StringTie	exon	143440978	143441289	.	-	.	transcript_id "MSTRG.3271.12"; gene_id "MSTRG.3271"; exon_number "2";
chr1	StringTie	exon	143441675	143441809	.	-	.	transcript_id "MSTRG.3271.12"; gene_id "MSTRG.3271"; exon_number "3";
chr1	StringTie	transcript	144545268	144546249	.	-	.	transcript_id "MSTRG.3321.1"; gene_id "MSTRG.3321"; xloc "XLOC_005165"; class_code "u"; tss_id "TSS6015";
chr1	StringTie	exon	144545268	144545381	.	-	.	transcript_id "MSTRG.3321.1"; gene_id "MSTRG.3321"; exon_number "1";
chr1	StringTie	exon	144545954	144546249	.	-	.	transcript_id "MSTRG.3321.1"; gene_id "MSTRG.3321"; exon_number "2";
chr1	StringTie	transcript	144566405	144568649	.	-	.	transcript_id "MSTRG.3323.1"; gene_id "MSTRG.3323"; xloc "XLOC_005167"; class_code "u"; tss_id "TSS6017";
chr1	StringTie	exon	144566405	144566743	.	-	.	transcript_id "MSTRG.3323.1"; gene_id "MSTRG.3323"; exon_number "1";
chr1	StringTie	exon	144568456	144568649	.	-	.	transcript_id "MSTRG.3323.1"; gene_id "MSTRG.3323"; exon_number "2";
chr1	StringTie	transcript	146750343	146755682	.	-	.	transcript_id "MSTRG.3383.1"; gene_id "MSTRG.3383"; xloc "XLOC_005216"; class_code "u"; tss_id "TSS6072";
chr1	StringTie	exon	146750343	146750426	.	-	.	transcript_id "MSTRG.3383.1"; gene_id "MSTRG.3383"; exon_number "1";
chr1	StringTie	exon	146750514	146750645	.	-	.	transcript_id "MSTRG.3383.1"; gene_id "MSTRG.3383"; exon_number "2";
chr1	StringTie	exon	146755252	146755310	.	-	.	transcript_id "MSTRG.3383.1"; gene_id "MSTRG.3383"; exon_number "3";
chr1	StringTie	exon	146755385	146755682	.	-	.	transcript_id "MSTRG.3383.1"; gene_id "MSTRG.3383"; exon_number "4";
chr1	StringTie	transcript	146981271	146983934	.	-	.	transcript_id "MSTRG.3396.2"; gene_id "MSTRG.3396"; gene_name "HanXRQr2_Chr01g0044341"; xloc "XLOC_005224"; cmp_ref "gnl|WGS:MNCJ|mrna.HanXRQr2_Chr01g0044341"; class_code "j"; tss_id "TSS6081";
chr1	StringTie	exon	146981271	146981413	.	-	.	transcript_id "MSTRG.3396.2"; gene_id "MSTRG.3396"; exon_number "1";
chr1	StringTie	exon	146981440	146981538	.	-	.	transcript_id "MSTRG.3396.2"; gene_id "MSTRG.3396"; exon_number "2";
chr1	StringTie	exon	146981862	146981911	.	-	.	transcript_id "MSTRG.3396.2"; gene_id "MSTRG.3396"; exon_number "3";
chr1	StringTie	exon	146982551	146982665	.	-	.	transcript_id "MSTRG.3396.2"; gene_id "MSTRG.3396"; exon_number "4";
chr1	StringTie	exon	146982881	146983006	.	-	.	transcript_id "MSTRG.3396.2"; gene_id "MSTRG.3396"; exon_number "5";
chr1	StringTie	exon	146983180	146983264	.	-	.	transcript_id "MSTRG.3396.2"; gene_id "MSTRG.3396"; exon_number "6";
chr1	StringTie	exon	146983767	146983934	.	-	.	transcript_id "MSTRG.3396.2"; gene_id "MSTRG.3396"; exon_number "7";
chr1	StringTie	transcript	147111759	147111998	.	-	.	transcript_id "MSTRG.3398.1"; gene_id "MSTRG.3398"; xloc "XLOC_005225"; class_code "u"; tss_id "TSS6082";
chr1	StringTie	exon	147111759	147111998	.	-	.	transcript_id "MSTRG.3398.1"; gene_id "MSTRG.3398"; exon_number "1";
chr1	StringTie	transcript	147145396	147149426	.	-	.	transcript_id "MSTRG.3399.5"; gene_id "MSTRG.3399"; gene_name "HanXRQr2_Chr01g0044361"; xloc "XLOC_005226"; cmp_ref "gnl|WGS:MNCJ|mrna.HanXRQr2_Chr01g0044361"; class_code "j"; tss_id "TSS6084";
chr1	StringTie	exon	147145396	147145734	.	-	.	transcript_id "MSTRG.3399.5"; gene_id "MSTRG.3399"; exon_number "1";
chr1	StringTie	exon	147146607	147146746	.	-	.	transcript_id "MSTRG.3399.5"; gene_id "MSTRG.3399"; exon_number "2";
chr1	StringTie	exon	147147068	147147132	.	-	.	transcript_id "MSTRG.3399.5"; gene_id "MSTRG.3399"; exon_number "3";
chr1	StringTie	exon	147148384	147148446	.	-	.	transcript_id "MSTRG.3399.5"; gene_id "MSTRG.3399"; exon_number "4";
chr1	StringTie	exon	147148541	147148680	.	-	.	transcript_id "MSTRG.3399.5"; gene_id "MSTRG.3399"; exon_number "5";
chr1	StringTie	exon	147148789	147149426	.	-	.	transcript_id "MSTRG.3399.5"; gene_id "MSTRG.3399"; exon_number "6";
chr1	StringTie	transcript	147328914	147330967	.	-	.	transcript_id "MSTRG.3408.2"; gene_id "MSTRG.3408"; gene_name "HanXRQr2_Chr01g0044571"; xloc "XLOC_005235"; cmp_ref "gnl|WGS:MNCJ|mrna.HanXRQr2_Chr01g0044571"; class_code "j"; tss_id "TSS6094";
chr1	StringTie	exon	147328914	147330044	.	-	.	transcript_id "MSTRG.3408.2"; gene_id "MSTRG.3408"; exon_number "1";
chr1	StringTie	exon	147330125	147330203	.	-	.	transcript_id "MSTRG.3408.2"; gene_id "MSTRG.3408"; exon_number "2";
chr1	StringTie	exon	147330241	147330334	.	-	.	transcript_id "MSTRG.3408.2"; gene_id "MSTRG.3408"; exon_number "3";
chr1	StringTie	exon	147330597	147330768	.	-	.	transcript_id "MSTRG.3408.2"; gene_id "MSTRG.3408"; exon_number "4";
chr1	StringTie	exon	147330891	147330967	.	-	.	transcript_id "MSTRG.3408.2"; gene_id "MSTRG.3408"; exon_number "5";
chr1	StringTie	transcript	147658611	147660992	.	-	.	transcript_id "MSTRG.3410.3"; gene_id "MSTRG.3410"; xloc "XLOC_005242"; class_code "u"; tss_id "TSS6102";
chr1	StringTie	exon	147658611	147658715	.	-	.	transcript_id "MSTRG.3410.3"; gene_id "MSTRG.3410"; exon_number "1";
chr1	StringTie	exon	147659181	147659319	.	-	.	transcript_id "MSTRG.3410.3"; gene_id "MSTRG.3410"; exon_number "2";
chr1	StringTie	exon	147659710	147659806	.	-	.	transcript_id "MSTRG.3410.3"; gene_id "MSTRG.3410"; exon_number "3";
chr1	StringTie	exon	147660440	147660522	.	-	.	transcript_id "MSTRG.3410.3"; gene_id "MSTRG.3410"; exon_number "4";
chr1	StringTie	exon	147660684	147660764	.	-	.	transcript_id "MSTRG.3410.3"; gene_id "MSTRG.3410"; exon_number "5";
chr1	StringTie	exon	147660872	147660992	.	-	.	transcript_id "MSTRG.3410.3"; gene_id "MSTRG.3410"; exon_number "6";
chr1	StringTie	transcript	147784291	147785099	.	-	.	transcript_id "MSTRG.3415.2"; gene_id "MSTRG.3415"; gene_name "HanXRQr2_Chr01g0044751"; xloc "XLOC_005247"; cmp_ref "gnl|WGS:MNCJ|mrna.HanXRQr2_Chr01g0044751"; class_code "j"; tss_id "TSS6108";
chr1	StringTie	exon	147784291	147784479	.	-	.	transcript_id "MSTRG.3415.2"; gene_id "MSTRG.3415"; exon_number "1";
chr1	StringTie	exon	147784576	147785099	.	-	.	transcript_id "MSTRG.3415.2"; gene_id "MSTRG.3415"; exon_number "2";
chr1	StringTie	transcript	147785100	147786629	.	-	.	transcript_id "MSTRG.3415.3"; gene_id "MSTRG.3415"; gene_name "HanXRQr2_Chr01g0044751"; xloc "XLOC_005247"; cmp_ref "gnl|WGS:MNCJ|mrna.HanXRQr2_Chr01g0044751"; class_code "j"; tss_id "TSS6109";
chr1	StringTie	exon	147785100	147785311	.	-	.	transcript_id "MSTRG.3415.3"; gene_id "MSTRG.3415"; exon_number "1";
chr1	StringTie	exon	147786468	147786629	.	-	.	transcript_id "MSTRG.3415.3"; gene_id "MSTRG.3415"; exon_number "2";
chr1	StringTie	transcript	149070172	149071193	.	-	.	transcript_id "MSTRG.3464.1"; gene_id "MSTRG.3464"; xloc "XLOC_005297"; class_code "u"; tss_id "TSS6175";
chr1	StringTie	exon	149070172	149070330	.	-	.	transcript_id "MSTRG.3464.1"; gene_id "MSTRG.3464"; exon_number "1";
chr1	StringTie	exon	149070454	149070533	.	-	.	transcript_id "MSTRG.3464.1"; gene_id "MSTRG.3464"; exon_number "2";
chr1	StringTie	exon	149070614	149071193	.	-	.	transcript_id "MSTRG.3464.1"; gene_id "MSTRG.3464"; exon_number "3";
chr1	StringTie	transcript	438085	438520	.	.	.	transcript_id "MSTRG.366.1"; gene_id "MSTRG.366"; xloc "XLOC_005302"; class_code "u"; tss_id "TSS6182";
chr1	StringTie	exon	438085	438520	.	.	.	transcript_id "MSTRG.366.1"; gene_id "MSTRG.366"; exon_number "1";
chr1	StringTie	transcript	1052558	1052995	.	.	.	transcript_id "MSTRG.385.1"; gene_id "MSTRG.385"; xloc "XLOC_005303"; class_code "u"; tss_id "TSS6183";
chr1	StringTie	exon	1052558	1052995	.	.	.	transcript_id "MSTRG.385.1"; gene_id "MSTRG.385"; exon_number "1";
chr1	StringTie	transcript	1221131	1221495	.	.	.	transcript_id "MSTRG.396.1"; gene_id "MSTRG.396"; xloc "XLOC_005306"; class_code "u"; tss_id "TSS6186";
chr1	StringTie	exon	1221131	1221495	.	.	.	transcript_id "MSTRG.396.1"; gene_id "MSTRG.396"; exon_number "1";
chr1	StringTie	transcript	1263838	1264069	.	.	.	transcript_id "MSTRG.397.1"; gene_id "MSTRG.397"; xloc "XLOC_005307"; class_code "u"; tss_id "TSS6187";
chr1	StringTie	exon	1263838	1264069	.	.	.	transcript_id "MSTRG.397.1"; gene_id "MSTRG.397"; exon_number "1";
chr1	StringTie	transcript	2027246	2027729	.	.	.	transcript_id "MSTRG.445.1"; gene_id "MSTRG.445"; xloc "XLOC_005311"; class_code "u"; tss_id "TSS6191";
chr1	StringTie	exon	2027246	2027729	.	.	.	transcript_id "MSTRG.445.1"; gene_id "MSTRG.445"; exon_number "1";
chr1	StringTie	transcript	3197532	3198298	.	.	.	transcript_id "MSTRG.501.1"; gene_id "MSTRG.501"; xloc "XLOC_005312"; class_code "u"; tss_id "TSS6192";
chr1	StringTie	exon	3197532	3198298	.	.	.	transcript_id "MSTRG.501.1"; gene_id "MSTRG.501"; exon_number "1";
chr1	StringTie	transcript	3249986	3250203	.	.	.	transcript_id "MSTRG.504.1"; gene_id "MSTRG.504"; xloc "XLOC_005313"; class_code "u"; tss_id "TSS6193";
chr1	StringTie	exon	3249986	3250203	.	.	.	transcript_id "MSTRG.504.1"; gene_id "MSTRG.504"; exon_number "1";
chr1	StringTie	transcript	3472991	3473565	.	.	.	transcript_id "MSTRG.515.1"; gene_id "MSTRG.515"; xloc "XLOC_005315"; class_code "u"; tss_id "TSS6195";
chr1	StringTie	exon	3472991	3473565	.	.	.	transcript_id "MSTRG.515.1"; gene_id "MSTRG.515"; exon_number "1";
chr1	StringTie	transcript	4250133	4250677	.	.	.	transcript_id "MSTRG.533.1"; gene_id "MSTRG.533"; xloc "XLOC_005318"; class_code "u"; tss_id "TSS6198";
chr1	StringTie	exon	4250133	4250677	.	.	.	transcript_id "MSTRG.533.1"; gene_id "MSTRG.533"; exon_number "1";
chr1	StringTie	transcript	4296098	4296383	.	.	.	transcript_id "MSTRG.535.1"; gene_id "MSTRG.535"; xloc "XLOC_005319"; class_code "u"; tss_id "TSS6199";
chr1	StringTie	exon	4296098	4296383	.	.	.	transcript_id "MSTRG.535.1"; gene_id "MSTRG.535"; exon_number "1";
chr1	StringTie	transcript	5077355	5077646	.	.	.	transcript_id "MSTRG.556.1"; gene_id "MSTRG.556"; xloc "XLOC_005322"; class_code "u"; tss_id "TSS6202";
chr1	StringTie	exon	5077355	5077646	.	.	.	transcript_id "MSTRG.556.1"; gene_id "MSTRG.556"; exon_number "1";
chr1	StringTie	transcript	5803759	5803982	.	.	.	transcript_id "MSTRG.571.1"; gene_id "MSTRG.571"; xloc "XLOC_005323"; class_code "u"; tss_id "TSS6203";
chr1	StringTie	exon	5803759	5803982	.	.	.	transcript_id "MSTRG.571.1"; gene_id "MSTRG.571"; exon_number "1";
chr1	StringTie	transcript	8291063	8291539	.	.	.	transcript_id "MSTRG.638.1"; gene_id "MSTRG.638"; xloc "XLOC_005326"; class_code "u"; tss_id "TSS6206";
chr1	StringTie	exon	8291063	8291539	.	.	.	transcript_id "MSTRG.638.1"; gene_id "MSTRG.638"; exon_number "1";
chr1	StringTie	transcript	8374062	8374426	.	.	.	transcript_id "MSTRG.639.1"; gene_id "MSTRG.639"; xloc "XLOC_005327"; class_code "u"; tss_id "TSS6207";
chr1	StringTie	exon	8374062	8374426	.	.	.	transcript_id "MSTRG.639.1"; gene_id "MSTRG.639"; exon_number "1";
chr1	StringTie	transcript	9204130	9204357	.	.	.	transcript_id "MSTRG.659.1"; gene_id "MSTRG.659"; xloc "XLOC_005328"; class_code "u"; tss_id "TSS6208";
chr1	StringTie	exon	9204130	9204357	.	.	.	transcript_id "MSTRG.659.1"; gene_id "MSTRG.659"; exon_number "1";
chr1	StringTie	transcript	9356993	9357504	.	.	.	transcript_id "MSTRG.662.1"; gene_id "MSTRG.662"; xloc "XLOC_005329"; class_code "u"; tss_id "TSS6209";
chr1	StringTie	exon	9356993	9357504	.	.	.	transcript_id "MSTRG.662.1"; gene_id "MSTRG.662"; exon_number "1";
chr1	StringTie	transcript	9966113	9966360	.	.	.	transcript_id "MSTRG.672.1"; gene_id "MSTRG.672"; gene_name "HanXRQr2_Chr01g0003921"; xloc "XLOC_005330"; cmp_ref "gnl|WGS:MNCJ|mrna.HanXRQr2_Chr01g0003921"; class_code "i"; tss_id "TSS6210";
chr1	StringTie	exon	9966113	9966360	.	.	.	transcript_id "MSTRG.672.1"; gene_id "MSTRG.672"; exon_number "1";
chr1	StringTie	transcript	10470150	10470423	.	.	.	transcript_id "MSTRG.689.1"; gene_id "MSTRG.689"; gene_name "HanXRQr2_Chr01g0004121"; xloc "XLOC_005333"; cmp_ref "HanXRQr2_Chr01g0004121"; class_code "i"; tss_id "TSS6213";
chr1	StringTie	exon	10470150	10470423	.	.	.	transcript_id "MSTRG.689.1"; gene_id "MSTRG.689"; exon_number "1";
chr1	StringTie	transcript	10954950	10955459	.	.	.	transcript_id "MSTRG.697.1"; gene_id "MSTRG.697"; xloc "XLOC_005334"; class_code "u"; tss_id "TSS6214";
chr1	StringTie	exon	10954950	10955459	.	.	.	transcript_id "MSTRG.697.1"; gene_id "MSTRG.697"; exon_number "1";
chr1	StringTie	transcript	10984370	10984876	.	.	.	transcript_id "MSTRG.698.1"; gene_id "MSTRG.698"; xloc "XLOC_005335"; class_code "u"; tss_id "TSS6215";
chr1	StringTie	exon	10984370	10984876	.	.	.	transcript_id "MSTRG.698.1"; gene_id "MSTRG.698"; exon_number "1";
chr1	StringTie	transcript	11249518	11250407	.	.	.	transcript_id "MSTRG.704.1"; gene_id "MSTRG.704"; xloc "XLOC_005336"; class_code "u"; tss_id "TSS6216";
chr1	StringTie	exon	11249518	11250407	.	.	.	transcript_id "MSTRG.704.1"; gene_id "MSTRG.704"; exon_number "1";
chr1	StringTie	transcript	11410502	11410757	.	.	.	transcript_id "MSTRG.708.1"; gene_id "MSTRG.708"; gene_name "HanXRQr2_Chr01g0004511"; xloc "XLOC_005337"; cmp_ref "gnl|WGS:MNCJ|mrna.HanXRQr2_Chr01g0004511"; class_code "i"; tss_id "TSS6217";
chr1	StringTie	exon	11410502	11410757	.	.	.	transcript_id "MSTRG.708.1"; gene_id "MSTRG.708"; exon_number "1";
chr1	StringTie	transcript	12501155	12501444	.	.	.	transcript_id "MSTRG.734.1"; gene_id "MSTRG.734"; xloc "XLOC_005338"; class_code "u"; tss_id "TSS6218";
chr1	StringTie	exon	12501155	12501444	.	.	.	transcript_id "MSTRG.734.1"; gene_id "MSTRG.734"; exon_number "1";
chr1	StringTie	transcript	13481836	13482284	.	.	.	transcript_id "MSTRG.748.1"; gene_id "MSTRG.748"; xloc "XLOC_005340"; class_code "u"; tss_id "TSS6220";
chr1	StringTie	exon	13481836	13482284	.	.	.	transcript_id "MSTRG.748.1"; gene_id "MSTRG.748"; exon_number "1";
chr1	StringTie	transcript	16633985	16634319	.	.	.	transcript_id "MSTRG.766.1"; gene_id "MSTRG.766"; xloc "XLOC_005341"; class_code "u"; tss_id "TSS6221";
chr1	StringTie	exon	16633985	16634319	.	.	.	transcript_id "MSTRG.766.1"; gene_id "MSTRG.766"; exon_number "1";
chr1	StringTie	transcript	17104472	17104942	.	.	.	transcript_id "MSTRG.769.1"; gene_id "MSTRG.769"; xloc "XLOC_005342"; class_code "u"; tss_id "TSS6222";
chr1	StringTie	exon	17104472	17104942	.	.	.	transcript_id "MSTRG.769.1"; gene_id "MSTRG.769"; exon_number "1";
chr1	StringTie	transcript	21649908	21650411	.	.	.	transcript_id "MSTRG.808.1"; gene_id "MSTRG.808"; xloc "XLOC_005344"; class_code "u"; tss_id "TSS6224";
chr1	StringTie	exon	21649908	21650411	.	.	.	transcript_id "MSTRG.808.1"; gene_id "MSTRG.808"; exon_number "1";
chr1	StringTie	transcript	22424583	22425628	.	.	.	transcript_id "MSTRG.813.1"; gene_id "MSTRG.813"; xloc "XLOC_005345"; class_code "u"; tss_id "TSS6225";
chr1	StringTie	exon	22424583	22425628	.	.	.	transcript_id "MSTRG.813.1"; gene_id "MSTRG.813"; exon_number "1";
chr1	StringTie	transcript	24889040	24889262	.	.	.	transcript_id "MSTRG.819.1"; gene_id "MSTRG.819"; xloc "XLOC_005347"; class_code "u"; tss_id "TSS6227";
chr1	StringTie	exon	24889040	24889262	.	.	.	transcript_id "MSTRG.819.1"; gene_id "MSTRG.819"; exon_number "1";
chr1	StringTie	transcript	26099680	26099992	.	.	.	transcript_id "MSTRG.823.1"; gene_id "MSTRG.823"; xloc "XLOC_005348"; class_code "u"; tss_id "TSS6228";
chr1	StringTie	exon	26099680	26099992	.	.	.	transcript_id "MSTRG.823.1"; gene_id "MSTRG.823"; exon_number "1";
chr1	StringTie	transcript	27301352	27301661	.	.	.	transcript_id "MSTRG.832.1"; gene_id "MSTRG.832"; xloc "XLOC_005349"; class_code "u"; tss_id "TSS6229";
chr1	StringTie	exon	27301352	27301661	.	.	.	transcript_id "MSTRG.832.1"; gene_id "MSTRG.832"; exon_number "1";
chr1	StringTie	transcript	27322117	27322342	.	.	.	transcript_id "MSTRG.833.1"; gene_id "MSTRG.833"; xloc "XLOC_005350"; class_code "u"; tss_id "TSS6230";
chr1	StringTie	exon	27322117	27322342	.	.	.	transcript_id "MSTRG.833.1"; gene_id "MSTRG.833"; exon_number "1";
chr1	StringTie	transcript	27609275	27611417	.	.	.	transcript_id "MSTRG.835.1"; gene_id "MSTRG.835"; xloc "XLOC_005351"; class_code "u"; tss_id "TSS6231";
chr1	StringTie	exon	27609275	27611417	.	.	.	transcript_id "MSTRG.835.1"; gene_id "MSTRG.835"; exon_number "1";
chr1	StringTie	transcript	27699400	27699891	.	.	.	transcript_id "MSTRG.837.1"; gene_id "MSTRG.837"; xloc "XLOC_005352"; class_code "u"; tss_id "TSS6232";
chr1	StringTie	exon	27699400	27699891	.	.	.	transcript_id "MSTRG.837.1"; gene_id "MSTRG.837"; exon_number "1";
chr1	StringTie	transcript	27710315	27710561	.	.	.	transcript_id "MSTRG.838.1"; gene_id "MSTRG.838"; xloc "XLOC_005353"; class_code "u"; tss_id "TSS6233";
chr1	StringTie	exon	27710315	27710561	.	.	.	transcript_id "MSTRG.838.1"; gene_id "MSTRG.838"; exon_number "1";
chr1	StringTie	transcript	27902618	27903742	.	.	.	transcript_id "MSTRG.839.1"; gene_id "MSTRG.839"; xloc "XLOC_005354"; class_code "u"; tss_id "TSS6234";
chr1	StringTie	exon	27902618	27903742	.	.	.	transcript_id "MSTRG.839.1"; gene_id "MSTRG.839"; exon_number "1";
chr1	StringTie	transcript	28574449	28574910	.	.	.	transcript_id "MSTRG.847.1"; gene_id "MSTRG.847"; xloc "XLOC_005355"; class_code "u"; tss_id "TSS6235";
chr1	StringTie	exon	28574449	28574910	.	.	.	transcript_id "MSTRG.847.1"; gene_id "MSTRG.847"; exon_number "1";
chr1	StringTie	transcript	31069262	31069587	.	.	.	transcript_id "MSTRG.873.1"; gene_id "MSTRG.873"; xloc "XLOC_005356"; class_code "u"; tss_id "TSS6236";
chr1	StringTie	exon	31069262	31069587	.	.	.	transcript_id "MSTRG.873.1"; gene_id "MSTRG.873"; exon_number "1";
chr1	StringTie	transcript	32267020	32267288	.	.	.	transcript_id "MSTRG.901.1"; gene_id "MSTRG.901"; xloc "XLOC_005358"; class_code "u"; tss_id "TSS6238";
chr1	StringTie	exon	32267020	32267288	.	.	.	transcript_id "MSTRG.901.1"; gene_id "MSTRG.901"; exon_number "1";
chr1	StringTie	transcript	32817135	32817365	.	.	.	transcript_id "MSTRG.907.1"; gene_id "MSTRG.907"; gene_name "HanXRQr2_Chr01g0007241"; xloc "XLOC_005359"; cmp_ref "gnl|WGS:MNCJ|mrna.HanXRQr2_Chr01g0007241"; class_code "i"; tss_id "TSS6239";
chr1	StringTie	exon	32817135	32817365	.	.	.	transcript_id "MSTRG.907.1"; gene_id "MSTRG.907"; exon_number "1";
chr1	StringTie	transcript	33552408	33554218	.	.	.	transcript_id "MSTRG.916.1"; gene_id "MSTRG.916"; xloc "XLOC_005361"; class_code "u"; tss_id "TSS6241";
chr1	StringTie	exon	33552408	33554218	.	.	.	transcript_id "MSTRG.916.1"; gene_id "MSTRG.916"; exon_number "1";
chr1	StringTie	transcript	33554883	33555211	.	.	.	transcript_id "MSTRG.917.1"; gene_id "MSTRG.917"; xloc "XLOC_005362"; class_code "u"; tss_id "TSS6242";
chr1	StringTie	exon	33554883	33555211	.	.	.	transcript_id "MSTRG.917.1"; gene_id "MSTRG.917"; exon_number "1";
chr1	StringTie	transcript	33680199	33680438	.	.	.	transcript_id "MSTRG.924.1"; gene_id "MSTRG.924"; xloc "XLOC_005363"; class_code "u"; tss_id "TSS6243";
chr1	StringTie	exon	33680199	33680438	.	.	.	transcript_id "MSTRG.924.1"; gene_id "MSTRG.924"; exon_number "1";
chr1	StringTie	transcript	34879293	34880328	.	.	.	transcript_id "MSTRG.949.1"; gene_id "MSTRG.949"; xloc "XLOC_005367"; class_code "u"; tss_id "TSS6247";
chr1	StringTie	exon	34879293	34880328	.	.	.	transcript_id "MSTRG.949.1"; gene_id "MSTRG.949"; exon_number "1";
chr1	StringTie	transcript	35111163	35111603	.	.	.	transcript_id "MSTRG.954.1"; gene_id "MSTRG.954"; xloc "XLOC_005368"; class_code "u"; tss_id "TSS6248";
chr1	StringTie	exon	35111163	35111603	.	.	.	transcript_id "MSTRG.954.1"; gene_id "MSTRG.954"; exon_number "1";
chr1	StringTie	transcript	36442606	36444083	.	.	.	transcript_id "MSTRG.969.1"; gene_id "MSTRG.969"; xloc "XLOC_005369"; class_code "u"; tss_id "TSS6249";
chr1	StringTie	exon	36442606	36444083	.	.	.	transcript_id "MSTRG.969.1"; gene_id "MSTRG.969"; exon_number "1";
chr1	StringTie	transcript	36972983	36973238	.	.	.	transcript_id "MSTRG.987.1"; gene_id "MSTRG.987"; xloc "XLOC_005370"; class_code "u"; tss_id "TSS6250";
chr1	StringTie	exon	36972983	36973238	.	.	.	transcript_id "MSTRG.987.1"; gene_id "MSTRG.987"; exon_number "1";
chr1	StringTie	transcript	37177337	37177764	.	.	.	transcript_id "MSTRG.991.1"; gene_id "MSTRG.991"; xloc "XLOC_005371"; class_code "u"; tss_id "TSS6251";
chr1	StringTie	exon	37177337	37177764	.	.	.	transcript_id "MSTRG.991.1"; gene_id "MSTRG.991"; exon_number "1";
chr1	StringTie	transcript	41584377	41586805	.	.	.	transcript_id "MSTRG.1013.1"; gene_id "MSTRG.1013"; xloc "XLOC_005372"; class_code "u"; tss_id "TSS6252";
chr1	StringTie	exon	41584377	41586805	.	.	.	transcript_id "MSTRG.1013.1"; gene_id "MSTRG.1013"; exon_number "1";
chr1	StringTie	transcript	41869692	41870150	.	.	.	transcript_id "MSTRG.1015.1"; gene_id "MSTRG.1015"; xloc "XLOC_005373"; class_code "u"; tss_id "TSS6253";
chr1	StringTie	exon	41869692	41870150	.	.	.	transcript_id "MSTRG.1015.1"; gene_id "MSTRG.1015"; exon_number "1";
chr1	StringTie	transcript	42365322	42365523	.	.	.	transcript_id "MSTRG.1027.1"; gene_id "MSTRG.1027"; xloc "XLOC_005375"; class_code "u"; tss_id "TSS6255";
chr1	StringTie	exon	42365322	42365523	.	.	.	transcript_id "MSTRG.1027.1"; gene_id "MSTRG.1027"; exon_number "1";
chr1	StringTie	transcript	42429541	42429787	.	.	.	transcript_id "MSTRG.1028.1"; gene_id "MSTRG.1028"; xloc "XLOC_005376"; class_code "u"; tss_id "TSS6256";
chr1	StringTie	exon	42429541	42429787	.	.	.	transcript_id "MSTRG.1028.1"; gene_id "MSTRG.1028"; exon_number "1";
chr1	StringTie	transcript	42505093	42505304	.	.	.	transcript_id "MSTRG.1029.1"; gene_id "MSTRG.1029"; xloc "XLOC_005377"; class_code "u"; tss_id "TSS6257";
chr1	StringTie	exon	42505093	42505304	.	.	.	transcript_id "MSTRG.1029.1"; gene_id "MSTRG.1029"; exon_number "1";
chr1	StringTie	transcript	42792312	42792533	.	.	.	transcript_id "MSTRG.1032.1"; gene_id "MSTRG.1032"; xloc "XLOC_005378"; class_code "u"; tss_id "TSS6258";
chr1	StringTie	exon	42792312	42792533	.	.	.	transcript_id "MSTRG.1032.1"; gene_id "MSTRG.1032"; exon_number "1";
chr1	StringTie	transcript	43162850	43163334	.	.	.	transcript_id "MSTRG.1035.1"; gene_id "MSTRG.1035"; xloc "XLOC_005379"; class_code "u"; tss_id "TSS6259";
chr1	StringTie	exon	43162850	43163334	.	.	.	transcript_id "MSTRG.1035.1"; gene_id "MSTRG.1035"; exon_number "1";
chr1	StringTie	transcript	43433682	43434021	.	.	.	transcript_id "MSTRG.1042.1"; gene_id "MSTRG.1042"; xloc "XLOC_005380"; class_code "u"; tss_id "TSS6260";
chr1	StringTie	exon	43433682	43434021	.	.	.	transcript_id "MSTRG.1042.1"; gene_id "MSTRG.1042"; exon_number "1";
chr1	StringTie	transcript	44038254	44038467	.	.	.	transcript_id "MSTRG.1046.1"; gene_id "MSTRG.1046"; xloc "XLOC_005381"; class_code "u"; tss_id "TSS6261";
chr1	StringTie	exon	44038254	44038467	.	.	.	transcript_id "MSTRG.1046.1"; gene_id "MSTRG.1046"; exon_number "1";
chr1	StringTie	transcript	44727224	44727741	.	.	.	transcript_id "MSTRG.1047.1"; gene_id "MSTRG.1047"; xloc "XLOC_005382"; class_code "u"; tss_id "TSS6262";
chr1	StringTie	exon	44727224	44727741	.	.	.	transcript_id "MSTRG.1047.1"; gene_id "MSTRG.1047"; exon_number "1";
chr1	StringTie	transcript	46571656	46572404	.	.	.	transcript_id "MSTRG.1059.1"; gene_id "MSTRG.1059"; xloc "XLOC_005384"; class_code "u"; tss_id "TSS6264";
chr1	StringTie	exon	46571656	46572404	.	.	.	transcript_id "MSTRG.1059.1"; gene_id "MSTRG.1059"; exon_number "1";
chr1	StringTie	transcript	46951861	46952869	.	.	.	transcript_id "MSTRG.1068.1"; gene_id "MSTRG.1068"; xloc "XLOC_005387"; class_code "u"; tss_id "TSS6267";
chr1	StringTie	exon	46951861	46952869	.	.	.	transcript_id "MSTRG.1068.1"; gene_id "MSTRG.1068"; exon_number "1";
chr1	StringTie	transcript	47144178	47144918	.	.	.	transcript_id "MSTRG.1070.1"; gene_id "MSTRG.1070"; xloc "XLOC_005388"; class_code "u"; tss_id "TSS6268";
chr1	StringTie	exon	47144178	47144918	.	.	.	transcript_id "MSTRG.1070.1"; gene_id "MSTRG.1070"; exon_number "1";
chr1	StringTie	transcript	47475974	47476402	.	.	.	transcript_id "MSTRG.1076.1"; gene_id "MSTRG.1076"; xloc "XLOC_005389"; class_code "u"; tss_id "TSS6269";
chr1	StringTie	exon	47475974	47476402	.	.	.	transcript_id "MSTRG.1076.1"; gene_id "MSTRG.1076"; exon_number "1";
chr1	StringTie	transcript	48573071	48573337	.	.	.	transcript_id "MSTRG.1080.1"; gene_id "MSTRG.1080"; xloc "XLOC_005390"; class_code "u"; tss_id "TSS6270";
chr1	StringTie	exon	48573071	48573337	.	.	.	transcript_id "MSTRG.1080.1"; gene_id "MSTRG.1080"; exon_number "1";
chr1	StringTie	transcript	49292011	49292215	.	.	.	transcript_id "MSTRG.1099.1"; gene_id "MSTRG.1099"; xloc "XLOC_005395"; class_code "u"; tss_id "TSS6275";
chr1	StringTie	exon	49292011	49292215	.	.	.	transcript_id "MSTRG.1099.1"; gene_id "MSTRG.1099"; exon_number "1";
chr1	StringTie	transcript	49301702	49302861	.	.	.	transcript_id "MSTRG.1100.1"; gene_id "MSTRG.1100"; xloc "XLOC_005396"; class_code "u"; tss_id "TSS6276";
chr1	StringTie	exon	49301702	49302861	.	.	.	transcript_id "MSTRG.1100.1"; gene_id "MSTRG.1100"; exon_number "1";
chr1	StringTie	transcript	49916362	49917281	.	.	.	transcript_id "MSTRG.1116.1"; gene_id "MSTRG.1116"; xloc "XLOC_005397"; class_code "u"; tss_id "TSS6277";
chr1	StringTie	exon	49916362	49917281	.	.	.	transcript_id "MSTRG.1116.1"; gene_id "MSTRG.1116"; exon_number "1";
chr1	StringTie	transcript	50001965	50003464	.	.	.	transcript_id "MSTRG.1120.1"; gene_id "MSTRG.1120"; xloc "XLOC_005399"; class_code "u"; tss_id "TSS6279";
chr1	StringTie	exon	50001965	50003464	.	.	.	transcript_id "MSTRG.1120.1"; gene_id "MSTRG.1120"; exon_number "1";
chr1	StringTie	transcript	50515855	50517747	.	.	.	transcript_id "MSTRG.1134.1"; gene_id "MSTRG.1134"; xloc "XLOC_005400"; class_code "u"; tss_id "TSS6280";
chr1	StringTie	exon	50515855	50517747	.	.	.	transcript_id "MSTRG.1134.1"; gene_id "MSTRG.1134"; exon_number "1";
chr1	StringTie	transcript	50554082	50554400	.	.	.	transcript_id "MSTRG.1135.1"; gene_id "MSTRG.1135"; xloc "XLOC_005401"; class_code "u"; tss_id "TSS6281";
chr1	StringTie	exon	50554082	50554400	.	.	.	transcript_id "MSTRG.1135.1"; gene_id "MSTRG.1135"; exon_number "1";
chr1	StringTie	transcript	50725247	50725484	.	.	.	transcript_id "MSTRG.1137.1"; gene_id "MSTRG.1137"; xloc "XLOC_005402"; class_code "u"; tss_id "TSS6282";
chr1	StringTie	exon	50725247	50725484	.	.	.	transcript_id "MSTRG.1137.1"; gene_id "MSTRG.1137"; exon_number "1";
chr1	StringTie	transcript	51186718	51187696	.	.	.	transcript_id "MSTRG.1150.1"; gene_id "MSTRG.1150"; xloc "XLOC_005403"; class_code "u"; tss_id "TSS6283";
chr1	StringTie	exon	51186718	51187696	.	.	.	transcript_id "MSTRG.1150.1"; gene_id "MSTRG.1150"; exon_number "1";
chr1	StringTie	transcript	51797470	51798143	.	.	.	transcript_id "MSTRG.1161.1"; gene_id "MSTRG.1161"; xloc "XLOC_005404"; class_code "u"; tss_id "TSS6284";
chr1	StringTie	exon	51797470	51798143	.	.	.	transcript_id "MSTRG.1161.1"; gene_id "MSTRG.1161"; exon_number "1";
chr1	StringTie	transcript	53702778	53703129	.	.	.	transcript_id "MSTRG.1183.1"; gene_id "MSTRG.1183"; xloc "XLOC_005406"; class_code "u"; tss_id "TSS6286";
chr1	StringTie	exon	53702778	53703129	.	.	.	transcript_id "MSTRG.1183.1"; gene_id "MSTRG.1183"; exon_number "1";
chr1	StringTie	transcript	53725886	53726127	.	.	.	transcript_id "MSTRG.1184.1"; gene_id "MSTRG.1184"; xloc "XLOC_005407"; class_code "u"; tss_id "TSS6287";
chr1	StringTie	exon	53725886	53726127	.	.	.	transcript_id "MSTRG.1184.1"; gene_id "MSTRG.1184"; exon_number "1";
chr1	StringTie	transcript	54569094	54569409	.	.	.	transcript_id "MSTRG.1200.1"; gene_id "MSTRG.1200"; xloc "XLOC_005410"; class_code "u"; tss_id "TSS6290";
chr1	StringTie	exon	54569094	54569409	.	.	.	transcript_id "MSTRG.1200.1"; gene_id "MSTRG.1200"; exon_number "1";
chr1	StringTie	transcript	54696363	54697324	.	.	.	transcript_id "MSTRG.1201.1"; gene_id "MSTRG.1201"; xloc "XLOC_005411"; class_code "u"; tss_id "TSS6291";
chr1	StringTie	exon	54696363	54697324	.	.	.	transcript_id "MSTRG.1201.1"; gene_id "MSTRG.1201"; exon_number "1";
chr1	StringTie	transcript	54915592	54915991	.	.	.	transcript_id "MSTRG.1203.1"; gene_id "MSTRG.1203"; xloc "XLOC_005412"; class_code "u"; tss_id "TSS6292";
chr1	StringTie	exon	54915592	54915991	.	.	.	transcript_id "MSTRG.1203.1"; gene_id "MSTRG.1203"; exon_number "1";
chr1	StringTie	transcript	55964907	55965472	.	.	.	transcript_id "MSTRG.1221.1"; gene_id "MSTRG.1221"; xloc "XLOC_005413"; class_code "u"; tss_id "TSS6293";
chr1	StringTie	exon	55964907	55965472	.	.	.	transcript_id "MSTRG.1221.1"; gene_id "MSTRG.1221"; exon_number "1";
chr1	StringTie	transcript	56920948	56921199	.	.	.	transcript_id "MSTRG.1241.1"; gene_id "MSTRG.1241"; xloc "XLOC_005415"; class_code "u"; tss_id "TSS6295";
chr1	StringTie	exon	56920948	56921199	.	.	.	transcript_id "MSTRG.1241.1"; gene_id "MSTRG.1241"; exon_number "1";
chr1	StringTie	transcript	57445272	57445498	.	.	.	transcript_id "MSTRG.1244.1"; gene_id "MSTRG.1244"; xloc "XLOC_005417"; class_code "u"; tss_id "TSS6297";
chr1	StringTie	exon	57445272	57445498	.	.	.	transcript_id "MSTRG.1244.1"; gene_id "MSTRG.1244"; exon_number "1";
chr1	StringTie	transcript	57755753	57756059	.	.	.	transcript_id "MSTRG.1247.1"; gene_id "MSTRG.1247"; xloc "XLOC_005418"; class_code "u"; tss_id "TSS6298";
chr1	StringTie	exon	57755753	57756059	.	.	.	transcript_id "MSTRG.1247.1"; gene_id "MSTRG.1247"; exon_number "1";
chr1	StringTie	transcript	57781392	57781644	.	.	.	transcript_id "MSTRG.1250.1"; gene_id "MSTRG.1250"; xloc "XLOC_005419"; class_code "u"; tss_id "TSS6299";
chr1	StringTie	exon	57781392	57781644	.	.	.	transcript_id "MSTRG.1250.1"; gene_id "MSTRG.1250"; exon_number "1";
chr1	StringTie	transcript	58021378	58021613	.	.	.	transcript_id "MSTRG.1258.1"; gene_id "MSTRG.1258"; xloc "XLOC_005420"; class_code "u"; tss_id "TSS6300";
chr1	StringTie	exon	58021378	58021613	.	.	.	transcript_id "MSTRG.1258.1"; gene_id "MSTRG.1258"; exon_number "1";
chr1	StringTie	transcript	58472786	58473105	.	.	.	transcript_id "MSTRG.1265.1"; gene_id "MSTRG.1265"; xloc "XLOC_005421"; class_code "u"; tss_id "TSS6301";
chr1	StringTie	exon	58472786	58473105	.	.	.	transcript_id "MSTRG.1265.1"; gene_id "MSTRG.1265"; exon_number "1";
chr1	StringTie	transcript	58713206	58713610	.	.	.	transcript_id "MSTRG.1266.1"; gene_id "MSTRG.1266"; xloc "XLOC_005422"; class_code "u"; tss_id "TSS6302";
chr1	StringTie	exon	58713206	58713610	.	.	.	transcript_id "MSTRG.1266.1"; gene_id "MSTRG.1266"; exon_number "1";
chr1	StringTie	transcript	58713910	58714719	.	.	.	transcript_id "MSTRG.1268.1"; gene_id "MSTRG.1268"; xloc "XLOC_005423"; class_code "u"; tss_id "TSS6303";
chr1	StringTie	exon	58713910	58714719	.	.	.	transcript_id "MSTRG.1268.1"; gene_id "MSTRG.1268"; exon_number "1";
chr1	StringTie	transcript	59007656	59008208	.	.	.	transcript_id "MSTRG.1274.1"; gene_id "MSTRG.1274"; xloc "XLOC_005424"; class_code "u"; tss_id "TSS6304";
chr1	StringTie	exon	59007656	59008208	.	.	.	transcript_id "MSTRG.1274.1"; gene_id "MSTRG.1274"; exon_number "1";
chr1	StringTie	transcript	59072044	59072268	.	.	.	transcript_id "MSTRG.1281.1"; gene_id "MSTRG.1281"; xloc "XLOC_005425"; class_code "u"; tss_id "TSS6305";
chr1	StringTie	exon	59072044	59072268	.	.	.	transcript_id "MSTRG.1281.1"; gene_id "MSTRG.1281"; exon_number "1";
chr1	StringTie	transcript	59099779	59100099	.	.	.	transcript_id "MSTRG.1282.1"; gene_id "MSTRG.1282"; xloc "XLOC_005426"; class_code "u"; tss_id "TSS6306";
chr1	StringTie	exon	59099779	59100099	.	.	.	transcript_id "MSTRG.1282.1"; gene_id "MSTRG.1282"; exon_number "1";
chr1	StringTie	transcript	59270931	59271212	.	.	.	transcript_id "MSTRG.1283.1"; gene_id "MSTRG.1283"; xloc "XLOC_005427"; class_code "u"; tss_id "TSS6307";
chr1	StringTie	exon	59270931	59271212	.	.	.	transcript_id "MSTRG.1283.1"; gene_id "MSTRG.1283"; exon_number "1";
chr1	StringTie	transcript	59828637	59828946	.	.	.	transcript_id "MSTRG.1296.1"; gene_id "MSTRG.1296"; xloc "XLOC_005428"; class_code "u"; tss_id "TSS6308";
chr1	StringTie	exon	59828637	59828946	.	.	.	transcript_id "MSTRG.1296.1"; gene_id "MSTRG.1296"; exon_number "1";
chr1	StringTie	transcript	61008041	61008425	.	.	.	transcript_id "MSTRG.1316.1"; gene_id "MSTRG.1316"; xloc "XLOC_005429"; class_code "u"; tss_id "TSS6309";
chr1	StringTie	exon	61008041	61008425	.	.	.	transcript_id "MSTRG.1316.1"; gene_id "MSTRG.1316"; exon_number "1";
chr1	StringTie	transcript	61469641	61470645	.	.	.	transcript_id "MSTRG.1325.1"; gene_id "MSTRG.1325"; xloc "XLOC_005430"; class_code "u"; tss_id "TSS6310";
chr1	StringTie	exon	61469641	61470645	.	.	.	transcript_id "MSTRG.1325.1"; gene_id "MSTRG.1325"; exon_number "1";
chr1	StringTie	transcript	61811879	61812298	.	.	.	transcript_id "MSTRG.1332.1"; gene_id "MSTRG.1332"; xloc "XLOC_005432"; class_code "u"; tss_id "TSS6312";
chr1	StringTie	exon	61811879	61812298	.	.	.	transcript_id "MSTRG.1332.1"; gene_id "MSTRG.1332"; exon_number "1";
chr1	StringTie	transcript	61979401	61979618	.	.	.	transcript_id "MSTRG.1345.1"; gene_id "MSTRG.1345"; xloc "XLOC_005434"; class_code "u"; tss_id "TSS6314";
chr1	StringTie	exon	61979401	61979618	.	.	.	transcript_id "MSTRG.1345.1"; gene_id "MSTRG.1345"; exon_number "1";
chr1	StringTie	transcript	62039561	62039768	.	.	.	transcript_id "MSTRG.1351.1"; gene_id "MSTRG.1351"; xloc "XLOC_005435"; class_code "u"; tss_id "TSS6315";
chr1	StringTie	exon	62039561	62039768	.	.	.	transcript_id "MSTRG.1351.1"; gene_id "MSTRG.1351"; exon_number "1";
chr1	StringTie	transcript	62950862	62951075	.	.	.	transcript_id "MSTRG.1363.1"; gene_id "MSTRG.1363"; xloc "XLOC_005436"; class_code "u"; tss_id "TSS6316";
chr1	StringTie	exon	62950862	62951075	.	.	.	transcript_id "MSTRG.1363.1"; gene_id "MSTRG.1363"; exon_number "1";
chr1	StringTie	transcript	63414032	63414236	.	.	.	transcript_id "MSTRG.1374.1"; gene_id "MSTRG.1374"; xloc "XLOC_005437"; class_code "u"; tss_id "TSS6317";
chr1	StringTie	exon	63414032	63414236	.	.	.	transcript_id "MSTRG.1374.1"; gene_id "MSTRG.1374"; exon_number "1";
chr1	StringTie	transcript	63416068	63416388	.	.	.	transcript_id "MSTRG.1375.1"; gene_id "MSTRG.1375"; xloc "XLOC_005438"; class_code "u"; tss_id "TSS6318";
chr1	StringTie	exon	63416068	63416388	.	.	.	transcript_id "MSTRG.1375.1"; gene_id "MSTRG.1375"; exon_number "1";
chr1	StringTie	transcript	64533405	64534003	.	.	.	transcript_id "MSTRG.1387.1"; gene_id "MSTRG.1387"; xloc "XLOC_005439"; class_code "u"; tss_id "TSS6319";
chr1	StringTie	exon	64533405	64534003	.	.	.	transcript_id "MSTRG.1387.1"; gene_id "MSTRG.1387"; exon_number "1";
chr1	StringTie	transcript	64797212	64797513	.	.	.	transcript_id "MSTRG.1392.1"; gene_id "MSTRG.1392"; xloc "XLOC_005440"; class_code "u"; tss_id "TSS6320";
chr1	StringTie	exon	64797212	64797513	.	.	.	transcript_id "MSTRG.1392.1"; gene_id "MSTRG.1392"; exon_number "1";
chr1	StringTie	transcript	65249015	65249391	.	.	.	transcript_id "MSTRG.1402.1"; gene_id "MSTRG.1402"; xloc "XLOC_005442"; class_code "u"; tss_id "TSS6322";
chr1	StringTie	exon	65249015	65249391	.	.	.	transcript_id "MSTRG.1402.1"; gene_id "MSTRG.1402"; exon_number "1";
chr1	StringTie	transcript	65317230	65317433	.	.	.	transcript_id "MSTRG.1406.1"; gene_id "MSTRG.1406"; xloc "XLOC_005443"; class_code "u"; tss_id "TSS6323";
chr1	StringTie	exon	65317230	65317433	.	.	.	transcript_id "MSTRG.1406.1"; gene_id "MSTRG.1406"; exon_number "1";
chr1	StringTie	transcript	65726814	65727025	.	.	.	transcript_id "MSTRG.1412.1"; gene_id "MSTRG.1412"; xloc "XLOC_005444"; class_code "u"; tss_id "TSS6324";
chr1	StringTie	exon	65726814	65727025	.	.	.	transcript_id "MSTRG.1412.1"; gene_id "MSTRG.1412"; exon_number "1";
chr1	StringTie	transcript	66205676	66206441	.	.	.	transcript_id "MSTRG.1418.1"; gene_id "MSTRG.1418"; xloc "XLOC_005445"; class_code "u"; tss_id "TSS6325";
chr1	StringTie	exon	66205676	66206441	.	.	.	transcript_id "MSTRG.1418.1"; gene_id "MSTRG.1418"; exon_number "1";
chr1	StringTie	transcript	66437330	66437564	.	.	.	transcript_id "MSTRG.1423.1"; gene_id "MSTRG.1423"; xloc "XLOC_005446"; class_code "u"; tss_id "TSS6326";
chr1	StringTie	exon	66437330	66437564	.	.	.	transcript_id "MSTRG.1423.1"; gene_id "MSTRG.1423"; exon_number "1";
chr1	StringTie	transcript	66833393	66833717	.	.	.	transcript_id "MSTRG.1426.1"; gene_id "MSTRG.1426"; xloc "XLOC_005447"; class_code "u"; tss_id "TSS6327";
chr1	StringTie	exon	66833393	66833717	.	.	.	transcript_id "MSTRG.1426.1"; gene_id "MSTRG.1426"; exon_number "1";
chr1	StringTie	transcript	66894708	66894915	.	.	.	transcript_id "MSTRG.1430.1"; gene_id "MSTRG.1430"; xloc "XLOC_005448"; class_code "u"; tss_id "TSS6328";
chr1	StringTie	exon	66894708	66894915	.	.	.	transcript_id "MSTRG.1430.1"; gene_id "MSTRG.1430"; exon_number "1";
chr1	StringTie	transcript	69136889	69137209	.	.	.	transcript_id "MSTRG.1481.1"; gene_id "MSTRG.1481"; xloc "XLOC_005450"; class_code "u"; tss_id "TSS6330";
chr1	StringTie	exon	69136889	69137209	.	.	.	transcript_id "MSTRG.1481.1"; gene_id "MSTRG.1481"; exon_number "1";
chr1	StringTie	transcript	70388731	70390295	.	.	.	transcript_id "MSTRG.1520.1"; gene_id "MSTRG.1520"; xloc "XLOC_005453"; class_code "u"; tss_id "TSS6333";
chr1	StringTie	exon	70388731	70390295	.	.	.	transcript_id "MSTRG.1520.1"; gene_id "MSTRG.1520"; exon_number "1";
chr1	StringTie	transcript	70477543	70478175	.	.	.	transcript_id "MSTRG.1523.1"; gene_id "MSTRG.1523"; xloc "XLOC_005454"; class_code "u"; tss_id "TSS6334";
chr1	StringTie	exon	70477543	70478175	.	.	.	transcript_id "MSTRG.1523.1"; gene_id "MSTRG.1523"; exon_number "1";
chr1	StringTie	transcript	70720397	70720792	.	.	.	transcript_id "MSTRG.1534.1"; gene_id "MSTRG.1534"; xloc "XLOC_005456"; class_code "u"; tss_id "TSS6336";
chr1	StringTie	exon	70720397	70720792	.	.	.	transcript_id "MSTRG.1534.1"; gene_id "MSTRG.1534"; exon_number "1";
chr1	StringTie	transcript	70721221	70721468	.	.	.	transcript_id "MSTRG.1535.1"; gene_id "MSTRG.1535"; xloc "XLOC_005457"; class_code "u"; tss_id "TSS6337";
chr1	StringTie	exon	70721221	70721468	.	.	.	transcript_id "MSTRG.1535.1"; gene_id "MSTRG.1535"; exon_number "1";
chr1	StringTie	transcript	71038265	71038482	.	.	.	transcript_id "MSTRG.1537.1"; gene_id "MSTRG.1537"; xloc "XLOC_005458"; class_code "u"; tss_id "TSS6338";
chr1	StringTie	exon	71038265	71038482	.	.	.	transcript_id "MSTRG.1537.1"; gene_id "MSTRG.1537"; exon_number "1";
chr1	StringTie	transcript	71162996	71163227	.	.	.	transcript_id "MSTRG.1539.1"; gene_id "MSTRG.1539"; xloc "XLOC_005459"; class_code "u"; tss_id "TSS6339";
chr1	StringTie	exon	71162996	71163227	.	.	.	transcript_id "MSTRG.1539.1"; gene_id "MSTRG.1539"; exon_number "1";
chr1	StringTie	transcript	71509747	71510055	.	.	.	transcript_id "MSTRG.1540.1"; gene_id "MSTRG.1540"; xloc "XLOC_005460"; class_code "u"; tss_id "TSS6340";
chr1	StringTie	exon	71509747	71510055	.	.	.	transcript_id "MSTRG.1540.1"; gene_id "MSTRG.1540"; exon_number "1";
chr1	StringTie	transcript	72178145	72179051	.	.	.	transcript_id "MSTRG.1564.1"; gene_id "MSTRG.1564"; xloc "XLOC_005462"; class_code "u"; tss_id "TSS6342";
chr1	StringTie	exon	72178145	72179051	.	.	.	transcript_id "MSTRG.1564.1"; gene_id "MSTRG.1564"; exon_number "1";
chr1	StringTie	transcript	72208432	72208985	.	.	.	transcript_id "MSTRG.1565.1"; gene_id "MSTRG.1565"; xloc "XLOC_005463"; class_code "u"; tss_id "TSS6343";
chr1	StringTie	exon	72208432	72208985	.	.	.	transcript_id "MSTRG.1565.1"; gene_id "MSTRG.1565"; exon_number "1";
chr1	StringTie	transcript	72447346	72448184	.	.	.	transcript_id "MSTRG.1568.1"; gene_id "MSTRG.1568"; xloc "XLOC_005464"; class_code "u"; tss_id "TSS6344";
chr1	StringTie	exon	72447346	72448184	.	.	.	transcript_id "MSTRG.1568.1"; gene_id "MSTRG.1568"; exon_number "1";
chr1	StringTie	transcript	72573772	72574203	.	.	.	transcript_id "MSTRG.1569.1"; gene_id "MSTRG.1569"; xloc "XLOC_005465"; class_code "u"; tss_id "TSS6345";
chr1	StringTie	exon	72573772	72574203	.	.	.	transcript_id "MSTRG.1569.1"; gene_id "MSTRG.1569"; exon_number "1";
chr1	StringTie	transcript	73130846	73131049	.	.	.	transcript_id "MSTRG.1583.1"; gene_id "MSTRG.1583"; xloc "XLOC_005467"; class_code "u"; tss_id "TSS6347";
chr1	StringTie	exon	73130846	73131049	.	.	.	transcript_id "MSTRG.1583.1"; gene_id "MSTRG.1583"; exon_number "1";
chr1	StringTie	transcript	73822116	73822368	.	.	.	transcript_id "MSTRG.1599.1"; gene_id "MSTRG.1599"; xloc "XLOC_005470"; class_code "u"; tss_id "TSS6350";
chr1	StringTie	exon	73822116	73822368	.	.	.	transcript_id "MSTRG.1599.1"; gene_id "MSTRG.1599"; exon_number "1";
chr1	StringTie	transcript	74287503	74288230	.	.	.	transcript_id "MSTRG.1613.1"; gene_id "MSTRG.1613"; xloc "XLOC_005472"; class_code "u"; tss_id "TSS6352";
chr1	StringTie	exon	74287503	74288230	.	.	.	transcript_id "MSTRG.1613.1"; gene_id "MSTRG.1613"; exon_number "1";
chr1	StringTie	transcript	74336113	74336414	.	.	.	transcript_id "MSTRG.1617.1"; gene_id "MSTRG.1617"; xloc "XLOC_005473"; class_code "u"; tss_id "TSS6353";
chr1	StringTie	exon	74336113	74336414	.	.	.	transcript_id "MSTRG.1617.1"; gene_id "MSTRG.1617"; exon_number "1";
chr1	StringTie	transcript	75396212	75396420	.	.	.	transcript_id "MSTRG.1641.1"; gene_id "MSTRG.1641"; xloc "XLOC_005477"; class_code "u"; tss_id "TSS6357";
chr1	StringTie	exon	75396212	75396420	.	.	.	transcript_id "MSTRG.1641.1"; gene_id "MSTRG.1641"; exon_number "1";
chr1	StringTie	transcript	75396929	75397146	.	.	.	transcript_id "MSTRG.1642.1"; gene_id "MSTRG.1642"; xloc "XLOC_005478"; class_code "u"; tss_id "TSS6358";
chr1	StringTie	exon	75396929	75397146	.	.	.	transcript_id "MSTRG.1642.1"; gene_id "MSTRG.1642"; exon_number "1";
chr1	StringTie	transcript	75502404	75502628	.	.	.	transcript_id "MSTRG.1644.1"; gene_id "MSTRG.1644"; xloc "XLOC_005479"; class_code "u"; tss_id "TSS6359";
chr1	StringTie	exon	75502404	75502628	.	.	.	transcript_id "MSTRG.1644.1"; gene_id "MSTRG.1644"; exon_number "1";
chr1	StringTie	transcript	75602282	75602516	.	.	.	transcript_id "MSTRG.1653.1"; gene_id "MSTRG.1653"; xloc "XLOC_005480"; class_code "u"; tss_id "TSS6360";
chr1	StringTie	exon	75602282	75602516	.	.	.	transcript_id "MSTRG.1653.1"; gene_id "MSTRG.1653"; exon_number "1";
chr1	StringTie	transcript	75684805	75685299	.	.	.	transcript_id "MSTRG.1656.1"; gene_id "MSTRG.1656"; xloc "XLOC_005481"; class_code "u"; tss_id "TSS6361";
chr1	StringTie	exon	75684805	75685299	.	.	.	transcript_id "MSTRG.1656.1"; gene_id "MSTRG.1656"; exon_number "1";
chr1	StringTie	transcript	77127559	77128000	.	.	.	transcript_id "MSTRG.1695.1"; gene_id "MSTRG.1695"; xloc "XLOC_005486"; class_code "u"; tss_id "TSS6366";
chr1	StringTie	exon	77127559	77128000	.	.	.	transcript_id "MSTRG.1695.1"; gene_id "MSTRG.1695"; exon_number "1";
chr1	StringTie	transcript	77880181	77880548	.	.	.	transcript_id "MSTRG.1708.1"; gene_id "MSTRG.1708"; xloc "XLOC_005488"; class_code "u"; tss_id "TSS6368";
chr1	StringTie	exon	77880181	77880548	.	.	.	transcript_id "MSTRG.1708.1"; gene_id "MSTRG.1708"; exon_number "1";
chr1	StringTie	transcript	78088057	78088260	.	.	.	transcript_id "MSTRG.1715.1"; gene_id "MSTRG.1715"; xloc "XLOC_005489"; class_code "u"; tss_id "TSS6369";
chr1	StringTie	exon	78088057	78088260	.	.	.	transcript_id "MSTRG.1715.1"; gene_id "MSTRG.1715"; exon_number "1";
chr1	StringTie	transcript	78553847	78554779	.	.	.	transcript_id "MSTRG.1723.1"; gene_id "MSTRG.1723"; xloc "XLOC_005490"; class_code "u"; tss_id "TSS6370";
chr1	StringTie	exon	78553847	78554779	.	.	.	transcript_id "MSTRG.1723.1"; gene_id "MSTRG.1723"; exon_number "1";
chr1	StringTie	transcript	79720573	79721657	.	.	.	transcript_id "MSTRG.1746.1"; gene_id "MSTRG.1746"; xloc "XLOC_005491"; class_code "u"; tss_id "TSS6371";
chr1	StringTie	exon	79720573	79721657	.	.	.	transcript_id "MSTRG.1746.1"; gene_id "MSTRG.1746"; exon_number "1";
chr1	StringTie	transcript	79723702	79724957	.	.	.	transcript_id "MSTRG.1747.1"; gene_id "MSTRG.1747"; xloc "XLOC_005492"; class_code "u"; tss_id "TSS6372";
chr1	StringTie	exon	79723702	79724957	.	.	.	transcript_id "MSTRG.1747.1"; gene_id "MSTRG.1747"; exon_number "1";
chr1	StringTie	transcript	81063867	81064084	.	.	.	transcript_id "MSTRG.1762.1"; gene_id "MSTRG.1762"; xloc "XLOC_005495"; class_code "u"; tss_id "TSS6375";
chr1	StringTie	exon	81063867	81064084	.	.	.	transcript_id "MSTRG.1762.1"; gene_id "MSTRG.1762"; exon_number "1";
chr1	StringTie	transcript	83291664	83291899	.	.	.	transcript_id "MSTRG.1822.1"; gene_id "MSTRG.1822"; xloc "XLOC_005499"; class_code "u"; tss_id "TSS6379";
chr1	StringTie	exon	83291664	83291899	.	.	.	transcript_id "MSTRG.1822.1"; gene_id "MSTRG.1822"; exon_number "1";
chr1	StringTie	transcript	83724991	83725195	.	.	.	transcript_id "MSTRG.1829.1"; gene_id "MSTRG.1829"; xloc "XLOC_005500"; class_code "u"; tss_id "TSS6380";
chr1	StringTie	exon	83724991	83725195	.	.	.	transcript_id "MSTRG.1829.1"; gene_id "MSTRG.1829"; exon_number "1";
chr1	StringTie	transcript	84779513	84780087	.	.	.	transcript_id "MSTRG.1846.1"; gene_id "MSTRG.1846"; gene_name "HanXRQr2_Chr01g0021491"; xloc "XLOC_005503"; cmp_ref "gnl|WGS:MNCJ|mrna.HanXRQr2_Chr01g0021491"; class_code "i"; tss_id "TSS6383";
chr1	StringTie	exon	84779513	84780087	.	.	.	transcript_id "MSTRG.1846.1"; gene_id "MSTRG.1846"; exon_number "1";
chr1	StringTie	transcript	86224411	86224760	.	.	.	transcript_id "MSTRG.1856.1"; gene_id "MSTRG.1856"; xloc "XLOC_005504"; class_code "u"; tss_id "TSS6384";
chr1	StringTie	exon	86224411	86224760	.	.	.	transcript_id "MSTRG.1856.1"; gene_id "MSTRG.1856"; exon_number "1";
chr1	StringTie	transcript	86925033	86925244	.	.	.	transcript_id "MSTRG.1863.1"; gene_id "MSTRG.1863"; xloc "XLOC_005505"; class_code "u"; tss_id "TSS6385";
chr1	StringTie	exon	86925033	86925244	.	.	.	transcript_id "MSTRG.1863.1"; gene_id "MSTRG.1863"; exon_number "1";
chr1	StringTie	transcript	87100772	87101507	.	.	.	transcript_id "MSTRG.1868.1"; gene_id "MSTRG.1868"; xloc "XLOC_005506"; class_code "u"; tss_id "TSS6386";
chr1	StringTie	exon	87100772	87101507	.	.	.	transcript_id "MSTRG.1868.1"; gene_id "MSTRG.1868"; exon_number "1";
chr1	StringTie	transcript	87102245	87103284	.	.	.	transcript_id "MSTRG.1869.1"; gene_id "MSTRG.1869"; xloc "XLOC_005507"; class_code "u"; tss_id "TSS6387";
chr1	StringTie	exon	87102245	87103284	.	.	.	transcript_id "MSTRG.1869.1"; gene_id "MSTRG.1869"; exon_number "1";
chr1	StringTie	transcript	87151977	87152645	.	.	.	transcript_id "MSTRG.1875.1"; gene_id "MSTRG.1875"; xloc "XLOC_005509"; class_code "u"; tss_id "TSS6389";
chr1	StringTie	exon	87151977	87152645	.	.	.	transcript_id "MSTRG.1875.1"; gene_id "MSTRG.1875"; exon_number "1";
chr1	StringTie	transcript	87323842	87324053	.	.	.	transcript_id "MSTRG.1880.1"; gene_id "MSTRG.1880"; xloc "XLOC_005510"; class_code "u"; tss_id "TSS6390";
chr1	StringTie	exon	87323842	87324053	.	.	.	transcript_id "MSTRG.1880.1"; gene_id "MSTRG.1880"; exon_number "1";
chr1	StringTie	transcript	87352563	87353022	.	.	.	transcript_id "MSTRG.1881.1"; gene_id "MSTRG.1881"; xloc "XLOC_005511"; class_code "u"; tss_id "TSS6391";
chr1	StringTie	exon	87352563	87353022	.	.	.	transcript_id "MSTRG.1881.1"; gene_id "MSTRG.1881"; exon_number "1";
chr1	StringTie	transcript	87716600	87717160	.	.	.	transcript_id "MSTRG.1893.1"; gene_id "MSTRG.1893"; xloc "XLOC_005512"; class_code "u"; tss_id "TSS6392";
chr1	StringTie	exon	87716600	87717160	.	.	.	transcript_id "MSTRG.1893.1"; gene_id "MSTRG.1893"; exon_number "1";
chr1	StringTie	transcript	87728206	87728493	.	.	.	transcript_id "MSTRG.1894.1"; gene_id "MSTRG.1894"; xloc "XLOC_005513"; class_code "u"; tss_id "TSS6393";
chr1	StringTie	exon	87728206	87728493	.	.	.	transcript_id "MSTRG.1894.1"; gene_id "MSTRG.1894"; exon_number "1";
chr1	StringTie	transcript	89484063	89484528	.	.	.	transcript_id "MSTRG.1946.1"; gene_id "MSTRG.1946"; xloc "XLOC_005514"; class_code "u"; tss_id "TSS6394";
chr1	StringTie	exon	89484063	89484528	.	.	.	transcript_id "MSTRG.1946.1"; gene_id "MSTRG.1946"; exon_number "1";
chr1	StringTie	transcript	90412137	90412356	.	.	.	transcript_id "MSTRG.1966.1"; gene_id "MSTRG.1966"; xloc "XLOC_005516"; class_code "u"; tss_id "TSS6396";
chr1	StringTie	exon	90412137	90412356	.	.	.	transcript_id "MSTRG.1966.1"; gene_id "MSTRG.1966"; exon_number "1";
chr1	StringTie	transcript	90811494	90811725	.	.	.	transcript_id "MSTRG.1980.1"; gene_id "MSTRG.1980"; xloc "XLOC_005517"; class_code "u"; tss_id "TSS6397";
chr1	StringTie	exon	90811494	90811725	.	.	.	transcript_id "MSTRG.1980.1"; gene_id "MSTRG.1980"; exon_number "1";
chr1	StringTie	transcript	91301111	91301313	.	.	.	transcript_id "MSTRG.1995.1"; gene_id "MSTRG.1995"; xloc "XLOC_005520"; class_code "u"; tss_id "TSS6400";
chr1	StringTie	exon	91301111	91301313	.	.	.	transcript_id "MSTRG.1995.1"; gene_id "MSTRG.1995"; exon_number "1";
chr1	StringTie	transcript	94130218	94130865	.	.	.	transcript_id "MSTRG.2032.1"; gene_id "MSTRG.2032"; xloc "XLOC_005521"; class_code "u"; tss_id "TSS6401";
chr1	StringTie	exon	94130218	94130865	.	.	.	transcript_id "MSTRG.2032.1"; gene_id "MSTRG.2032"; exon_number "1";
chr1	StringTie	transcript	95393481	95393781	.	.	.	transcript_id "MSTRG.2060.1"; gene_id "MSTRG.2060"; xloc "XLOC_005524"; class_code "u"; tss_id "TSS6404";
chr1	StringTie	exon	95393481	95393781	.	.	.	transcript_id "MSTRG.2060.1"; gene_id "MSTRG.2060"; exon_number "1";
chr1	StringTie	transcript	96039269	96039980	.	.	.	transcript_id "MSTRG.2067.1"; gene_id "MSTRG.2067"; xloc "XLOC_005525"; class_code "u"; tss_id "TSS6405";
chr1	StringTie	exon	96039269	96039980	.	.	.	transcript_id "MSTRG.2067.1"; gene_id "MSTRG.2067"; exon_number "1";
chr1	StringTie	transcript	96573317	96574456	.	.	.	transcript_id "MSTRG.2075.1"; gene_id "MSTRG.2075"; xloc "XLOC_005526"; class_code "u"; tss_id "TSS6406";
chr1	StringTie	exon	96573317	96574456	.	.	.	transcript_id "MSTRG.2075.1"; gene_id "MSTRG.2075"; exon_number "1";
chr1	StringTie	transcript	96766195	96766446	.	.	.	transcript_id "MSTRG.2081.1"; gene_id "MSTRG.2081"; xloc "XLOC_005527"; class_code "u"; tss_id "TSS6407";
chr1	StringTie	exon	96766195	96766446	.	.	.	transcript_id "MSTRG.2081.1"; gene_id "MSTRG.2081"; exon_number "1";
chr1	StringTie	transcript	98375552	98377182	.	.	.	transcript_id "MSTRG.2097.1"; gene_id "MSTRG.2097"; gene_name "HanXRQr2_Chr01g0025091"; xloc "XLOC_005528"; cmp_ref "gnl|WGS:MNCJ|mrna.HanXRQr2_Chr01g0025091"; class_code "i"; tss_id "TSS6408";
chr1	StringTie	exon	98375552	98377182	.	.	.	transcript_id "MSTRG.2097.1"; gene_id "MSTRG.2097"; exon_number "1";
chr1	StringTie	transcript	98529323	98530300	.	.	.	transcript_id "MSTRG.2095.1"; gene_id "MSTRG.2095"; xloc "XLOC_005529"; class_code "u"; tss_id "TSS6409";
chr1	StringTie	exon	98529323	98530300	.	.	.	transcript_id "MSTRG.2095.1"; gene_id "MSTRG.2095"; exon_number "1";
chr1	StringTie	transcript	98605949	98606161	.	.	.	transcript_id "MSTRG.2101.1"; gene_id "MSTRG.2101"; xloc "XLOC_005530"; class_code "u"; tss_id "TSS6410";
chr1	StringTie	exon	98605949	98606161	.	.	.	transcript_id "MSTRG.2101.1"; gene_id "MSTRG.2101"; exon_number "1";
chr1	StringTie	transcript	99526335	99526878	.	.	.	transcript_id "MSTRG.2109.1"; gene_id "MSTRG.2109"; xloc "XLOC_005532"; class_code "u"; tss_id "TSS6412";
chr1	StringTie	exon	99526335	99526878	.	.	.	transcript_id "MSTRG.2109.1"; gene_id "MSTRG.2109"; exon_number "1";
chr1	StringTie	transcript	101928108	101928414	.	.	.	transcript_id "MSTRG.2148.1"; gene_id "MSTRG.2148"; xloc "XLOC_005536"; class_code "u"; tss_id "TSS6416";
chr1	StringTie	exon	101928108	101928414	.	.	.	transcript_id "MSTRG.2148.1"; gene_id "MSTRG.2148"; exon_number "1";
chr1	StringTie	transcript	102417282	102419087	.	.	.	transcript_id "MSTRG.2153.1"; gene_id "MSTRG.2153"; xloc "XLOC_005537"; class_code "u"; tss_id "TSS6417";
chr1	StringTie	exon	102417282	102419087	.	.	.	transcript_id "MSTRG.2153.1"; gene_id "MSTRG.2153"; exon_number "1";
chr1	StringTie	transcript	102745834	102747542	.	.	.	transcript_id "MSTRG.2162.1"; gene_id "MSTRG.2162"; xloc "XLOC_005538"; class_code "u"; tss_id "TSS6418";
chr1	StringTie	exon	102745834	102747542	.	.	.	transcript_id "MSTRG.2162.1"; gene_id "MSTRG.2162"; exon_number "1";
chr1	StringTie	transcript	104217944	104218491	.	.	.	transcript_id "MSTRG.2174.1"; gene_id "MSTRG.2174"; xloc "XLOC_005539"; class_code "u"; tss_id "TSS6419";
chr1	StringTie	exon	104217944	104218491	.	.	.	transcript_id "MSTRG.2174.1"; gene_id "MSTRG.2174"; exon_number "1";
chr1	StringTie	transcript	104545578	104545783	.	.	.	transcript_id "MSTRG.2178.1"; gene_id "MSTRG.2178"; xloc "XLOC_005540"; class_code "u"; tss_id "TSS6420";
chr1	StringTie	exon	104545578	104545783	.	.	.	transcript_id "MSTRG.2178.1"; gene_id "MSTRG.2178"; exon_number "1";
chr1	StringTie	transcript	104641344	104641597	.	.	.	transcript_id "MSTRG.2183.1"; gene_id "MSTRG.2183"; xloc "XLOC_005541"; class_code "u"; tss_id "TSS6421";
chr1	StringTie	exon	104641344	104641597	.	.	.	transcript_id "MSTRG.2183.1"; gene_id "MSTRG.2183"; exon_number "1";
chr1	StringTie	transcript	104747882	104748440	.	.	.	transcript_id "MSTRG.2184.1"; gene_id "MSTRG.2184"; xloc "XLOC_005542"; class_code "u"; tss_id "TSS6422";
chr1	StringTie	exon	104747882	104748440	.	.	.	transcript_id "MSTRG.2184.1"; gene_id "MSTRG.2184"; exon_number "1";
chr1	StringTie	transcript	104945609	104945999	.	.	.	transcript_id "MSTRG.2191.1"; gene_id "MSTRG.2191"; xloc "XLOC_005543"; class_code "u"; tss_id "TSS6423";
chr1	StringTie	exon	104945609	104945999	.	.	.	transcript_id "MSTRG.2191.1"; gene_id "MSTRG.2191"; exon_number "1";
chr1	StringTie	transcript	105561628	105561841	.	.	.	transcript_id "MSTRG.2204.1"; gene_id "MSTRG.2204"; xloc "XLOC_005544"; class_code "u"; tss_id "TSS6424";
chr1	StringTie	exon	105561628	105561841	.	.	.	transcript_id "MSTRG.2204.1"; gene_id "MSTRG.2204"; exon_number "1";
chr1	StringTie	transcript	105570202	105570423	.	.	.	transcript_id "MSTRG.2205.1"; gene_id "MSTRG.2205"; xloc "XLOC_005545"; class_code "u"; tss_id "TSS6425";
chr1	StringTie	exon	105570202	105570423	.	.	.	transcript_id "MSTRG.2205.1"; gene_id "MSTRG.2205"; exon_number "1";
chr1	StringTie	transcript	108057916	108058363	.	.	.	transcript_id "MSTRG.2254.1"; gene_id "MSTRG.2254"; xloc "XLOC_005549"; class_code "u"; tss_id "TSS6429";
chr1	StringTie	exon	108057916	108058363	.	.	.	transcript_id "MSTRG.2254.1"; gene_id "MSTRG.2254"; exon_number "1";
chr1	StringTie	transcript	108200028	108200359	.	.	.	transcript_id "MSTRG.2257.1"; gene_id "MSTRG.2257"; xloc "XLOC_005550"; class_code "u"; tss_id "TSS6430";
chr1	StringTie	exon	108200028	108200359	.	.	.	transcript_id "MSTRG.2257.1"; gene_id "MSTRG.2257"; exon_number "1";
chr1	StringTie	transcript	108246318	108246760	.	.	.	transcript_id "MSTRG.2259.1"; gene_id "MSTRG.2259"; xloc "XLOC_005551"; class_code "u"; tss_id "TSS6431";
chr1	StringTie	exon	108246318	108246760	.	.	.	transcript_id "MSTRG.2259.1"; gene_id "MSTRG.2259"; exon_number "1";
chr1	StringTie	transcript	109011905	109012258	.	.	.	transcript_id "MSTRG.2268.1"; gene_id "MSTRG.2268"; xloc "XLOC_005552"; class_code "u"; tss_id "TSS6432";
chr1	StringTie	exon	109011905	109012258	.	.	.	transcript_id "MSTRG.2268.1"; gene_id "MSTRG.2268"; exon_number "1";
chr1	StringTie	transcript	109256812	109257393	.	.	.	transcript_id "MSTRG.2273.1"; gene_id "MSTRG.2273"; xloc "XLOC_005554"; class_code "u"; tss_id "TSS6434";
chr1	StringTie	exon	109256812	109257393	.	.	.	transcript_id "MSTRG.2273.1"; gene_id "MSTRG.2273"; exon_number "1";
chr1	StringTie	transcript	109893983	109894286	.	.	.	transcript_id "MSTRG.2279.1"; gene_id "MSTRG.2279"; xloc "XLOC_005556"; class_code "u"; tss_id "TSS6436";
chr1	StringTie	exon	109893983	109894286	.	.	.	transcript_id "MSTRG.2279.1"; gene_id "MSTRG.2279"; exon_number "1";
chr1	StringTie	transcript	110100344	110101299	.	.	.	transcript_id "MSTRG.2282.1"; gene_id "MSTRG.2282"; xloc "XLOC_005558"; class_code "u"; tss_id "TSS6438";
chr1	StringTie	exon	110100344	110101299	.	.	.	transcript_id "MSTRG.2282.1"; gene_id "MSTRG.2282"; exon_number "1";
chr1	StringTie	transcript	110102223	110102816	.	.	.	transcript_id "MSTRG.2283.1"; gene_id "MSTRG.2283"; xloc "XLOC_005559"; class_code "u"; tss_id "TSS6439";
chr1	StringTie	exon	110102223	110102816	.	.	.	transcript_id "MSTRG.2283.1"; gene_id "MSTRG.2283"; exon_number "1";
chr1	StringTie	transcript	110583679	110584272	.	.	.	transcript_id "MSTRG.2291.1"; gene_id "MSTRG.2291"; xloc "XLOC_005560"; class_code "u"; tss_id "TSS6440";
chr1	StringTie	exon	110583679	110584272	.	.	.	transcript_id "MSTRG.2291.1"; gene_id "MSTRG.2291"; exon_number "1";
chr1	StringTie	transcript	111023263	111023487	.	.	.	transcript_id "MSTRG.2297.1"; gene_id "MSTRG.2297"; xloc "XLOC_005561"; class_code "u"; tss_id "TSS6441";
chr1	StringTie	exon	111023263	111023487	.	.	.	transcript_id "MSTRG.2297.1"; gene_id "MSTRG.2297"; exon_number "1";
chr1	StringTie	transcript	112271830	112272593	.	.	.	transcript_id "MSTRG.2312.1"; gene_id "MSTRG.2312"; xloc "XLOC_005563"; class_code "u"; tss_id "TSS6443";
chr1	StringTie	exon	112271830	112272593	.	.	.	transcript_id "MSTRG.2312.1"; gene_id "MSTRG.2312"; exon_number "1";
chr1	StringTie	transcript	112490568	112491120	.	.	.	transcript_id "MSTRG.2315.1"; gene_id "MSTRG.2315"; xloc "XLOC_005564"; class_code "u"; tss_id "TSS6444";
chr1	StringTie	exon	112490568	112491120	.	.	.	transcript_id "MSTRG.2315.1"; gene_id "MSTRG.2315"; exon_number "1";
chr1	StringTie	transcript	113738490	113740359	.	.	.	transcript_id "MSTRG.2337.1"; gene_id "MSTRG.2337"; xloc "XLOC_005566"; class_code "u"; tss_id "TSS6446";
chr1	StringTie	exon	113738490	113740359	.	.	.	transcript_id "MSTRG.2337.1"; gene_id "MSTRG.2337"; exon_number "1";
chr1	StringTie	transcript	114830065	114830356	.	.	.	transcript_id "MSTRG.2359.1"; gene_id "MSTRG.2359"; gene_name "HanXRQr2_Chr01g0028921"; xloc "XLOC_005569"; cmp_ref "gnl|WGS:MNCJ|mrna.HanXRQr2_Chr01g0028921"; class_code "i"; tss_id "TSS6449";
chr1	StringTie	exon	114830065	114830356	.	.	.	transcript_id "MSTRG.2359.1"; gene_id "MSTRG.2359"; exon_number "1";
chr1	StringTie	transcript	114978597	114978879	.	.	.	transcript_id "MSTRG.2360.1"; gene_id "MSTRG.2360"; xloc "XLOC_005570"; class_code "u"; tss_id "TSS6450";
chr1	StringTie	exon	114978597	114978879	.	.	.	transcript_id "MSTRG.2360.1"; gene_id "MSTRG.2360"; exon_number "1";
chr1	StringTie	transcript	115245031	115246193	.	.	.	transcript_id "MSTRG.2361.1"; gene_id "MSTRG.2361"; xloc "XLOC_005572"; class_code "u"; tss_id "TSS6452";
chr1	StringTie	exon	115245031	115246193	.	.	.	transcript_id "MSTRG.2361.1"; gene_id "MSTRG.2361"; exon_number "1";
chr1	StringTie	transcript	115250281	115250493	.	.	.	transcript_id "MSTRG.2362.1"; gene_id "MSTRG.2362"; xloc "XLOC_005573"; class_code "u"; tss_id "TSS6453";
chr1	StringTie	exon	115250281	115250493	.	.	.	transcript_id "MSTRG.2362.1"; gene_id "MSTRG.2362"; exon_number "1";
chr1	StringTie	transcript	115479533	115479805	.	.	.	transcript_id "MSTRG.2375.1"; gene_id "MSTRG.2375"; xloc "XLOC_005574"; class_code "u"; tss_id "TSS6454";
chr1	StringTie	exon	115479533	115479805	.	.	.	transcript_id "MSTRG.2375.1"; gene_id "MSTRG.2375"; exon_number "1";
chr1	StringTie	transcript	116027605	116028023	.	.	.	transcript_id "MSTRG.2388.1"; gene_id "MSTRG.2388"; xloc "XLOC_005575"; class_code "u"; tss_id "TSS6455";
chr1	StringTie	exon	116027605	116028023	.	.	.	transcript_id "MSTRG.2388.1"; gene_id "MSTRG.2388"; exon_number "1";
chr1	StringTie	transcript	116126425	116127563	.	.	.	transcript_id "MSTRG.2391.1"; gene_id "MSTRG.2391"; xloc "XLOC_005576"; class_code "u"; tss_id "TSS6456";
chr1	StringTie	exon	116126425	116127563	.	.	.	transcript_id "MSTRG.2391.1"; gene_id "MSTRG.2391"; exon_number "1";
chr1	StringTie	transcript	116605845	116606048	.	.	.	transcript_id "MSTRG.2402.1"; gene_id "MSTRG.2402"; xloc "XLOC_005577"; class_code "u"; tss_id "TSS6457";
chr1	StringTie	exon	116605845	116606048	.	.	.	transcript_id "MSTRG.2402.1"; gene_id "MSTRG.2402"; exon_number "1";
chr1	StringTie	transcript	117054724	117055177	.	.	.	transcript_id "MSTRG.2413.1"; gene_id "MSTRG.2413"; xloc "XLOC_005579"; class_code "u"; tss_id "TSS6459";
chr1	StringTie	exon	117054724	117055177	.	.	.	transcript_id "MSTRG.2413.1"; gene_id "MSTRG.2413"; exon_number "1";
chr1	StringTie	transcript	117247216	117247452	.	.	.	transcript_id "MSTRG.2415.1"; gene_id "MSTRG.2415"; xloc "XLOC_005580"; class_code "u"; tss_id "TSS6460";
chr1	StringTie	exon	117247216	117247452	.	.	.	transcript_id "MSTRG.2415.1"; gene_id "MSTRG.2415"; exon_number "1";
chr1	StringTie	transcript	117728367	117728585	.	.	.	transcript_id "MSTRG.2417.1"; gene_id "MSTRG.2417"; xloc "XLOC_005581"; class_code "u"; tss_id "TSS6461";
chr1	StringTie	exon	117728367	117728585	.	.	.	transcript_id "MSTRG.2417.1"; gene_id "MSTRG.2417"; exon_number "1";
chr1	StringTie	transcript	117736928	117737385	.	.	.	transcript_id "MSTRG.2418.1"; gene_id "MSTRG.2418"; xloc "XLOC_005582"; class_code "u"; tss_id "TSS6462";
chr1	StringTie	exon	117736928	117737385	.	.	.	transcript_id "MSTRG.2418.1"; gene_id "MSTRG.2418"; exon_number "1";
chr1	StringTie	transcript	117922782	117923119	.	.	.	transcript_id "MSTRG.2433.1"; gene_id "MSTRG.2433"; xloc "XLOC_005583"; class_code "u"; tss_id "TSS6463";
chr1	StringTie	exon	117922782	117923119	.	.	.	transcript_id "MSTRG.2433.1"; gene_id "MSTRG.2433"; exon_number "1";
chr1	StringTie	transcript	118680352	118681211	.	.	.	transcript_id "MSTRG.2445.1"; gene_id "MSTRG.2445"; xloc "XLOC_005584"; class_code "u"; tss_id "TSS6464";
chr1	StringTie	exon	118680352	118681211	.	.	.	transcript_id "MSTRG.2445.1"; gene_id "MSTRG.2445"; exon_number "1";
chr1	StringTie	transcript	118755052	118756185	.	.	.	transcript_id "MSTRG.2448.1"; gene_id "MSTRG.2448"; xloc "XLOC_005586"; class_code "u"; tss_id "TSS6466";
chr1	StringTie	exon	118755052	118756185	.	.	.	transcript_id "MSTRG.2448.1"; gene_id "MSTRG.2448"; exon_number "1";
chr1	StringTie	transcript	118941740	118941948	.	.	.	transcript_id "MSTRG.2457.1"; gene_id "MSTRG.2457"; xloc "XLOC_005587"; class_code "u"; tss_id "TSS6467";
chr1	StringTie	exon	118941740	118941948	.	.	.	transcript_id "MSTRG.2457.1"; gene_id "MSTRG.2457"; exon_number "1";
chr1	StringTie	transcript	119172343	119172680	.	.	.	transcript_id "MSTRG.2463.1"; gene_id "MSTRG.2463"; xloc "XLOC_005588"; class_code "u"; tss_id "TSS6468";
chr1	StringTie	exon	119172343	119172680	.	.	.	transcript_id "MSTRG.2463.1"; gene_id "MSTRG.2463"; exon_number "1";
chr1	StringTie	transcript	120320695	120321539	.	.	.	transcript_id "MSTRG.2470.1"; gene_id "MSTRG.2470"; xloc "XLOC_005590"; class_code "u"; tss_id "TSS6470";
chr1	StringTie	exon	120320695	120321539	.	.	.	transcript_id "MSTRG.2470.1"; gene_id "MSTRG.2470"; exon_number "1";
chr1	StringTie	transcript	120997639	120997994	.	.	.	transcript_id "MSTRG.2480.1"; gene_id "MSTRG.2480"; xloc "XLOC_005592"; class_code "u"; tss_id "TSS6472";
chr1	StringTie	exon	120997639	120997994	.	.	.	transcript_id "MSTRG.2480.1"; gene_id "MSTRG.2480"; exon_number "1";
chr1	StringTie	transcript	121459869	121460544	.	.	.	transcript_id "MSTRG.2488.1"; gene_id "MSTRG.2488"; xloc "XLOC_005594"; class_code "u"; tss_id "TSS6474";
chr1	StringTie	exon	121459869	121460544	.	.	.	transcript_id "MSTRG.2488.1"; gene_id "MSTRG.2488"; exon_number "1";
chr1	StringTie	transcript	121933597	121933804	.	.	.	transcript_id "MSTRG.2498.1"; gene_id "MSTRG.2498"; gene_name "HanXRQr2_Chr01g0031071"; xloc "XLOC_005597"; cmp_ref "gnl|WGS:MNCJ|mrna.HanXRQr2_Chr01g0031071"; class_code "i"; tss_id "TSS6477";
chr1	StringTie	exon	121933597	121933804	.	.	.	transcript_id "MSTRG.2498.1"; gene_id "MSTRG.2498"; exon_number "1";
chr1	StringTie	transcript	122305104	122305357	.	.	.	transcript_id "MSTRG.2505.1"; gene_id "MSTRG.2505"; xloc "XLOC_005598"; class_code "u"; tss_id "TSS6478";
chr1	StringTie	exon	122305104	122305357	.	.	.	transcript_id "MSTRG.2505.1"; gene_id "MSTRG.2505"; exon_number "1";
chr1	StringTie	transcript	123127138	123127568	.	.	.	transcript_id "MSTRG.2536.1"; gene_id "MSTRG.2536"; xloc "XLOC_005599"; class_code "u"; tss_id "TSS6479";
chr1	StringTie	exon	123127138	123127568	.	.	.	transcript_id "MSTRG.2536.1"; gene_id "MSTRG.2536"; exon_number "1";
chr1	StringTie	transcript	123219093	123219565	.	.	.	transcript_id "MSTRG.2539.1"; gene_id "MSTRG.2539"; xloc "XLOC_005600"; class_code "u"; tss_id "TSS6480";
chr1	StringTie	exon	123219093	123219565	.	.	.	transcript_id "MSTRG.2539.1"; gene_id "MSTRG.2539"; exon_number "1";
chr1	StringTie	transcript	123440696	123440914	.	.	.	transcript_id "MSTRG.2548.1"; gene_id "MSTRG.2548"; xloc "XLOC_005602"; class_code "u"; tss_id "TSS6482";
chr1	StringTie	exon	123440696	123440914	.	.	.	transcript_id "MSTRG.2548.1"; gene_id "MSTRG.2548"; exon_number "1";
chr1	StringTie	transcript	123628076	123628407	.	.	.	transcript_id "MSTRG.2563.1"; gene_id "MSTRG.2563"; xloc "XLOC_005603"; class_code "u"; tss_id "TSS6483";
chr1	StringTie	exon	123628076	123628407	.	.	.	transcript_id "MSTRG.2563.1"; gene_id "MSTRG.2563"; exon_number "1";
chr1	StringTie	transcript	123643425	123643652	.	.	.	transcript_id "MSTRG.2565.1"; gene_id "MSTRG.2565"; xloc "XLOC_005604"; class_code "u"; tss_id "TSS6484";
chr1	StringTie	exon	123643425	123643652	.	.	.	transcript_id "MSTRG.2565.1"; gene_id "MSTRG.2565"; exon_number "1";
chr1	StringTie	transcript	124328208	124328769	.	.	.	transcript_id "MSTRG.2583.1"; gene_id "MSTRG.2583"; xloc "XLOC_005605"; class_code "u"; tss_id "TSS6485";
chr1	StringTie	exon	124328208	124328769	.	.	.	transcript_id "MSTRG.2583.1"; gene_id "MSTRG.2583"; exon_number "1";
chr1	StringTie	transcript	124458276	124459156	.	.	.	transcript_id "MSTRG.2586.1"; gene_id "MSTRG.2586"; xloc "XLOC_005606"; class_code "u"; tss_id "TSS6486";
chr1	StringTie	exon	124458276	124459156	.	.	.	transcript_id "MSTRG.2586.1"; gene_id "MSTRG.2586"; exon_number "1";
chr1	StringTie	transcript	124505425	124505700	.	.	.	transcript_id "MSTRG.2587.1"; gene_id "MSTRG.2587"; xloc "XLOC_005607"; class_code "u"; tss_id "TSS6487";
chr1	StringTie	exon	124505425	124505700	.	.	.	transcript_id "MSTRG.2587.1"; gene_id "MSTRG.2587"; exon_number "1";
chr1	StringTie	transcript	124853828	124854064	.	.	.	transcript_id "MSTRG.2599.1"; gene_id "MSTRG.2599"; xloc "XLOC_005608"; class_code "u"; tss_id "TSS6488";
chr1	StringTie	exon	124853828	124854064	.	.	.	transcript_id "MSTRG.2599.1"; gene_id "MSTRG.2599"; exon_number "1";
chr1	StringTie	transcript	125316521	125317143	.	.	.	transcript_id "MSTRG.2609.1"; gene_id "MSTRG.2609"; xloc "XLOC_005609"; class_code "u"; tss_id "TSS6489";
chr1	StringTie	exon	125316521	125317143	.	.	.	transcript_id "MSTRG.2609.1"; gene_id "MSTRG.2609"; exon_number "1";
chr1	StringTie	transcript	125429034	125429349	.	.	.	transcript_id "MSTRG.2613.1"; gene_id "MSTRG.2613"; xloc "XLOC_005611"; class_code "u"; tss_id "TSS6491";
chr1	StringTie	exon	125429034	125429349	.	.	.	transcript_id "MSTRG.2613.1"; gene_id "MSTRG.2613"; exon_number "1";
chr1	StringTie	transcript	125432336	125432702	.	.	.	transcript_id "MSTRG.2615.1"; gene_id "MSTRG.2615"; xloc "XLOC_005612"; class_code "u"; tss_id "TSS6492";
chr1	StringTie	exon	125432336	125432702	.	.	.	transcript_id "MSTRG.2615.1"; gene_id "MSTRG.2615"; exon_number "1";
chr1	StringTie	transcript	125707071	125707333	.	.	.	transcript_id "MSTRG.2624.1"; gene_id "MSTRG.2624"; xloc "XLOC_005614"; class_code "u"; tss_id "TSS6494";
chr1	StringTie	exon	125707071	125707333	.	.	.	transcript_id "MSTRG.2624.1"; gene_id "MSTRG.2624"; exon_number "1";
chr1	StringTie	transcript	125708770	125708982	.	.	.	transcript_id "MSTRG.2625.1"; gene_id "MSTRG.2625"; xloc "XLOC_005615"; class_code "u"; tss_id "TSS6495";
chr1	StringTie	exon	125708770	125708982	.	.	.	transcript_id "MSTRG.2625.1"; gene_id "MSTRG.2625"; exon_number "1";
chr1	StringTie	transcript	126156424	126156695	.	.	.	transcript_id "MSTRG.2645.1"; gene_id "MSTRG.2645"; xloc "XLOC_005616"; class_code "u"; tss_id "TSS6496";
chr1	StringTie	exon	126156424	126156695	.	.	.	transcript_id "MSTRG.2645.1"; gene_id "MSTRG.2645"; exon_number "1";
chr1	StringTie	transcript	126292362	126292592	.	.	.	transcript_id "MSTRG.2649.1"; gene_id "MSTRG.2649"; xloc "XLOC_005618"; class_code "u"; tss_id "TSS6498";
chr1	StringTie	exon	126292362	126292592	.	.	.	transcript_id "MSTRG.2649.1"; gene_id "MSTRG.2649"; exon_number "1";
chr1	StringTie	transcript	126620999	126621344	.	.	.	transcript_id "MSTRG.2657.1"; gene_id "MSTRG.2657"; xloc "XLOC_005620"; class_code "u"; tss_id "TSS6500";
chr1	StringTie	exon	126620999	126621344	.	.	.	transcript_id "MSTRG.2657.1"; gene_id "MSTRG.2657"; exon_number "1";
chr1	StringTie	transcript	127263999	127264210	.	.	.	transcript_id "MSTRG.2672.1"; gene_id "MSTRG.2672"; xloc "XLOC_005621"; class_code "u"; tss_id "TSS6501";
chr1	StringTie	exon	127263999	127264210	.	.	.	transcript_id "MSTRG.2672.1"; gene_id "MSTRG.2672"; exon_number "1";
chr1	StringTie	transcript	127989966	127991200	.	.	.	transcript_id "MSTRG.2690.1"; gene_id "MSTRG.2690"; xloc "XLOC_005623"; class_code "u"; tss_id "TSS6503";
chr1	StringTie	exon	127989966	127991200	.	.	.	transcript_id "MSTRG.2690.1"; gene_id "MSTRG.2690"; exon_number "1";
chr1	StringTie	transcript	128366801	128367029	.	.	.	transcript_id "MSTRG.2710.1"; gene_id "MSTRG.2710"; xloc "XLOC_005624"; class_code "u"; tss_id "TSS6504";
chr1	StringTie	exon	128366801	128367029	.	.	.	transcript_id "MSTRG.2710.1"; gene_id "MSTRG.2710"; exon_number "1";
chr1	StringTie	transcript	128367379	128367783	.	.	.	transcript_id "MSTRG.2711.1"; gene_id "MSTRG.2711"; xloc "XLOC_005625"; class_code "u"; tss_id "TSS6505";
chr1	StringTie	exon	128367379	128367783	.	.	.	transcript_id "MSTRG.2711.1"; gene_id "MSTRG.2711"; exon_number "1";
chr1	StringTie	transcript	128928546	128929335	.	.	.	transcript_id "MSTRG.2729.1"; gene_id "MSTRG.2729"; xloc "XLOC_005627"; class_code "u"; tss_id "TSS6507";
chr1	StringTie	exon	128928546	128929335	.	.	.	transcript_id "MSTRG.2729.1"; gene_id "MSTRG.2729"; exon_number "1";
chr1	StringTie	transcript	129252692	129252996	.	.	.	transcript_id "MSTRG.2741.1"; gene_id "MSTRG.2741"; xloc "XLOC_005628"; class_code "u"; tss_id "TSS6508";
chr1	StringTie	exon	129252692	129252996	.	.	.	transcript_id "MSTRG.2741.1"; gene_id "MSTRG.2741"; exon_number "1";
chr1	StringTie	transcript	130362852	130363149	.	.	.	transcript_id "MSTRG.2777.1"; gene_id "MSTRG.2777"; xloc "XLOC_005632"; class_code "u"; tss_id "TSS6512";
chr1	StringTie	exon	130362852	130363149	.	.	.	transcript_id "MSTRG.2777.1"; gene_id "MSTRG.2777"; exon_number "1";
chr1	StringTie	transcript	130383698	130384250	.	.	.	transcript_id "MSTRG.2781.1"; gene_id "MSTRG.2781"; gene_name "HanXRQr2_Chr01g0034791"; xloc "XLOC_005633"; cmp_ref "gnl|WGS:MNCJ|mrna.HanXRQr2_Chr01g0034791"; class_code "i"; tss_id "TSS6513";
chr1	StringTie	exon	130383698	130384250	.	.	.	transcript_id "MSTRG.2781.1"; gene_id "MSTRG.2781"; exon_number "1";
chr1	StringTie	transcript	131038838	131039099	.	.	.	transcript_id "MSTRG.2793.1"; gene_id "MSTRG.2793"; xloc "XLOC_005634"; class_code "u"; tss_id "TSS6514";
chr1	StringTie	exon	131038838	131039099	.	.	.	transcript_id "MSTRG.2793.1"; gene_id "MSTRG.2793"; exon_number "1";
chr1	StringTie	transcript	131532361	131533148	.	.	.	transcript_id "MSTRG.2813.1"; gene_id "MSTRG.2813"; xloc "XLOC_005635"; class_code "u"; tss_id "TSS6515";
chr1	StringTie	exon	131532361	131533148	.	.	.	transcript_id "MSTRG.2813.1"; gene_id "MSTRG.2813"; exon_number "1";
chr1	StringTie	transcript	131705214	131705830	.	.	.	transcript_id "MSTRG.2817.1"; gene_id "MSTRG.2817"; xloc "XLOC_005637"; class_code "u"; tss_id "TSS6517";
chr1	StringTie	exon	131705214	131705830	.	.	.	transcript_id "MSTRG.2817.1"; gene_id "MSTRG.2817"; exon_number "1";
chr1	StringTie	transcript	131713522	131714260	.	.	.	transcript_id "MSTRG.2819.1"; gene_id "MSTRG.2819"; xloc "XLOC_005638"; class_code "u"; tss_id "TSS6518";
chr1	StringTie	exon	131713522	131714260	.	.	.	transcript_id "MSTRG.2819.1"; gene_id "MSTRG.2819"; exon_number "1";
chr1	StringTie	transcript	132318533	132318745	.	.	.	transcript_id "MSTRG.2846.1"; gene_id "MSTRG.2846"; xloc "XLOC_005642"; class_code "u"; tss_id "TSS6522";
chr1	StringTie	exon	132318533	132318745	.	.	.	transcript_id "MSTRG.2846.1"; gene_id "MSTRG.2846"; exon_number "1";
chr1	StringTie	transcript	132653187	132653400	.	.	.	transcript_id "MSTRG.2857.1"; gene_id "MSTRG.2857"; xloc "XLOC_005643"; class_code "u"; tss_id "TSS6523";
chr1	StringTie	exon	132653187	132653400	.	.	.	transcript_id "MSTRG.2857.1"; gene_id "MSTRG.2857"; exon_number "1";
chr1	StringTie	transcript	132670420	132670623	.	.	.	transcript_id "MSTRG.2859.1"; gene_id "MSTRG.2859"; xloc "XLOC_005644"; class_code "u"; tss_id "TSS6524";
chr1	StringTie	exon	132670420	132670623	.	.	.	transcript_id "MSTRG.2859.1"; gene_id "MSTRG.2859"; exon_number "1";
chr1	StringTie	transcript	132772691	132774053	.	.	.	transcript_id "MSTRG.2871.1"; gene_id "MSTRG.2871"; xloc "XLOC_005646"; class_code "u"; tss_id "TSS6526";
chr1	StringTie	exon	132772691	132774053	.	.	.	transcript_id "MSTRG.2871.1"; gene_id "MSTRG.2871"; exon_number "1";
chr1	StringTie	transcript	133739423	133739637	.	.	.	transcript_id "MSTRG.2900.1"; gene_id "MSTRG.2900"; xloc "XLOC_005650"; class_code "u"; tss_id "TSS6530";
chr1	StringTie	exon	133739423	133739637	.	.	.	transcript_id "MSTRG.2900.1"; gene_id "MSTRG.2900"; exon_number "1";
chr1	StringTie	transcript	134717353	134717569	.	.	.	transcript_id "MSTRG.2934.1"; gene_id "MSTRG.2934"; xloc "XLOC_005654"; class_code "u"; tss_id "TSS6534";
chr1	StringTie	exon	134717353	134717569	.	.	.	transcript_id "MSTRG.2934.1"; gene_id "MSTRG.2934"; exon_number "1";
chr1	StringTie	transcript	134892087	134892315	.	.	.	transcript_id "MSTRG.2943.1"; gene_id "MSTRG.2943"; xloc "XLOC_005655"; class_code "u"; tss_id "TSS6535";
chr1	StringTie	exon	134892087	134892315	.	.	.	transcript_id "MSTRG.2943.1"; gene_id "MSTRG.2943"; exon_number "1";
chr1	StringTie	transcript	135551100	135551393	.	.	.	transcript_id "MSTRG.2951.1"; gene_id "MSTRG.2951"; xloc "XLOC_005656"; class_code "u"; tss_id "TSS6536";
chr1	StringTie	exon	135551100	135551393	.	.	.	transcript_id "MSTRG.2951.1"; gene_id "MSTRG.2951"; exon_number "1";
chr1	StringTie	transcript	137153263	137153468	.	.	.	transcript_id "MSTRG.2986.1"; gene_id "MSTRG.2986"; xloc "XLOC_005662"; class_code "u"; tss_id "TSS6542";
chr1	StringTie	exon	137153263	137153468	.	.	.	transcript_id "MSTRG.2986.1"; gene_id "MSTRG.2986"; exon_number "1";
chr1	StringTie	transcript	137240387	137240866	.	.	.	transcript_id "MSTRG.2993.1"; gene_id "MSTRG.2993"; xloc "XLOC_005663"; class_code "u"; tss_id "TSS6543";
chr1	StringTie	exon	137240387	137240866	.	.	.	transcript_id "MSTRG.2993.1"; gene_id "MSTRG.2993"; exon_number "1";
chr1	StringTie	transcript	137611077	137611468	.	.	.	transcript_id "MSTRG.3003.1"; gene_id "MSTRG.3003"; xloc "XLOC_005665"; class_code "u"; tss_id "TSS6545";
chr1	StringTie	exon	137611077	137611468	.	.	.	transcript_id "MSTRG.3003.1"; gene_id "MSTRG.3003"; exon_number "1";
chr1	StringTie	transcript	138126864	138127286	.	.	.	transcript_id "MSTRG.3031.1"; gene_id "MSTRG.3031"; xloc "XLOC_005669"; class_code "u"; tss_id "TSS6549";
chr1	StringTie	exon	138126864	138127286	.	.	.	transcript_id "MSTRG.3031.1"; gene_id "MSTRG.3031"; exon_number "1";
chr1	StringTie	transcript	138171324	138172167	.	.	.	transcript_id "MSTRG.3033.1"; gene_id "MSTRG.3033"; xloc "XLOC_005670"; class_code "u"; tss_id "TSS6550";
chr1	StringTie	exon	138171324	138172167	.	.	.	transcript_id "MSTRG.3033.1"; gene_id "MSTRG.3033"; exon_number "1";
chr1	StringTie	transcript	138546428	138546786	.	.	.	transcript_id "MSTRG.3060.1"; gene_id "MSTRG.3060"; xloc "XLOC_005671"; class_code "u"; tss_id "TSS6551";
chr1	StringTie	exon	138546428	138546786	.	.	.	transcript_id "MSTRG.3060.1"; gene_id "MSTRG.3060"; exon_number "1";
chr1	StringTie	transcript	138698270	138700238	.	.	.	transcript_id "MSTRG.3067.1"; gene_id "MSTRG.3067"; xloc "XLOC_005672"; class_code "u"; tss_id "TSS6552";
chr1	StringTie	exon	138698270	138700238	.	.	.	transcript_id "MSTRG.3067.1"; gene_id "MSTRG.3067"; exon_number "1";
chr1	StringTie	transcript	138780258	138780463	.	.	.	transcript_id "MSTRG.3068.1"; gene_id "MSTRG.3068"; xloc "XLOC_005673"; class_code "u"; tss_id "TSS6553";
chr1	StringTie	exon	138780258	138780463	.	.	.	transcript_id "MSTRG.3068.1"; gene_id "MSTRG.3068"; exon_number "1";
chr1	StringTie	transcript	139794799	139795280	.	.	.	transcript_id "MSTRG.3106.1"; gene_id "MSTRG.3106"; xloc "XLOC_005675"; class_code "u"; tss_id "TSS6555";
chr1	StringTie	exon	139794799	139795280	.	.	.	transcript_id "MSTRG.3106.1"; gene_id "MSTRG.3106"; exon_number "1";
chr1	StringTie	transcript	139806009	139806778	.	.	.	transcript_id "MSTRG.3109.1"; gene_id "MSTRG.3109"; xloc "XLOC_005676"; class_code "u"; tss_id "TSS6556";
chr1	StringTie	exon	139806009	139806778	.	.	.	transcript_id "MSTRG.3109.1"; gene_id "MSTRG.3109"; exon_number "1";
chr1	StringTie	transcript	140375605	140376050	.	.	.	transcript_id "MSTRG.3137.1"; gene_id "MSTRG.3137"; xloc "XLOC_005678"; class_code "u"; tss_id "TSS6558";
chr1	StringTie	exon	140375605	140376050	.	.	.	transcript_id "MSTRG.3137.1"; gene_id "MSTRG.3137"; exon_number "1";
chr1	StringTie	transcript	140903902	140904695	.	.	.	transcript_id "MSTRG.3166.1"; gene_id "MSTRG.3166"; xloc "XLOC_005679"; class_code "u"; tss_id "TSS6559";
chr1	StringTie	exon	140903902	140904695	.	.	.	transcript_id "MSTRG.3166.1"; gene_id "MSTRG.3166"; exon_number "1";
chr1	StringTie	transcript	141126706	141127192	.	.	.	transcript_id "MSTRG.3176.1"; gene_id "MSTRG.3176"; xloc "XLOC_005680"; class_code "u"; tss_id "TSS6560";
chr1	StringTie	exon	141126706	141127192	.	.	.	transcript_id "MSTRG.3176.1"; gene_id "MSTRG.3176"; exon_number "1";
chr1	StringTie	transcript	141182647	141183076	.	.	.	transcript_id "MSTRG.3178.1"; gene_id "MSTRG.3178"; xloc "XLOC_005681"; class_code "u"; tss_id "TSS6561";
chr1	StringTie	exon	141182647	141183076	.	.	.	transcript_id "MSTRG.3178.1"; gene_id "MSTRG.3178"; exon_number "1";
chr1	StringTie	transcript	141680200	141680419	.	.	.	transcript_id "MSTRG.3191.1"; gene_id "MSTRG.3191"; xloc "XLOC_005682"; class_code "u"; tss_id "TSS6562";
chr1	StringTie	exon	141680200	141680419	.	.	.	transcript_id "MSTRG.3191.1"; gene_id "MSTRG.3191"; exon_number "1";
chr1	StringTie	transcript	141680640	141680856	.	.	.	transcript_id "MSTRG.3192.1"; gene_id "MSTRG.3192"; xloc "XLOC_005683"; class_code "u"; tss_id "TSS6563";
chr1	StringTie	exon	141680640	141680856	.	.	.	transcript_id "MSTRG.3192.1"; gene_id "MSTRG.3192"; exon_number "1";
chr1	StringTie	transcript	141933847	141934076	.	.	.	transcript_id "MSTRG.3198.1"; gene_id "MSTRG.3198"; xloc "XLOC_005684"; class_code "u"; tss_id "TSS6564";
chr1	StringTie	exon	141933847	141934076	.	.	.	transcript_id "MSTRG.3198.1"; gene_id "MSTRG.3198"; exon_number "1";
chr1	StringTie	transcript	142436234	142436474	.	.	.	transcript_id "MSTRG.3225.1"; gene_id "MSTRG.3225"; xloc "XLOC_005687"; class_code "u"; tss_id "TSS6567";
chr1	StringTie	exon	142436234	142436474	.	.	.	transcript_id "MSTRG.3225.1"; gene_id "MSTRG.3225"; exon_number "1";
chr1	StringTie	transcript	143019138	143019481	.	.	.	transcript_id "MSTRG.3237.1"; gene_id "MSTRG.3237"; xloc "XLOC_005688"; class_code "u"; tss_id "TSS6568";
chr1	StringTie	exon	143019138	143019481	.	.	.	transcript_id "MSTRG.3237.1"; gene_id "MSTRG.3237"; exon_number "1";
chr1	StringTie	transcript	143621758	143621960	.	.	.	transcript_id "MSTRG.3263.1"; gene_id "MSTRG.3263"; xloc "XLOC_005691"; class_code "u"; tss_id "TSS6571";
chr1	StringTie	exon	143621758	143621960	.	.	.	transcript_id "MSTRG.3263.1"; gene_id "MSTRG.3263"; exon_number "1";
chr1	StringTie	transcript	143764696	143764946	.	.	.	transcript_id "MSTRG.3266.1"; gene_id "MSTRG.3266"; xloc "XLOC_005692"; class_code "u"; tss_id "TSS6572";
chr1	StringTie	exon	143764696	143764946	.	.	.	transcript_id "MSTRG.3266.1"; gene_id "MSTRG.3266"; exon_number "1";
chr1	StringTie	transcript	144315530	144315997	.	.	.	transcript_id "MSTRG.3317.1"; gene_id "MSTRG.3317"; xloc "XLOC_005693"; class_code "u"; tss_id "TSS6573";
chr1	StringTie	exon	144315530	144315997	.	.	.	transcript_id "MSTRG.3317.1"; gene_id "MSTRG.3317"; exon_number "1";
chr1	StringTie	transcript	144462605	144462842	.	.	.	transcript_id "MSTRG.3318.1"; gene_id "MSTRG.3318"; xloc "XLOC_005694"; class_code "u"; tss_id "TSS6574";
chr1	StringTie	exon	144462605	144462842	.	.	.	transcript_id "MSTRG.3318.1"; gene_id "MSTRG.3318"; exon_number "1";
chr1	StringTie	transcript	144772419	144772762	.	.	.	transcript_id "MSTRG.3325.1"; gene_id "MSTRG.3325"; xloc "XLOC_005695"; class_code "u"; tss_id "TSS6575";
chr1	StringTie	exon	144772419	144772762	.	.	.	transcript_id "MSTRG.3325.1"; gene_id "MSTRG.3325"; exon_number "1";
chr1	StringTie	transcript	145192330	145192956	.	.	.	transcript_id "MSTRG.3346.1"; gene_id "MSTRG.3346"; xloc "XLOC_005696"; class_code "u"; tss_id "TSS6576";
chr1	StringTie	exon	145192330	145192956	.	.	.	transcript_id "MSTRG.3346.1"; gene_id "MSTRG.3346"; exon_number "1";
chr1	StringTie	transcript	146124652	146124940	.	.	.	transcript_id "MSTRG.3369.1"; gene_id "MSTRG.3369"; xloc "XLOC_005698"; class_code "u"; tss_id "TSS6578";
chr1	StringTie	exon	146124652	146124940	.	.	.	transcript_id "MSTRG.3369.1"; gene_id "MSTRG.3369"; exon_number "1";
chr1	StringTie	transcript	146679521	146679971	.	.	.	transcript_id "MSTRG.3379.1"; gene_id "MSTRG.3379"; xloc "XLOC_005699"; class_code "u"; tss_id "TSS6579";
chr1	StringTie	exon	146679521	146679971	.	.	.	transcript_id "MSTRG.3379.1"; gene_id "MSTRG.3379"; exon_number "1";
chr1	StringTie	transcript	147164281	147164542	.	.	.	transcript_id "MSTRG.3391.1"; gene_id "MSTRG.3391"; gene_name "HanXRQr2_Chr01g0044411"; xloc "XLOC_005700"; cmp_ref "gnl|WGS:MNCJ|mrna.HanXRQr2_Chr01g0044411"; class_code "i"; tss_id "TSS6580";
chr1	StringTie	exon	147164281	147164542	.	.	.	transcript_id "MSTRG.3391.1"; gene_id "MSTRG.3391"; exon_number "1";
chr1	StringTie	transcript	148381841	148382449	.	.	.	transcript_id "MSTRG.3442.1"; gene_id "MSTRG.3442"; xloc "XLOC_005704"; class_code "u"; tss_id "TSS6584";
chr1	StringTie	exon	148381841	148382449	.	.	.	transcript_id "MSTRG.3442.1"; gene_id "MSTRG.3442"; exon_number "1";
chr1	StringTie	transcript	148619538	148619779	.	.	.	transcript_id "MSTRG.3451.1"; gene_id "MSTRG.3451"; xloc "XLOC_005706"; class_code "u"; tss_id "TSS6586";
chr1	StringTie	exon	148619538	148619779	.	.	.	transcript_id "MSTRG.3451.1"; gene_id "MSTRG.3451"; exon_number "1";
chr1	StringTie	transcript	149072512	149073309	.	.	.	transcript_id "MSTRG.3463.1"; gene_id "MSTRG.3463"; xloc "XLOC_005707"; class_code "u"; tss_id "TSS6587";
chr1	StringTie	exon	149072512	149073309	.	.	.	transcript_id "MSTRG.3463.1"; gene_id "MSTRG.3463"; exon_number "1";
chr10	StringTie	transcript	975281	982147	.	+	.	transcript_id "MSTRG.3493.1"; gene_id "MSTRG.3493"; xloc "XLOC_005724"; class_code "u"; tss_id "TSS6605";
chr10	StringTie	exon	975281	975404	.	+	.	transcript_id "MSTRG.3493.1"; gene_id "MSTRG.3493"; exon_number "1";
chr10	StringTie	exon	981822	982147	.	+	.	transcript_id "MSTRG.3493.1"; gene_id "MSTRG.3493"; exon_number "2";
chr10	StringTie	transcript	990027	990674	.	+	.	transcript_id "MSTRG.3496.6"; gene_id "MSTRG.3496"; gene_name "HanXRQr2_Chr10g0418451"; xloc "XLOC_005725"; cmp_ref "gnl|WGS:MNCJ|mrna.HanXRQr2_Chr10g0418451"; class_code "j"; tss_id "TSS6608";
chr10	StringTie	exon	990027	990257	.	+	.	transcript_id "MSTRG.3496.6"; gene_id "MSTRG.3496"; exon_number "1";
chr10	StringTie	exon	990375	990453	.	+	.	transcript_id "MSTRG.3496.6"; gene_id "MSTRG.3496"; exon_number "2";
chr10	StringTie	exon	990583	990674	.	+	.	transcript_id "MSTRG.3496.6"; gene_id "MSTRG.3496"; exon_number "3";
chr10	StringTie	transcript	1199889	1202246	.	+	.	transcript_id "MSTRG.3504.3"; gene_id "MSTRG.3504"; gene_name "HanXRQr2_Chr10g0418591"; xloc "XLOC_005730"; cmp_ref "gnl|WGS:MNCJ|mrna.HanXRQr2_Chr10g0418591"; class_code "j"; tss_id "TSS6614";
chr10	StringTie	exon	1199889	1200005	.	+	.	transcript_id "MSTRG.3504.3"; gene_id "MSTRG.3504"; exon_number "1";
chr10	StringTie	exon	1200087	1200165	.	+	.	transcript_id "MSTRG.3504.3"; gene_id "MSTRG.3504"; exon_number "2";
chr10	StringTie	exon	1201221	1201265	.	+	.	transcript_id "MSTRG.3504.3"; gene_id "MSTRG.3504"; exon_number "3";
chr10	StringTie	exon	1201759	1202246	.	+	.	transcript_id "MSTRG.3504.3"; gene_id "MSTRG.3504"; exon_number "4";
chr10	StringTie	transcript	1208382	1210664	.	+	.	transcript_id "MSTRG.3505.3"; gene_id "MSTRG.3505"; gene_name "HanXRQr2_Chr10g0418601"; xloc "XLOC_005731"; cmp_ref "HanXRQr2_Chr10g0418601"; class_code "j"; tss_id "TSS6617";
chr10	StringTie	exon	1208382	1208647	.	+	.	transcript_id "MSTRG.3505.3"; gene_id "MSTRG.3505"; exon_number "1";
chr10	StringTie	exon	1210114	1210664	.	+	.	transcript_id "MSTRG.3505.3"; gene_id "MSTRG.3505"; exon_number "2";
chr10	StringTie	transcript	4455314	4456898	.	+	.	transcript_id "MSTRG.3579.3"; gene_id "MSTRG.3579"; gene_name "HanXRQr2_Chr10g0419811"; xloc "XLOC_005779"; cmp_ref "gnl|WGS:MNCJ|mrna.HanXRQr2_Chr10g0419811"; class_code "j"; tss_id "TSS6676";
chr10	StringTie	exon	4455314	4455505	.	+	.	transcript_id "MSTRG.3579.3"; gene_id "MSTRG.3579"; exon_number "1";
chr10	StringTie	exon	4455683	4455769	.	+	.	transcript_id "MSTRG.3579.3"; gene_id "MSTRG.3579"; exon_number "2";
chr10	StringTie	exon	4455975	4456898	.	+	.	transcript_id "MSTRG.3579.3"; gene_id "MSTRG.3579"; exon_number "3";
chr10	StringTie	transcript	4458574	4465306	.	+	.	transcript_id "MSTRG.3581.1"; gene_id "MSTRG.3581"; gene_name "HanXRQr2_Chr10g0419831"; xloc "XLOC_005780"; cmp_ref "gnl|WGS:MNCJ|mrna.HanXRQr2_Chr10g0419831"; class_code "j"; tss_id "TSS6678";
chr10	StringTie	exon	4458574	4458907	.	+	.	transcript_id "MSTRG.3581.1"; gene_id "MSTRG.3581"; exon_number "1";
chr10	StringTie	exon	4458999	4459052	.	+	.	transcript_id "MSTRG.3581.1"; gene_id "MSTRG.3581"; exon_number "2";
chr10	StringTie	exon	4459297	4459368	.	+	.	transcript_id "MSTRG.3581.1"; gene_id "MSTRG.3581"; exon_number "3";
chr10	StringTie	exon	4459588	4459735	.	+	.	transcript_id "MSTRG.3581.1"; gene_id "MSTRG.3581"; exon_number "4";
chr10	StringTie	exon	4460448	4460595	.	+	.	transcript_id "MSTRG.3581.1"; gene_id "MSTRG.3581"; exon_number "5";
chr10	StringTie	exon	4460716	4460842	.	+	.	transcript_id "MSTRG.3581.1"; gene_id "MSTRG.3581"; exon_number "6";
chr10	StringTie	exon	4460954	4461049	.	+	.	transcript_id "MSTRG.3581.1"; gene_id "MSTRG.3581"; exon_number "7";
chr10	StringTie	exon	4461422	4461511	.	+	.	transcript_id "MSTRG.3581.1"; gene_id "MSTRG.3581"; exon_number "8";
chr10	StringTie	exon	4461802	4461954	.	+	.	transcript_id "MSTRG.3581.1"; gene_id "MSTRG.3581"; exon_number "9";
chr10	StringTie	exon	4462416	4462516	.	+	.	transcript_id "MSTRG.3581.1"; gene_id "MSTRG.3581"; exon_number "10";
chr10	StringTie	exon	4463178	4463454	.	+	.	transcript_id "MSTRG.3581.1"; gene_id "MSTRG.3581"; exon_number "11";
chr10	StringTie	exon	4464067	4464128	.	+	.	transcript_id "MSTRG.3581.1"; gene_id "MSTRG.3581"; exon_number "12";
chr10	StringTie	exon	4464220	4464320	.	+	.	transcript_id "MSTRG.3581.1"; gene_id "MSTRG.3581"; exon_number "13";
chr10	StringTie	exon	4465164	4465306	.	+	.	transcript_id "MSTRG.3581.1"; gene_id "MSTRG.3581"; exon_number "14";
chr10	StringTie	transcript	4531480	4541242	.	+	.	transcript_id "MSTRG.3590.3"; gene_id "MSTRG.3590"; gene_name "HanXRQr2_Chr10g0419901"; xloc "XLOC_005783"; cmp_ref "gnl|WGS:MNCJ|mrna.HanXRQr2_Chr10g0419901"; class_code "j"; tss_id "TSS6683";
chr10	StringTie	exon	4531480	4531602	.	+	.	transcript_id "MSTRG.3590.3"; gene_id "MSTRG.3590"; exon_number "1";
chr10	StringTie	exon	4531728	4531770	.	+	.	transcript_id "MSTRG.3590.3"; gene_id "MSTRG.3590"; exon_number "2";
chr10	StringTie	exon	4531851	4531943	.	+	.	transcript_id "MSTRG.3590.3"; gene_id "MSTRG.3590"; exon_number "3";
chr10	StringTie	exon	4532905	4533082	.	+	.	transcript_id "MSTRG.3590.3"; gene_id "MSTRG.3590"; exon_number "4";
chr10	StringTie	exon	4533310	4533396	.	+	.	transcript_id "MSTRG.3590.3"; gene_id "MSTRG.3590"; exon_number "5";
chr10	StringTie	exon	4534034	4534823	.	+	.	transcript_id "MSTRG.3590.3"; gene_id "MSTRG.3590"; exon_number "6";
chr10	StringTie	exon	4539593	4541242	.	+	.	transcript_id "MSTRG.3590.3"; gene_id "MSTRG.3590"; exon_number "7";
chr10	StringTie	transcript	4719408	4720663	.	+	.	transcript_id "MSTRG.3599.6"; gene_id "MSTRG.3599"; gene_name "HanXRQr2_Chr10g0420011"; xloc "XLOC_005786"; cmp_ref "gnl|WGS:MNCJ|mrna.HanXRQr2_Chr10g0420011"; class_code "j"; tss_id "TSS6691";
chr10	StringTie	exon	4719408	4719804	.	+	.	transcript_id "MSTRG.3599.6"; gene_id "MSTRG.3599"; exon_number "1";
chr10	StringTie	exon	4719885	4719948	.	+	.	transcript_id "MSTRG.3599.6"; gene_id "MSTRG.3599"; exon_number "2";
chr10	StringTie	exon	4720082	4720663	.	+	.	transcript_id "MSTRG.3599.6"; gene_id "MSTRG.3599"; exon_number "3";
chr10	StringTie	transcript	7554580	7562507	.	+	.	transcript_id "MSTRG.3663.10"; gene_id "MSTRG.3663"; xloc "XLOC_005836"; class_code "u"; tss_id "TSS6754";
chr10	StringTie	exon	7554580	7554670	.	+	.	transcript_id "MSTRG.3663.10"; gene_id "MSTRG.3663"; exon_number "1";
chr10	StringTie	exon	7554782	7554848	.	+	.	transcript_id "MSTRG.3663.10"; gene_id "MSTRG.3663"; exon_number "2";
chr10	StringTie	exon	7561687	7561822	.	+	.	transcript_id "MSTRG.3663.10"; gene_id "MSTRG.3663"; exon_number "3";
chr10	StringTie	exon	7562288	7562507	.	+	.	transcript_id "MSTRG.3663.10"; gene_id "MSTRG.3663"; exon_number "4";
chr10	StringTie	transcript	7579667	7587183	.	+	.	transcript_id "MSTRG.3664.1"; gene_id "MSTRG.3664"; gene_name "HanXRQr2_Chr10g0421021"; xloc "XLOC_005837"; cmp_ref "gnl|WGS:MNCJ|mrna.HanXRQr2_Chr10g0421021"; class_code "j"; tss_id "TSS6755";
chr10	StringTie	exon	7579667	7579740	.	+	.	transcript_id "MSTRG.3664.1"; gene_id "MSTRG.3664"; exon_number "1";
chr10	StringTie	exon	7584255	7584319	.	+	.	transcript_id "MSTRG.3664.1"; gene_id "MSTRG.3664"; exon_number "2";
chr10	StringTie	exon	7584396	7584453	.	+	.	transcript_id "MSTRG.3664.1"; gene_id "MSTRG.3664"; exon_number "3";
chr10	StringTie	exon	7584539	7584762	.	+	.	transcript_id "MSTRG.3664.1"; gene_id "MSTRG.3664"; exon_number "4";
chr10	StringTie	exon	7585683	7585796	.	+	.	transcript_id "MSTRG.3664.1"; gene_id "MSTRG.3664"; exon_number "5";
chr10	StringTie	exon	7586341	7586430	.	+	.	transcript_id "MSTRG.3664.1"; gene_id "MSTRG.3664"; exon_number "6";
chr10	StringTie	exon	7586529	7586861	.	+	.	transcript_id "MSTRG.3664.1"; gene_id "MSTRG.3664"; exon_number "7";
chr10	StringTie	exon	7586970	7587183	.	+	.	transcript_id "MSTRG.3664.1"; gene_id "MSTRG.3664"; exon_number "8";
chr10	StringTie	transcript	7731777	7733880	.	+	.	transcript_id "MSTRG.3657.1"; gene_id "MSTRG.3657"; xloc "XLOC_005844"; class_code "u"; tss_id "TSS6763";
chr10	StringTie	exon	7731777	7731916	.	+	.	transcript_id "MSTRG.3657.1"; gene_id "MSTRG.3657"; exon_number "1";
chr10	StringTie	exon	7732432	7732498	.	+	.	transcript_id "MSTRG.3657.1"; gene_id "MSTRG.3657"; exon_number "2";
chr10	StringTie	exon	7733604	7733880	.	+	.	transcript_id "MSTRG.3657.1"; gene_id "MSTRG.3657"; exon_number "3";
chr10	StringTie	transcript	7747183	7749277	.	+	.	transcript_id "MSTRG.3657.3"; gene_id "MSTRG.3657"; xloc "XLOC_005844"; class_code "u"; tss_id "TSS6764";
chr10	StringTie	exon	7747183	7747326	.	+	.	transcript_id "MSTRG.3657.3"; gene_id "MSTRG.3657"; exon_number "1";
chr10	StringTie	exon	7747843	7747909	.	+	.	transcript_id "MSTRG.3657.3"; gene_id "MSTRG.3657"; exon_number "2";
chr10	StringTie	exon	7749011	7749277	.	+	.	transcript_id "MSTRG.3657.3"; gene_id "MSTRG.3657"; exon_number "3";
chr10	StringTie	transcript	8582375	8583214	.	+	.	transcript_id "MSTRG.3683.1"; gene_id "MSTRG.3683"; xloc "XLOC_005856"; class_code "u"; tss_id "TSS6779";
chr10	StringTie	exon	8582375	8582728	.	+	.	transcript_id "MSTRG.3683.1"; gene_id "MSTRG.3683"; exon_number "1";
chr10	StringTie	exon	8583106	8583214	.	+	.	transcript_id "MSTRG.3683.1"; gene_id "MSTRG.3683"; exon_number "2";
chr10	StringTie	transcript	9786777	9787806	.	+	.	transcript_id "MSTRG.3694.1"; gene_id "MSTRG.3694"; xloc "XLOC_005870"; class_code "u"; tss_id "TSS6797";
chr10	StringTie	exon	9786777	9787641	.	+	.	transcript_id "MSTRG.3694.1"; gene_id "MSTRG.3694"; exon_number "1";
chr10	StringTie	exon	9787751	9787806	.	+	.	transcript_id "MSTRG.3694.1"; gene_id "MSTRG.3694"; exon_number "2";
chr10	StringTie	transcript	10404992	10407279	.	+	.	transcript_id "MSTRG.3723.1"; gene_id "MSTRG.3723"; xloc "XLOC_005889"; class_code "u"; tss_id "TSS6822";
chr10	StringTie	exon	10404992	10405131	.	+	.	transcript_id "MSTRG.3723.1"; gene_id "MSTRG.3723"; exon_number "1";
chr10	StringTie	exon	10405793	10405880	.	+	.	transcript_id "MSTRG.3723.1"; gene_id "MSTRG.3723"; exon_number "2";
chr10	StringTie	exon	10406115	10406207	.	+	.	transcript_id "MSTRG.3723.1"; gene_id "MSTRG.3723"; exon_number "3";
chr10	StringTie	exon	10407037	10407279	.	+	.	transcript_id "MSTRG.3723.1"; gene_id "MSTRG.3723"; exon_number "4";
chr10	StringTie	transcript	10572139	10578749	.	+	.	transcript_id "MSTRG.3728.1"; gene_id "MSTRG.3728"; xloc "XLOC_005892"; class_code "u"; tss_id "TSS6825";
chr10	StringTie	exon	10572139	10572211	.	+	.	transcript_id "MSTRG.3728.1"; gene_id "MSTRG.3728"; exon_number "1";
chr10	StringTie	exon	10578380	10578749	.	+	.	transcript_id "MSTRG.3728.1"; gene_id "MSTRG.3728"; exon_number "2";
chr10	StringTie	transcript	10704649	10705954	.	+	.	transcript_id "MSTRG.3730.2"; gene_id "MSTRG.3730"; gene_name "HanXRQr2_Chr10g0422181"; xloc "XLOC_005898"; cmp_ref "HanXRQr2_Chr10g0422181"; class_code "o"; tss_id "TSS6832";
chr10	StringTie	exon	10704649	10705100	.	+	.	transcript_id "MSTRG.3730.2"; gene_id "MSTRG.3730"; exon_number "1";
chr10	StringTie	exon	10705750	10705954	.	+	.	transcript_id "MSTRG.3730.2"; gene_id "MSTRG.3730"; exon_number "2";
chr10	StringTie	transcript	11643311	11644082	.	+	.	transcript_id "MSTRG.3746.1"; gene_id "MSTRG.3746"; xloc "XLOC_005916"; class_code "u"; tss_id "TSS6852";
chr10	StringTie	exon	11643311	11643694	.	+	.	transcript_id "MSTRG.3746.1"; gene_id "MSTRG.3746"; exon_number "1";
chr10	StringTie	exon	11643817	11644082	.	+	.	transcript_id "MSTRG.3746.1"; gene_id "MSTRG.3746"; exon_number "2";
chr10	StringTie	transcript	12023865	12025382	.	+	.	transcript_id "MSTRG.3754.1"; gene_id "MSTRG.3754"; xloc "XLOC_005924"; class_code "u"; tss_id "TSS6860";
chr10	StringTie	exon	12023865	12024279	.	+	.	transcript_id "MSTRG.3754.1"; gene_id "MSTRG.3754"; exon_number "1";
chr10	StringTie	exon	12025173	12025382	.	+	.	transcript_id "MSTRG.3754.1"; gene_id "MSTRG.3754"; exon_number "2";
chr10	StringTie	transcript	12268691	12270239	.	+	.	transcript_id "MSTRG.3756.1"; gene_id "MSTRG.3756"; gene_name "HanXRQr2_Chr10g0422581"; xloc "XLOC_005926"; cmp_ref "gnl|WGS:MNCJ|mrna.HanXRQr2_Chr10g0422581"; class_code "j"; tss_id "TSS6862";
chr10	StringTie	exon	12268691	12268837	.	+	.	transcript_id "MSTRG.3756.1"; gene_id "MSTRG.3756"; exon_number "1";
chr10	StringTie	exon	12269311	12269364	.	+	.	transcript_id "MSTRG.3756.1"; gene_id "MSTRG.3756"; exon_number "2";
chr10	StringTie	exon	12269884	12270239	.	+	.	transcript_id "MSTRG.3756.1"; gene_id "MSTRG.3756"; exon_number "3";
chr10	StringTie	transcript	14184514	14186806	.	+	.	transcript_id "MSTRG.3802.1"; gene_id "MSTRG.3802"; xloc "XLOC_005957"; class_code "u"; tss_id "TSS6902";
chr10	StringTie	exon	14184514	14184798	.	+	.	transcript_id "MSTRG.3802.1"; gene_id "MSTRG.3802"; exon_number "1";
chr10	StringTie	exon	14186127	14186239	.	+	.	transcript_id "MSTRG.3802.1"; gene_id "MSTRG.3802"; exon_number "2";
chr10	StringTie	exon	14186472	14186806	.	+	.	transcript_id "MSTRG.3802.1"; gene_id "MSTRG.3802"; exon_number "3";
chr10	StringTie	transcript	14486068	14489292	.	+	.	transcript_id "MSTRG.3817.2"; gene_id "MSTRG.3817"; xloc "XLOC_005959"; class_code "u"; tss_id "TSS6905";
chr10	StringTie	exon	14486068	14486385	.	+	.	transcript_id "MSTRG.3817.2"; gene_id "MSTRG.3817"; exon_number "1";
chr10	StringTie	exon	14488249	14488360	.	+	.	transcript_id "MSTRG.3817.2"; gene_id "MSTRG.3817"; exon_number "2";
chr10	StringTie	exon	14488854	14489292	.	+	.	transcript_id "MSTRG.3817.2"; gene_id "MSTRG.3817"; exon_number "3";
chr10	StringTie	transcript	15917872	15919695	.	+	.	transcript_id "MSTRG.3828.2"; gene_id "MSTRG.3828"; gene_name "HanXRQr2_Chr10g0423461"; xloc "XLOC_005965"; cmp_ref "gnl|WGS:MNCJ|mrna.HanXRQr2_Chr10g0423461"; class_code "j"; tss_id "TSS6913";
chr10	StringTie	exon	15917872	15918414	.	+	.	transcript_id "MSTRG.3828.2"; gene_id "MSTRG.3828"; exon_number "1";
chr10	StringTie	exon	15918584	15918748	.	+	.	transcript_id "MSTRG.3828.2"; gene_id "MSTRG.3828"; exon_number "2";
chr10	StringTie	exon	15918834	15918951	.	+	.	transcript_id "MSTRG.3828.2"; gene_id "MSTRG.3828"; exon_number "3";
chr10	StringTie	exon	15919411	15919695	.	+	.	transcript_id "MSTRG.3828.2"; gene_id "MSTRG.3828"; exon_number "4";
chr10	StringTie	transcript	15967513	15968587	.	+	.	transcript_id "MSTRG.3832.1"; gene_id "MSTRG.3832"; gene_name "HanXRQr2_Chr10g0423521"; xloc "XLOC_005968"; cmp_ref "gnl|WGS:MNCJ|mrna.HanXRQr2_Chr10g0423521"; class_code "j"; tss_id "TSS6921";
chr10	StringTie	exon	15967513	15967713	.	+	.	transcript_id "MSTRG.3832.1"; gene_id "MSTRG.3832"; exon_number "1";
chr10	StringTie	exon	15967843	15967957	.	+	.	transcript_id "MSTRG.3832.1"; gene_id "MSTRG.3832"; exon_number "2";
chr10	StringTie	exon	15968140	15968233	.	+	.	transcript_id "MSTRG.3832.1"; gene_id "MSTRG.3832"; exon_number "3";
chr10	StringTie	exon	15968342	15968587	.	+	.	transcript_id "MSTRG.3832.1"; gene_id "MSTRG.3832"; exon_number "4";
chr10	StringTie	transcript	17214597	17215222	.	+	.	transcript_id "MSTRG.3842.2"; gene_id "MSTRG.3842"; gene_name "HanXRQr2_Chr10g0423841"; xloc "XLOC_005988"; cmp_ref "gnl|WGS:MNCJ|mrna.HanXRQr2_Chr10g0423841"; class_code "o"; tss_id "TSS6945";
chr10	StringTie	exon	17214597	17214664	.	+	.	transcript_id "MSTRG.3842.2"; gene_id "MSTRG.3842"; exon_number "1";
chr10	StringTie	exon	17215044	17215222	.	+	.	transcript_id "MSTRG.3842.2"; gene_id "MSTRG.3842"; exon_number "2";
chr10	StringTie	transcript	17717363	17723023	.	+	.	transcript_id "MSTRG.3848.2"; gene_id "MSTRG.3848"; gene_name "HanXRQr2_Chr10g0423971"; xloc "XLOC_005997"; cmp_ref "gnl|WGS:MNCJ|mrna.HanXRQr2_Chr10g0423971"; class_code "j"; tss_id "TSS6954";
chr10	StringTie	exon	17717363	17717433	.	+	.	transcript_id "MSTRG.3848.2"; gene_id "MSTRG.3848"; exon_number "1";
chr10	StringTie	exon	17718916	17719040	.	+	.	transcript_id "MSTRG.3848.2"; gene_id "MSTRG.3848"; exon_number "2";
chr10	StringTie	exon	17722707	17723023	.	+	.	transcript_id "MSTRG.3848.2"; gene_id "MSTRG.3848"; exon_number "3";
chr10	StringTie	transcript	19306488	19308622	.	+	.	transcript_id "MSTRG.3871.1"; gene_id "MSTRG.3871"; xloc "XLOC_006008"; class_code "u"; tss_id "TSS6967";
chr10	StringTie	exon	19306488	19306507	.	+	.	transcript_id "MSTRG.3871.1"; gene_id "MSTRG.3871"; exon_number "1";
[truncated: 35,155 more rows]
